# Supplementary material for: Advanced lung cancer inflammation index as a diagnostic indicator of bone turnover in osteoporotic fracture patients: a non-linear analysis
Source: Front Endocrinol (Lausanne). 2026 Jan 7;16:1699546. doi: 10.3389/fendo.2025.1699546 (PMC12819201; doi:10.3389/fendo.2025.1699546)
Supplement: Supplementary file 1 [file Table1.xlsx]

## Sheet: Sheet1
ID	Gender	Age	ICD	Maindiagnosis	Admission	FLS	globalindex	PRS	Admissiondate	Year	Month	Preoperativetime	DateofOperation	PostoperativeHospitalStay	DischargeDate	LOS	Deathtime	Deathreason	Death_all	Death_fall	DDDeath_fall2	Survivaltime	Refracture	date1	days1	date2	days2	date3	days3	date4	days4	date5	days5	Anesthesia	MAP	FFP	SBP	DBP	hypertensionSBPDBP	hypertension	diabetes	heart	OP	lung	liver	kidney	brain	PD	AD
6480	1	66	S22.000	22	1	0	#N/A	#N/A	2022-12-12	2022	12	2	2022-12-14	4	2022/12/18	6	2024-04-24	NA	0	0	0	493	0	2024-10-24	676	NA	NA	NA	NA	NA	NA	NA	NA	1	0	0	120	80	0	0	0	0	0	0	0	0	0	0	0
3662	0	59	S72.000	72	1	0	#N/A	#N/A	2020-06-13	2020	6	2	2020-06-15	5	2020-06-20	7	2024-04-24	NA	0	0	0	1404	0	2024-10-24	1587	NA	NA	NA	NA	NA	NA	NA	NA	3	0	0	NA	NA	NA	0	0	0	0	0	0	0	0	0	0
1685	0	75	S72.101	72	1	0	KS_025304	#N/A	2017-11-05	2017	11	2	2017-11-07	9	2017-11-16	11	2024-04-24	NA	0	0	0	2351	0	2024-10-24	2534	NA	NA	NA	NA	NA	NA	NA	NA	3	0	0	124	80	0	1	0	0	0	0	0	0	0	0	0
3722	0	64	S22.000	22	1	1	#N/A	#N/A	2020-07-04	2020	7	2	2020-07-06	2	2020-07-08	4	2024-04-24	NA	0	0	0	1386	0	2024-10-24	1569	NA	NA	NA	NA	NA	NA	NA	NA	2	0	0	166	81	1	0	0	0	0	0	0	0	0	0	0
2454	0	50	S72.101	72	1	0	#N/A	#N/A	2018-12-03	2018	12	1	2018-12-04	12	2018-12-16	13	2024-04-24	NA	0	0	0	1956	0	2024-10-24	2139	NA	NA	NA	NA	NA	NA	NA	NA	3	0	0	NA	NA	NA	0	0	0	0	0	0	0	0	0	0
2510	0	83	S42.202	42	1	1	#N/A	#N/A	2018-12-27	2018	12	2	2018-12-29	4	2019-01-02	6	2024-04-24	NA	0	0	0	1939	0	2024-10-24	2122	NA	NA	NA	NA	NA	NA	NA	NA	5	0	200	132	68	0	0	0	0	1	0	0	0	0	0	0
6729	0	75	S72.000	72	1	1	#N/A	#N/A	2022-11-15	2022	11	3	2022-11-18	6	2022/11/24	9	2024-04-24	NA	0	0	0	517	0	2024-10-24	700	NA	NA	NA	NA	NA	NA	NA	NA	4	0	0	120	80	0	0	0	0	0	0	0	0	0	0	0
3637	0	60	S72.000	72	1	0	#N/A	#N/A	2020-06-05	2020	6	3	2020-06-08	4	2020-06-12	7	2024-04-24	NA	0	0	0	1412	0	2024-10-24	1595	NA	NA	NA	NA	NA	NA	NA	NA	3	0	0	134	84	0	0	0	0	0	0	0	0	0	0	0
4965	1	51	S72.000	72	1	0	#N/A	#N/A	2021-10-11	2021	10	2	2021-10-13	11	2021-10-24	13	2024-04-24	NA	0	0	0	913	0	2024-10-24	1096	NA	NA	NA	NA	NA	NA	NA	NA	3	0	0	120	80	0	0	0	0	0	0	0	0	0	0	0
6907	0	87	S52.701	52	1	1	#N/A	#N/A	2022-10-27	2022	10	1	2022-10-28	5	2022/11/2	6	2024-04-24	NA	0	0	0	539	0	2024-10-24	722	NA	NA	NA	NA	NA	NA	NA	NA	5	0	0	130	80	0	0	0	0	0	0	0	0	0	0	0
6785	0	78	S22.000	22	1	0	#N/A	#N/A	2022-07-20	2022	7	13	2022-08-02	4	2022/8/6	17	2024-04-24	NA	0	0	0	627	0	2024-10-24	810	NA	NA	NA	NA	NA	NA	NA	NA	NA	0	0	97	62	0	0	0	0	1	0	0	0	0	0	0
2929	0	75	S22.000	22	1	1	KS_202330	#N/A	2019-07-28	2019	7	2	2019-07-30	3	2019-08-02	5	2024-04-24	NA	0	0	0	1727	0	2024-10-24	1910	NA	NA	NA	NA	NA	NA	NA	NA	1	0	0	NA	NA	NA	0	0	0	1	0	0	0	0	0	0
5082	0	82	S72.000	72	1	1	#N/A	#N/A	2021-11-17	2021	11	2	2021-11-19	11	2021-11-30	13	2024-04-24	NA	0	0	0	876	0	2024-10-24	1059	NA	NA	NA	NA	NA	NA	NA	NA	3	0	0	149	75	1	1	0	1	0	0	0	0	0	0	0
6875	0	84	S72.200	72	1	0	KS_021650	0.111842	2022-09-25	2022	9	5	2022-09-30	6	2022/10/6	11	2024-04-24	NA	0	0	0	566	0	2024-10-24	749	NA	NA	NA	NA	NA	NA	NA	NA	3	14	0	120	80	0	0	0	0	0	0	0	0	1	0	0
2494	0	73	S72.000	72	1	0	#N/A	#N/A	2018-12-19	2018	12	9	2018-12-28	10	2019-01-07	19	2024-04-24	NA	0	0	0	1934	0	2024-10-24	2117	NA	NA	NA	NA	NA	NA	NA	NA	1	0	0	128	91	1	0	0	0	0	1	0	0	0	0	0
2757	0	76	S72.000	72	1	0	#N/A	#N/A	2019-04-30	2019	4	6	2019-05-06	9	2019-05-15	15	2024-04-09	0	1	1	0	1791	0	2024-10-24	1989	NA	NA	NA	NA	NA	NA	NA	NA	3	0	0	158	76	1	1	0	0	0	0	0	0	0	0	0
5462	0	76	S52.801	52	1	1	#N/A	#N/A	2022-04-20	2022	4	0	2022-04-20	3	2022-04-23	3	2024-04-24	NA	0	0	0	732	1	2024-10-12	903	NA	NA	NA	NA	NA	NA	NA	NA	2	0	0	134	74	0	0	0	0	0	0	0	0	0	0	0
5724	0	56	S22.000x051	22	1	1	#N/A	#N/A	2022-07-16	2022	7	2	2022-07-18	3	2022-07-21	5	2024-04-24	NA	0	0	0	643	0	2024-10-24	826	NA	NA	NA	NA	NA	NA	NA	NA	2	0	0	158	102	1	0	0	0	1	0	0	0	0	0	0
3635	1	73	S72.101	72	1	0	KS_210396	#N/A	2020-06-05	2020	6	5	2020-06-10	10	2020-06-20	15	2024-04-24	NA	0	0	0	1404	0	2024-10-24	1587	NA	NA	NA	NA	NA	NA	NA	NA	1	0	0	133	80	0	0	0	0	0	0	0	0	0	0	0
1663	0	76	S52.801	52	1	0	#N/A	#N/A	2017-10-23	2017	10	3	2017-10-26	11	2017-11-06	14	2024-04-24	NA	0	0	0	2361	0	2024-10-24	2544	NA	NA	NA	NA	NA	NA	NA	NA	1	0	0	NA	NA	NA	0	0	0	0	0	0	0	0	0	0
4247	0	93	S72.101	72	1	0	#N/A	#N/A	2021-01-07	2021	1	2	2021-01-09	5	2021-01-14	7	2023-06-20	0	1	1	0	887	0	2024-10-24	1379	NA	NA	NA	NA	NA	NA	NA	NA	3	2.5	0	167	89	1	0	0	0	0	0	0	0	0	0	0
6416	1	63	S32.802	32	1	0	#N/A	#N/A	2023-07-29	2023	7	0	2023-07-29	16	2023/8/14	16	2024-04-24	NA	0	0	0	254	0	2024-10-24	437	NA	NA	NA	NA	NA	NA	NA	NA	1	0	0	150	90	1	0	0	0	0	0	0	0	0	0	0
1738	0	83	S32.000	32	1	0	#N/A	#N/A	2017-11-29	2017	11	5	2017-12-04	2	2017-12-06	7	2024-04-24	NA	0	0	0	2331	0	2024-10-24	2514	NA	NA	NA	NA	NA	NA	NA	NA	2	0	0	144	75	1	0	0	0	1	0	0	0	0	0	0
3273	1	67	S22.000	22	1	0	#N/A	#N/A	2019-12-19	2019	12	4	2019-12-23	9	2020-01-01	13	2024-04-24	NA	0	0	0	1575	0	2024-10-24	1758	NA	NA	NA	NA	NA	NA	NA	NA	1	0	0	NA	NA	NA	0	0	0	0	0	0	0	0	0	0
4249	0	95	S72.101	72	1	0	#N/A	#N/A	2021-01-08	2021	1	4	2021-01-12	4	2021-01-16	8	2024-04-24	NA	0	0	0	1194	0	2024-10-24	1377	NA	NA	NA	NA	NA	NA	NA	NA	1	2	0	141	65	1	0	0	0	1	0	0	0	0	0	0
6249	0	83	S72.000	72	1	0	#N/A	#N/A	2022-12-23	2022	12	4	2022-12-27	4	2022/12/31	8	2023-01-09	1	1	2	1	9	0	2024-10-24	663	NA	NA	NA	NA	NA	NA	NA	NA	3	0	0	196	93	1	1	0	0	0	0	0	1	0	0	1
4397	0	62	S52.801	52	1	0	#N/A	#N/A	2021-03-11	2021	3	2	2021-03-13	5	2021-03-18	7	2024-04-24	NA	0	0	0	1133	0	2024-10-24	1316	NA	NA	NA	NA	NA	NA	NA	NA	5	0	0	120	80	0	0	0	0	0	0	0	0	0	0	0
3593	1	83	S32.000	32	1	1	#N/A	#N/A	2020-05-15	2020	5	13	2020-05-28	11	2020-06-08	24	2024-04-24	NA	0	0	0	1416	0	2024-10-24	1599	NA	NA	NA	NA	NA	NA	NA	NA	2	0	0	145	54	1	0	0	0	0	0	0	0	0	0	0
2358	1	67	S72.101	72	1	0	#N/A	#N/A	2018-10-18	2018	10	2	2018-10-20	14	2018-11-03	16	2024-04-24	NA	0	0	0	1999	0	2024-10-24	2182	NA	NA	NA	NA	NA	NA	NA	NA	3	0	200	118	65	0	0	0	0	0	0	0	0	0	0	0
6432	0	64	S42.000	42	1	0	KS_215792	0.34844	2022-12-10	2022	12	0	2022-12-10	3	2022/12/13	3	2024-04-24	NA	0	0	0	498	0	2024-10-24	681	NA	NA	NA	NA	NA	NA	NA	NA	5	0	0	147	83	1	0	0	0	0	0	0	0	0	0	0
4949	1	68	S22.000	22	1	1	#N/A	#N/A	2021-10-04	2021	10	2	2021-10-06	4	2021-10-10	6	2024-04-24	NA	0	0	0	927	0	2024-10-24	1110	NA	NA	NA	NA	NA	NA	NA	NA	1	0	0	120	80	0	0	0	0	1	0	0	0	0	0	0
5340	0	67	S72.000	72	1	1	#N/A	#N/A	2022-03-05	2022	3	2	2022-03-07	5	2022-03-12	7	2024-04-24	NA	0	0	0	774	1	2023-07-25	500	NA	NA	NA	NA	NA	NA	NA	NA	3	0	0	180	80	1	0	0	0	1	0	0	0	0	0	0
3172	0	88	S72.101	72	1	1	#N/A	#N/A	2019-11-07	2019	11	1	2019-11-08	15	2019-11-23	16	2024-04-24	NA	0	0	0	1614	0	2024-10-24	1797	NA	NA	NA	NA	NA	NA	NA	NA	3	0	0	137	87	0	0	0	0	0	0	0	0	0	0	0
3338	0	62	S32.000	32	1	0	KS_232250	-0.34011	2020-01-12	2020	1	3	2020-01-15	14	2020-01-29	17	2024-04-24	NA	0	0	0	1547	0	2024-10-24	1730	NA	NA	NA	NA	NA	NA	NA	NA	1	0	1200	NA	NA	NA	0	0	0	0	0	0	0	0	0	0
6657	0	72	S72.000	72	1	1	#N/A	#N/A	2023-04-03	2023	4	3	2023-04-06	7	2023/4/13	10	2024-04-24	NA	0	0	0	377	0	2024-10-24	560	NA	NA	NA	NA	NA	NA	NA	NA	3	0	0	147	67	1	1	0	0	0	0	0	0	0	0	0
4435	0	60	S32.000	32	1	1	#N/A	#N/A	2021-03-28	2021	3	3	2021-03-31	3	2021-04-03	6	2024-04-24	NA	0	0	0	1117	0	2024-10-24	1300	NA	NA	NA	NA	NA	NA	NA	NA	2	0	0	120	80	0	0	0	0	0	0	0	0	0	0	0
2606	1	73	S32.000	32	1	0	KS_007676	-0.032824	2019-02-23	2019	2	3	2019-02-26	4	2019-03-02	7	2024-04-24	NA	0	0	0	1880	0	2024-10-24	2063	NA	NA	NA	NA	NA	NA	NA	NA	2	0	0	140	77	1	0	0	0	0	0	0	0	0	0	0
3243	1	85	S72.101	72	1	1	#N/A	#N/A	2019-12-08	2019	12	4	2019-12-12	5	2019-12-17	9	2023-01-03	0	1	1	0	1113	0	2024-10-24	1773	NA	NA	NA	NA	NA	NA	NA	NA	3	0	0	157	76	1	0	0	0	0	0	0	0	0	0	0
1994	0	66	S32.000	32	1	0	KS_231408	-0.308897	2018-04-07	2018	4	9	2018-04-16	2	2018-04-18	11	2024-04-24	NA	0	0	0	2198	0	2024-10-24	2381	NA	NA	NA	NA	NA	NA	NA	NA	2	0	0	157	98	1	0	0	0	1	0	0	0	0	0	0
2827	1	52	S72.101	72	1	0	#N/A	#N/A	2019-06-03	2019	6	2	2019-06-05	13	2019-06-18	15	2024-04-24	NA	0	0	0	1772	0	2024-10-24	1955	NA	NA	NA	NA	NA	NA	NA	NA	3	0	0	NA	NA	NA	0	0	0	0	0	0	0	0	0	0
1928	0	58	S32.000	32	1	0	#N/A	#N/A	2018-03-06	2018	3	2	2018-03-08	1	2018-03-09	3	2024-04-24	NA	0	0	0	2238	1	2021-06-09	1188	NA	NA	NA	NA	NA	NA	NA	NA	2	0	0	122	85	0	0	0	0	1	0	0	0	0	0	0
4122	0	67	S52.500	52	1	0	#N/A	#N/A	2020-11-27	2020	11	4	2020-12-01	6	2020-12-07	10	2024-04-24	NA	0	0	0	1234	0	2024-10-24	1417	NA	NA	NA	NA	NA	NA	NA	NA	5	0	0	120	80	0	0	0	0	0	0	0	0	0	0	0
2603	1	68	S22.000	22	1	0	#N/A	#N/A	2019-02-21	2019	2	6	2019-02-27	16	2019-03-15	22	2024-04-24	NA	0	0	0	1867	0	2024-10-24	2050	NA	NA	NA	NA	NA	NA	NA	NA	2	0	0	150	79	1	0	0	0	0	1	0	0	1	0	0
4692	1	83	S72.101	72	1	1	#N/A	#N/A	2021-07-07	2021	7	2	2021-07-09	8	2021-07-17	10	2022-04-28	0	1	1	0	285	0	2024-10-24	1195	NA	NA	NA	NA	NA	NA	NA	NA	3	0	0	79	43	0	0	0	0	0	0	0	0	0	0	0
1990	0	69	S42.202	42	1	0	#N/A	#N/A	2018-04-06	2018	4	4	2018-04-10	8	2018-04-18	12	2024-04-24	NA	0	0	0	2198	0	2024-10-24	2381	NA	NA	NA	NA	NA	NA	NA	NA	5	0	0	138	91	1	1	0	0	0	0	0	0	0	0	0
6532	0	68	S22.000	22	1	1	KS_207413	#N/A	2023-07-12	2023	7	2	2023-07-14	3	2023/7/17	5	2024-04-24	NA	0	0	0	282	0	2024-10-24	465	NA	NA	NA	NA	NA	NA	NA	NA	1	0	0	109	85	0	0	0	0	0	0	0	0	0	0	0
5133	0	58	S32.000x021	32	1	0	#N/A	#N/A	2021-12-06	2021	12	3	2021-12-09	1	2021-12-10	4	2024-04-24	NA	0	0	0	866	0	2024-10-24	1049	NA	NA	NA	NA	NA	NA	NA	NA	2	0	0	150	85	1	0	0	0	1	0	0	0	0	0	0
5469	0	71	S72.101	72	1	1	#N/A	#N/A	2022-04-22	2022	4	5	2022-04-27	3	2022-04-30	8	2024-04-24	NA	0	0	0	725	0	2024-10-24	908	NA	NA	NA	NA	NA	NA	NA	NA	3	0	0	191	101	1	0	0	0	0	0	0	0	0	0	0
6656	0	72	S72.000	72	1	0	#N/A	#N/A	2022-12-25	2022	12	8	2023-01-02	18	2023/1/20	26	2024-04-24	NA	0	0	0	460	0	2024-10-24	643	NA	NA	NA	NA	NA	NA	NA	NA	3	3	0	120	80	0	0	1	0	1	0	0	0	0	0	0
4663	0	85	S72.000	72	1	1	#N/A	#N/A	2021-06-26	2021	6	5	2021-07-01	6	2021-07-07	11	2024-04-24	NA	0	0	0	1022	0	2024-10-24	1205	NA	NA	NA	NA	NA	NA	NA	NA	3	0	0	170	70	1	1	0	1	1	0	0	0	0	0	0
4837	0	63	S72.101	72	1	1	#N/A	#N/A	2021-08-24	2021	8	3	2021-08-27	4	2021-08-31	7	2024-04-24	NA	0	0	0	967	0	2024-10-24	1150	NA	NA	NA	NA	NA	NA	NA	NA	3	0	0	120	80	0	0	0	0	0	0	0	0	0	0	0
6880	0	84	S72.000	72	1	1	#N/A	#N/A	2022-11-24	2022	11	2	2022-11-26	9	2022/12/5	11	2024-04-24	NA	0	0	0	506	0	2024-10-24	689	NA	NA	NA	NA	NA	NA	NA	NA	3	1.5	0	120	80	1	0	0	0	0	0	0	0	0	0	0
5317	0	67	S32.000	32	1	1	#N/A	#N/A	2022-02-24	2022	2	4	2022-02-28	5	2022-03-05	9	2024-04-24	NA	0	0	0	781	0	2024-10-24	964	NA	NA	NA	NA	NA	NA	NA	NA	2	0	0	147	87	1	0	0	0	0	0	0	0	0	0	0
4297	1	75	S32.000	32	1	0	#N/A	#N/A	2021-01-29	2021	1	3	2021-02-01	4	2021-02-05	7	2024-04-24	NA	0	0	0	1174	0	2024-10-24	1357	NA	NA	NA	NA	NA	NA	NA	NA	1	0	0	142	77	1	1	0	0	0	0	0	0	0	0	0
6986	0	84	S32.000	32	1	0	#N/A	#N/A	2022-10-27	2022	10	1	2022-10-28	3	2022/10/31	4	2023-01-15	0	1	1	0	76	0	2024-10-24	724	NA	NA	NA	NA	NA	NA	NA	NA	NA	0	0	152	92	0	0	0	0	1	0	0	0	0	0	0
4583	0	60	S22.000	22	1	1	#N/A	#N/A	2021-05-23	2021	5	3	2021-05-26	7	2021-06-02	10	2024-04-24	NA	0	0	0	1057	0	2024-10-24	1240	NA	NA	NA	NA	NA	NA	NA	NA	2	0	0	120	80	0	0	0	0	0	0	0	0	0	0	0
5923	0	61	S52.801	52	1	1	KS_235458	0.643256	2022-08-01	2022	8	2	2022-08-03	3	2022/8/6	5	2024-04-24	NA	0	0	0	627	0	2024-10-24	810	NA	NA	NA	NA	NA	NA	NA	NA	5	0	0	157	82	1	0	0	0	0	0	0	0	0	0	0
6900	0	87	S72.000	72	1	0	#N/A	#N/A	2023-01-27	2023	1	8	2023-02-04	7	2023/2/11	15	2024-04-24	NA	0	0	0	438	0	2024-10-24	621	NA	NA	NA	NA	NA	NA	NA	NA	4	1.5	0	120	80	0	1	0	1	0	0	0	0	1	0	0
2598	1	60	S32.000	32	1	0	#N/A	#N/A	2019-02-20	2019	2	2	2019-02-22	2	2019-02-24	4	2024-04-24	NA	0	0	0	1886	0	2024-10-24	2069	NA	NA	NA	NA	NA	NA	NA	NA	2	0	0	NA	NA	NA	0	0	0	0	0	0	0	0	0	0
5912	0	52	S22.000	22	1	0	#N/A	#N/A	2022-08-30	2022	8	6	2022-09-05	2	2022/9/7	8	2024-04-24	NA	0	0	0	595	1	2023-04-19	224	NA	NA	NA	NA	NA	NA	NA	NA	NA	0	0	110	82	0	0	0	0	1	0	0	0	0	0	0
1863	0	58	S72.000	72	1	0	#N/A	#N/A	2018-01-28	2018	1	3	2018-01-31	10	2018-02-10	13	2024-04-24	NA	0	0	0	2265	0	2024-10-24	2448	NA	NA	NA	NA	NA	NA	NA	NA	3	0	0	NA	NA	NA	0	0	0	0	0	0	0	0	0	0
5920	0	61	S72.900	72	1	0	#N/A	#N/A	2023-04-20	2023	4	3	2023-04-23	7	2023/4/30	10	2024-04-24	NA	0	0	0	360	0	2024-10-24	543	NA	NA	NA	NA	NA	NA	NA	NA	1	3	0	140	98	1	0	0	0	0	0	0	0	0	0	0
4017	0	66	S22.000	22	1	1	#N/A	#N/A	2020-10-18	2020	10	4	2020-10-22	5	2020-10-27	9	2024-04-24	NA	0	0	0	1275	0	2024-10-24	1458	NA	NA	NA	NA	NA	NA	NA	NA	2	0	0	147	92	1	0	0	0	0	0	0	0	0	0	0
6909	0	87	S72.000	72	1	1	KS_205155	#N/A	2022-10-16	2022	10	2	2022-10-18	5	2022/10/23	7	2024-04-24	NA	0	0	0	549	0	2024-10-24	732	NA	NA	NA	NA	NA	NA	NA	NA	3	0	0	120	80	0	0	0	0	0	0	0	0	0	0	0
4805	0	73	S32.000	32	1	0	#N/A	#N/A	2021-08-16	2021	8	2	2021-08-18	2	2021-08-20	4	2024-04-24	NA	0	0	0	978	0	2024-10-24	1161	NA	NA	NA	NA	NA	NA	NA	NA	1	0	0	161	74	1	0	0	0	0	0	0	0	0	0	0
5529	0	73	S72.000	72	1	1	#N/A	#N/A	2022-05-13	2022	5	3	2022-05-16	3	2022-05-19	6	2024-04-24	NA	0	0	0	706	0	2024-10-24	889	NA	NA	NA	NA	NA	NA	NA	NA	3	0	0	120	80	0	0	0	0	0	0	0	0	0	0	0
2546	0	92	S72.000	72	1	0	#N/A	#N/A	2019-01-17	2019	1	4	2019-01-21	8	2019-01-29	12	2020-05-20	1	1	2	1	477	0	2024-10-24	2095	NA	NA	NA	NA	NA	NA	NA	NA	3	0	0	157	87	1	1	0	0	0	0	0	0	0	0	0
5848	1	55	S52.701	52	1	0	#N/A	#N/A	2022-12-02	2022	12	0	2022-12-02	4	2022/12/6	4	2024-04-24	NA	0	0	0	505	0	2024-10-24	688	NA	NA	NA	NA	NA	NA	NA	NA	5	0	0	146	89	1	0	0	0	0	0	0	0	0	0	0
3917	0	62	S42.202	42	1	1	#N/A	#N/A	2020-09-11	2020	9	3	2020-09-14	7	2020-09-21	10	2024-04-24	NA	0	0	0	1311	0	2024-10-24	1494	NA	NA	NA	NA	NA	NA	NA	NA	5	0	0	120	80	0	0	0	0	0	0	0	0	0	0	0
3869	0	76	S32.000	32	1	1	#N/A	#N/A	2020-08-26	2020	8	2	2020-08-28	3	2020-08-31	5	2024-04-24	NA	0	0	0	1332	0	2024-10-24	1515	NA	NA	NA	NA	NA	NA	NA	NA	2	0	0	154	53	1	0	0	0	0	0	0	0	0	0	0
5503	0	85	S72.101	72	1	1	#N/A	#N/A	2022-05-04	2022	5	2	2022-05-06	7	2022-05-13	9	2024-04-24	NA	0	0	0	712	0	2024-10-24	895	NA	NA	NA	NA	NA	NA	NA	NA	3	3	0	128	90	1	0	0	0	0	0	0	0	0	0	0
5768	1	55	S72.101	72	1	0	#N/A	#N/A	2023-07-04	2023	7	3	2023-07-07	8	2023/7/15	11	2024-04-24	NA	0	0	0	284	0	2024-10-24	467	NA	NA	NA	NA	NA	NA	NA	NA	4	4	0	161	87	1	0	0	0	0	0	0	0	0	0	0
5729	0	81	S22.000x061	22	1	0	#N/A	#N/A	2022-07-18	2022	7	2	2022-07-20	3	2022-07-23	5	2024-04-24	NA	0	0	0	641	0	2024-10-24	824	NA	NA	NA	NA	NA	NA	NA	NA	2	0	0	178	75	1	0	0	0	1	0	0	0	0	0	0
4475	0	72	S52.801	52	1	0	#N/A	#N/A	2021-04-14	2021	4	3	2021-04-17	6	2021-04-23	9	2024-04-24	NA	0	0	0	1097	0	2024-10-24	1280	NA	NA	NA	NA	NA	NA	NA	NA	5	0	0	159	71	1	0	0	0	0	0	0	0	0	0	0
3410	0	87	S72.101	72	1	0	#N/A	#N/A	2020-03-04	2020	3	9	2020-03-13	20	2020-04-02	29	2024-04-24	NA	0	0	0	1483	0	2024-10-24	1666	NA	NA	NA	NA	NA	NA	NA	NA	3	0	800	145	86	1	0	0	1	0	1	0	0	0	0	0
5061	1	73	S72.101	72	1	1	#N/A	#N/A	2021-11-11	2021	11	2	2021-11-13	7	2021-11-20	9	2024-04-24	NA	0	0	0	886	0	2024-10-24	1069	NA	NA	NA	NA	NA	NA	NA	NA	3	1.5	0	120	80	0	0	0	0	0	0	0	0	1	0	0
3349	0	68	S22.000	22	1	0	KS_019821	0.622381	2020-01-15	2020	1	3	2020-01-18	4	2020-01-22	7	2024-04-24	NA	0	0	0	1554	0	2024-10-24	1737	NA	NA	NA	NA	NA	NA	NA	NA	1	0	0	NA	NA	NA	0	0	0	0	0	0	0	0	0	0
4785	0	80	S72.000	72	1	1	#N/A	#N/A	2021-08-05	2021	8	7	2021-08-12	13	2021-08-25	20	2024-04-24	NA	0	0	0	973	0	2024-10-24	1156	NA	NA	NA	NA	NA	NA	NA	NA	4	1.5	0	120	70	0	0	0	0	1	0	0	0	1	0	0
3864	0	69	S52.500	52	1	0	#N/A	#N/A	2020-08-24	2020	8	3	2020-08-27	7	2020-09-03	10	2024-04-24	NA	0	0	0	1329	0	2024-10-24	1512	NA	NA	NA	NA	NA	NA	NA	NA	5	0	0	NA	NA	NA	0	0	0	0	0	0	0	0	0	0
3214	0	54	S32.000	32	1	0	#N/A	#N/A	2019-11-28	2019	11	2	2019-11-30	3	2019-12-03	5	2024-04-24	NA	0	0	0	1604	0	2024-10-24	1787	NA	NA	NA	NA	NA	NA	NA	NA	2	0	0	NA	NA	NA	0	0	0	0	0	0	0	0	0	0
5055	1	61	S32.000x031	32	1	0	#N/A	#N/A	2021-11-07	2021	11	4	2021-11-11	7	2021-11-18	11	2024-04-24	NA	0	0	0	888	0	2024-10-24	1071	NA	NA	NA	NA	NA	NA	NA	NA	1	0	0	139	84	0	0	0	0	0	0	0	0	0	0	0
2379	0	80	S32.000	32	1	0	#N/A	#N/A	2018-10-29	2018	10	3	2018-11-01	2	2018-11-03	5	2023-02-14	0	1	1	0	1564	1	2020-01-05	428	NA	NA	NA	NA	NA	NA	NA	NA	2	0	0	NA	NA	NA	0	0	0	0	0	0	0	0	0	0
6346	0	58	S42.000	42	1	0	#N/A	#N/A	2023-01-28	2023	1	6	2023-02-03	16	2023/2/19	22	2024-04-24	NA	0	0	0	430	0	2024-10-24	613	NA	NA	NA	NA	NA	NA	NA	NA	5	0	0	120	80	0	0	0	0	0	0	0	0	0	0	0
3966	0	62	S22.000	22	1	1	#N/A	#N/A	2020-09-29	2020	9	8	2020-10-07	4	2020-10-11	12	2024-04-24	NA	0	0	0	1291	0	2024-10-24	1474	NA	NA	NA	NA	NA	NA	NA	NA	2	0	0	150	86	1	0	0	0	0	0	0	0	0	0	0
3232	0	69	S42.202	42	1	1	#N/A	#N/A	2019-12-04	2019	12	1	2019-12-05	5	2019-12-10	6	2024-04-24	NA	0	0	0	1597	0	2024-10-24	1780	NA	NA	NA	NA	NA	NA	NA	NA	5	0	0	NA	NA	NA	1	0	0	1	0	0	0	0	0	0
5588	1	72	S32.000x021	32	1	1	#N/A	#N/A	2022-06-02	2022	6	4	2022-06-06	3	2022-06-09	7	2024-04-24	NA	0	0	0	685	0	2024-10-24	868	NA	NA	NA	NA	NA	NA	NA	NA	2	0	0	161	89	1	0	0	0	0	0	0	0	0	0	0
6542	1	68	S72.101	72	1	0	#N/A	#N/A	2023-01-13	2023	1	4	2023-01-17	3	2023/1/20	7	2024-04-24	NA	0	0	0	460	0	2024-10-24	643	NA	NA	NA	NA	NA	NA	NA	NA	3	0	0	120	69	0	0	0	0	0	0	0	0	0	0	0
6020	1	63	S72.101	72	1	0	#N/A	#N/A	2022-07-15	2022	7	6	2022-07-21	21	2022/8/11	27	2024-04-24	NA	0	0	0	622	0	2024-10-24	805	NA	NA	NA	NA	NA	NA	NA	NA	1	27	0	120	80	0	0	0	0	0	0	0	0	0	0	0
2475	0	56	S72.900	72	1	0	#N/A	#N/A	2018-12-11	2018	12	4	2018-12-15	9	2018-12-24	13	2024-04-24	NA	0	0	0	1948	0	2024-10-24	2131	NA	NA	NA	NA	NA	NA	NA	NA	3	0	0	119	98	1	0	0	0	0	0	0	0	0	0	0
5670	1	79	S32.000x021	32	1	0	#N/A	#N/A	2022-06-28	2022	6	3	2022-07-01	10	2022-07-11	13	2024-04-24	NA	0	0	0	653	0	2024-10-24	836	NA	NA	NA	NA	NA	NA	NA	NA	2	0	0	153	83	1	0	0	0	0	0	0	0	0	0	0
6250	0	83	S72.000	72	1	1	KS_002619	0.101316	2022-12-04	2022	12	6	2022-12-10	4	2022/12/14	10	2024-04-24	NA	0	0	0	497	0	2024-10-24	680	NA	NA	NA	NA	NA	NA	NA	NA	4	0	0	157	86	1	1	0	0	0	0	0	0	1	0	0
6593	1	69	S42.000	42	1	0	#N/A	#N/A	2022-11-22	2022	11	9	2022-12-01	6	2022/12/7	15	2024-04-24	NA	0	0	0	504	0	2024-10-24	687	NA	NA	NA	NA	NA	NA	NA	NA	1	6	0	120	80	0	1	0	0	0	0	0	0	0	0	0
5559	1	59	S72.900	72	1	1	#N/A	#N/A	2022-05-24	2022	5	4	2022-05-28	7	2022-06-04	11	2024-04-24	NA	0	0	0	690	0	2024-10-24	873	NA	NA	NA	NA	NA	NA	NA	NA	1	3	0	181	97	1	1	0	0	0	0	0	0	0	0	0
1528	0	61	S32.000	32	1	0	#N/A	#N/A	2017-08-14	2017	8	1	2017-08-15	4	2017-08-19	5	2024-04-24	NA	0	0	0	2440	0	2024-10-24	2623	NA	NA	NA	NA	NA	NA	NA	NA	2	0	0	139	84	0	0	0	0	0	0	0	0	0	0	0
3601	0	61	S42.202	42	1	1	#N/A	#N/A	2020-05-22	2020	5	1	2020-05-23	4	2020-05-27	5	2024-04-24	NA	0	0	0	1428	0	2024-10-24	1611	NA	NA	NA	NA	NA	NA	NA	NA	5	0	0	NA	NA	NA	0	0	0	0	0	0	0	0	0	0
5226	1	66	S72.101	72	1	1	KS_001370	-0.11401	2022-01-17	2022	1	2	2022-01-19	6	2022-01-25	8	2024-04-24	NA	0	0	0	820	0	2024-10-24	1003	NA	NA	NA	NA	NA	NA	NA	NA	4	0	0	120	80	0	0	0	0	0	0	0	0	1	0	0
4026	0	80	S72.101	72	1	0	#N/A	#N/A	2020-10-22	2020	10	6	2020-10-28	9	2020-11-06	15	2024-04-24	NA	0	0	0	1265	0	2024-10-24	1448	NA	NA	NA	NA	NA	NA	NA	NA	3	0	200	171	80	1	0	0	0	1	0	0	0	0	0	0
4004	0	89	S72.000	72	1	0	#N/A	#N/A	2020-10-14	2020	10	2	2020-10-16	5	2020-10-21	7	2024-04-24	NA	0	0	0	1281	0	2024-10-24	1464	NA	NA	NA	NA	NA	NA	NA	NA	3	0	0	130	80	0	0	1	0	1	0	0	0	0	0	0
4907	0	72	S72.000	72	1	0	#N/A	#N/A	2021-09-20	2021	9	2	2021-09-22	9	2021-10-01	11	2024-04-24	NA	0	0	0	936	0	2024-10-24	1119	NA	NA	NA	NA	NA	NA	NA	NA	3	0	0	171	75	1	1	0	0	0	0	0	0	0	0	0
3951	0	91	S72.000	72	1	0	#N/A	#N/A	2020-09-21	2020	9	3	2020-09-24	5	2020-09-29	8	2024-04-24	NA	0	0	0	1303	1	2023-03-29	911	NA	NA	NA	NA	NA	NA	NA	NA	3	0	0	120	80	0	0	0	0	1	0	0	0	0	0	0
4134	0	83	S32.000	32	1	1	#N/A	#N/A	2020-12-01	2020	12	3	2020-12-04	3	2020-12-07	6	2024-04-24	NA	0	0	0	1234	0	2024-10-24	1417	NA	NA	NA	NA	NA	NA	NA	NA	2	0	0	146	83	1	0	0	0	1	0	0	0	0	0	0
3379	0	85	S72.000	72	1	0	#N/A	#N/A	2020-02-19	2020	2	3	2020-02-22	3	2020-02-25	6	2024-04-24	NA	0	0	0	1520	0	2024-10-24	1703	NA	NA	NA	NA	NA	NA	NA	NA	3	0	0	155	62	1	0	0	0	0	0	0	0	1	0	0
5605	0	70	S72.000x031	72	1	1	#N/A	#N/A	2022-06-06	2022	6	5	2022-06-11	7	2022-06-18	12	2024-04-24	NA	0	0	0	676	0	2024-10-24	859	NA	NA	NA	NA	NA	NA	NA	NA	3	0	0	120	80	0	1	0	0	0	0	0	0	1	0	0
6578	0	69	S42.000	42	1	0	#N/A	#N/A	2022-11-22	2022	11	2	2022-11-24	3	2022/11/27	5	2024-04-24	NA	0	0	0	514	0	2024-10-24	697	NA	NA	NA	NA	NA	NA	NA	NA	5	0	0	120	80	0	0	0	0	0	0	0	0	0	0	0
3407	0	63	S72.000	72	1	0	#N/A	#N/A	2020-03-03	2020	3	6	2020-03-09	5	2020-03-14	11	2024-04-24	NA	0	0	0	1502	0	2024-10-24	1685	NA	NA	NA	NA	NA	NA	NA	NA	3	0	0	145	81	1	1	1	0	0	0	0	0	0	0	0
6127	0	53	S42.100	42	1	0	#N/A	#N/A	2023-04-05	2023	4	0	2023-04-05	6	2023/4/11	6	2024-04-24	NA	0	0	0	379	0	2024-10-24	562	NA	NA	NA	NA	NA	NA	NA	NA	5	0	0	120	80	0	0	0	0	0	0	0	0	0	0	0
4710	0	83	S72.101	72	1	1	#N/A	#N/A	2021-07-13	2021	7	3	2021-07-16	4	2021-07-20	7	2024-04-24	NA	0	0	0	1009	0	2024-10-24	1192	NA	NA	NA	NA	NA	NA	NA	NA	3	1.5	0	130	80	0	0	0	0	0	0	0	0	0	0	0
5803	0	73	S32.000	32	1	0	#N/A	#N/A	2023-07-02	2023	7	3	2023-07-05	4	2023/7/9	7	2024-04-24	NA	0	0	0	290	0	2024-10-24	473	NA	NA	NA	NA	NA	NA	NA	NA	1	0	0	138	80	0	0	0	0	0	0	0	0	0	0	0
4112	0	84	S72.101	72	1	0	#N/A	#N/A	2020-11-24	2020	11	2	2020-11-26	8	2020-12-04	10	2023-01-08	0	1	1	0	765	0	2024-10-24	1420	NA	NA	NA	NA	NA	NA	NA	NA	3	0	0	144	80	1	1	0	1	0	0	0	0	0	0	0
4137	1	87	S72.000	72	1	1	#N/A	#N/A	2020-12-02	2020	12	5	2020-12-07	6	2020-12-13	11	2021-10-08	0	1	1	0	299	0	2024-10-24	1411	NA	NA	NA	NA	NA	NA	NA	NA	3	0	0	125	89	0	1	0	0	0	0	0	0	0	0	0
6043	0	52	S52.500	52	1	1	#N/A	#N/A	2023-04-09	2023	4	3	2023-04-12	4	2023/4/16	7	2024-04-24	NA	0	0	0	374	0	2024-10-24	557	NA	NA	NA	NA	NA	NA	NA	NA	5	0	0	132	74	0	0	0	0	0	0	0	0	0	0	0
3820	1	54	S42.202	42	1	0	#N/A	#N/A	2020-08-07	2020	8	5	2020-08-12	7	2020-08-19	12	2024-04-24	NA	0	0	0	1344	1	2021-05-17	271	NA	NA	NA	NA	NA	NA	NA	NA	5	0	0	129	63	0	0	0	0	0	0	0	0	0	0	0
5781	0	55	S52.500	52	1	0	#N/A	#N/A	2023-04-29	2023	4	0	2023-04-29	5	2023/5/4	5	2024-04-24	NA	0	0	0	356	0	2024-10-24	539	NA	NA	NA	NA	NA	NA	NA	NA	5	0	0	120	80	0	0	0	0	0	0	0	0	0	0	0
1265	0	62	S52.801	52	1	0	#N/A	#N/A	2017-02-22	2017	2	3	2017-02-25	12	2017-03-09	15	2024-04-24	NA	0	0	0	2603	0	2024-10-24	2786	NA	NA	NA	NA	NA	NA	NA	NA	1	0	0	121	74	0	0	0	0	0	0	0	0	0	0	0
6533	0	68	S52.500	52	1	0	KS_206611	-0.054884	2023-08-09	2023	8	0	2023-08-09	5	2023/8/14	5	2024-04-24	NA	0	0	0	254	0	2024-10-24	437	NA	NA	NA	NA	NA	NA	NA	NA	5	0	0	145	86	1	0	0	0	0	0	0	0	0	0	0
4208	1	85	S72.101	72	1	1	#N/A	#N/A	2020-12-25	2020	12	4	2020-12-29	3	2021-01-01	7	2024-04-24	NA	0	0	0	1209	0	2024-10-24	1392	NA	NA	NA	NA	NA	NA	NA	NA	3	0	0	140	80	1	0	0	0	1	0	0	0	0	0	0
5902	0	70	S42.301	42	1	0	#N/A	#N/A	2022-11-14	2022	11	2	2022-11-16	3	2022/11/19	5	2024-04-24	NA	0	0	0	522	0	2024-10-24	705	NA	NA	NA	NA	NA	NA	NA	NA	5	0	0	158	106	1	1	0	0	0	0	0	0	0	0	0
5328	1	65	S32.000x031	32	1	0	#N/A	#N/A	2022-03-01	2022	3	3	2022-03-04	7	2022-03-11	10	2024-04-24	NA	0	0	0	775	1	2022-05-24	74	NA	NA	NA	NA	NA	NA	NA	NA	1	0	0	137	63	0	0	0	0	0	0	0	0	0	0	0
5656	0	60	S32.000x011	32	1	0	#N/A	#N/A	2022-06-23	2022	6	5	2022-06-28	4	2022-07-02	9	2024-04-24	NA	0	0	0	662	0	2024-10-24	845	NA	NA	NA	NA	NA	NA	NA	NA	2	0	0	133	85	0	0	0	0	1	0	0	0	0	0	0
5683	0	78	S22.000x061	22	1	1	KS_230633	#N/A	2022-07-02	2022	7	3	2022-07-05	2	2022-07-07	5	2024-04-24	NA	0	0	0	657	0	2024-10-24	840	NA	NA	NA	NA	NA	NA	NA	NA	1	0	0	107	61	0	0	0	0	1	0	0	0	0	0	0
3920	1	51	S22.000	22	1	0	#N/A	#N/A	2020-09-12	2020	9	4	2020-09-16	8	2020-09-24	12	2024-04-24	NA	0	0	0	1308	0	2024-10-24	1491	NA	NA	NA	NA	NA	NA	NA	NA	1	0	0	120	80	0	0	0	0	0	0	0	0	0	0	0
6935	0	90	S72.101	72	1	1	#N/A	#N/A	2023-04-03	2023	4	3	2023-04-06	12	2023/4/18	15	2024-04-24	NA	0	0	0	372	0	2024-10-24	555	NA	NA	NA	NA	NA	NA	NA	NA	4	0	0	117	60	0	0	0	0	0	0	0	0	0	0	0
2048	1	85	S72.000	72	1	0	#N/A	#N/A	2018-05-13	2018	5	2	2018-05-15	6	2018-05-21	8	2024-04-24	NA	0	0	0	2165	0	2024-10-24	2348	NA	NA	NA	NA	NA	NA	NA	NA	3	0	0	135	82	0	0	0	0	0	0	0	0	0	0	0
6601	1	70	S52.500	52	1	0	#N/A	#N/A	2022-10-07	2022	10	3	2022-10-10	7	2022/10/17	10	2024-04-24	NA	0	0	0	555	1	2022-12-09	53	NA	NA	NA	NA	NA	NA	NA	NA	5	0	0	130	80	0	0	0	0	0	0	0	0	0	0	0
3690	0	71	S22.000	22	1	1	#N/A	#N/A	2020-06-21	2020	6	3	2020-06-24	3	2020-06-27	6	2024-04-24	NA	0	0	0	1397	1	2024-10-20	1576	NA	NA	NA	NA	NA	NA	NA	NA	1	0	0	164	76	1	1	0	0	1	0	0	0	0	0	0
3706	0	86	S72.000	72	1	1	#N/A	#N/A	2020-06-28	2020	6	3	2020-07-01	7	2020-07-08	10	2021-11-09	0	1	1	0	489	0	2024-10-24	1569	NA	NA	NA	NA	NA	NA	NA	NA	3	0	0	140	83	1	0	0	0	0	0	0	0	0	1	0
7044	0	66	S32.000	32	1	0	#N/A	#N/A	2023-03-18	2023	3	2	2023-03-20	1	2023/3/21	3	2024-04-24	NA	0	0	0	400	0	2024-10-24	583	NA	NA	NA	NA	NA	NA	NA	NA	NA	0	0	161	109	1	0	0	0	1	0	0	0	0	0	0
5261	0	69	S22.000x061	22	1	1	KS_017264	0.382025	2022-02-05	2022	2	3	2022-02-08	2	2022-02-10	5	2024-04-24	NA	0	0	0	804	0	2024-10-24	987	NA	NA	NA	NA	NA	NA	NA	NA	2	0	0	181	94	1	0	0	0	0	0	0	0	0	0	0
3066	1	69	S32.000	32	1	0	#N/A	#N/A	2019-09-25	2019	9	3	2019-09-28	8	2019-10-06	11	2024-04-24	NA	0	0	0	1662	0	2024-10-24	1845	NA	NA	NA	NA	NA	NA	NA	NA	1	0	0	NA	NA	NA	0	0	0	0	0	0	0	0	0	0
6694	0	73	S22.000	22	1	0	KS_231023	0.181901	2022-08-14	2022	8	3	2022-08-17	2	2022/8/19	5	2024-04-24	NA	0	0	0	614	0	2024-10-24	797	NA	NA	NA	NA	NA	NA	NA	NA	1	0	0	165	101	1	0	0	0	1	0	0	0	0	0	0
2018	0	89	S72.101	72	1	0	#N/A	#N/A	2018-04-28	2018	4	4	2018-05-02	13	2018-05-15	17	2024-04-24	NA	0	0	0	2171	0	2024-10-24	2354	NA	NA	NA	NA	NA	NA	NA	NA	3	0	0	118	63	0	0	0	0	0	0	0	0	0	0	0
3426	0	70	S32.000	32	1	0	#N/A	#N/A	2020-03-11	2020	3	2	2020-03-13	1	2020-03-14	3	2024-04-24	NA	0	0	0	1502	0	2024-10-24	1685	NA	NA	NA	NA	NA	NA	NA	NA	2	0	0	165	80	1	0	0	0	1	0	0	0	0	0	0
3024	0	65	S72.101	72	1	1	#N/A	#N/A	2019-09-06	2019	9	4	2019-09-10	7	2019-09-17	11	2024-04-24	NA	0	0	0	1681	1	2022-10-14	1123	NA	NA	NA	NA	NA	NA	NA	NA	3	0	0	160	91	1	0	0	0	0	0	0	0	0	0	0
4269	0	88	S32.000	32	1	0	#N/A	#N/A	2021-01-15	2021	1	3	2021-01-18	3	2021-01-21	6	2024-04-24	NA	0	0	0	1189	0	2024-10-24	1372	NA	NA	NA	NA	NA	NA	NA	NA	2	0	0	120	80	0	0	0	0	1	0	0	0	0	0	0
1970	1	68	S72.101	72	1	0	KS_208860	#N/A	2018-03-26	2018	3	3	2018-03-29	10	2018-04-08	13	2024-04-24	NA	0	0	0	2208	0	2024-10-24	2391	NA	NA	NA	NA	NA	NA	NA	NA	3	0	400	114	77	0	0	0	0	0	0	0	0	0	0	0
5642	0	74	S32.000x002	32	1	0	#N/A	#N/A	2022-06-20	2022	6	2	2022-06-22	3	2022-06-25	5	2024-04-24	NA	0	0	0	669	0	2024-10-24	852	NA	NA	NA	NA	NA	NA	NA	NA	1	0	0	127	59	0	0	0	0	1	0	0	0	0	0	0
6560	0	69	S52.500	52	1	0	KS_203794	0.498023	2023-07-18	2023	7	3	2023-07-21	4	2023/7/25	7	2024-04-24	NA	0	0	0	274	0	2024-10-24	457	NA	NA	NA	NA	NA	NA	NA	NA	5	0	0	207	86	1	1	1	0	0	0	0	0	0	0	0
4817	1	66	S52.801	52	1	1	#N/A	#N/A	2021-08-18	2021	8	3	2021-08-21	15	2021-09-05	18	2024-04-24	NA	0	0	0	962	0	2024-10-24	1145	NA	NA	NA	NA	NA	NA	NA	NA	1	0	0	145	91	1	0	0	0	0	0	0	0	0	0	0
2158	1	70	S32.000	32	1	0	KS_008698	0.460779	2018-07-18	2018	7	6	2018-07-24	4	2018-07-28	10	2024-04-24	NA	0	0	0	2097	0	2024-10-24	2280	NA	NA	NA	NA	NA	NA	NA	NA	2	0	0	NA	NA	NA	0	0	0	0	0	0	0	0	0	0
4898	0	67	S32.000	32	1	1	#N/A	#N/A	2021-09-15	2021	9	2	2021-09-17	1	2021-09-18	3	2024-04-24	NA	0	0	0	949	0	2024-10-24	1132	NA	NA	NA	NA	NA	NA	NA	NA	2	0	0	120	80	0	0	0	0	0	0	0	0	0	0	0
2480	0	78	S32.000	32	1	0	#N/A	#N/A	2018-12-14	2018	12	4	2018-12-18	3	2018-12-21	7	2022-12-19	0	1	1	0	1459	0	2024-10-24	2134	NA	NA	NA	NA	NA	NA	NA	NA	2	0	0	141	63	1	0	0	0	0	0	0	0	0	0	0
5701	0	72	S32.000x011	32	1	0	KS_231126	0.375412	2022-07-07	2022	7	2	2022-07-09	1	2022-07-10	3	2024-04-24	NA	0	0	0	654	0	2024-10-24	837	NA	NA	NA	NA	NA	NA	NA	NA	2	0	0	117	74	0	0	0	0	0	0	0	0	0	0	0
4270	0	68	S72.000	72	1	1	#N/A	#N/A	2021-01-15	2021	1	5	2021-01-20	11	2021-01-31	16	2024-04-24	NA	0	0	0	1179	0	2024-10-24	1362	NA	NA	NA	NA	NA	NA	NA	NA	3	2	0	134	64	0	1	0	0	0	0	0	0	1	0	0
3602	0	87	S72.000	72	1	1	#N/A	#N/A	2020-05-23	2020	5	3	2020-05-26	8	2020-06-03	11	2021-11-28	0	1	1	0	543	0	2024-10-24	1604	NA	NA	NA	NA	NA	NA	NA	NA	3	0	0	124	76	0	0	0	0	0	0	0	0	0	0	0
1666	0	73	S22.000	22	1	0	#N/A	#N/A	2017-10-24	2017	10	2	2017-10-26	2	2017-10-28	4	2024-04-24	NA	0	0	0	2370	0	2024-10-24	2553	NA	NA	NA	NA	NA	NA	NA	NA	2	0	0	147	68	1	1	0	1	0	0	0	0	0	0	0
5427	1	100	S72.101	72	1	0	#N/A	#N/A	2022-04-02	2022	4	5	2022-04-07	6	2022-04-13	11	2024-01-21	0	1	1	0	648	0	2024-10-24	925	NA	NA	NA	NA	NA	NA	NA	NA	4	5	0	97	50	0	0	0	0	0	0	0	0	0	0	0
3906	0	62	S52.801	52	1	0	KS_013877	0.508892	2020-09-08	2020	9	4	2020-09-12	4	2020-09-16	8	2024-04-24	NA	0	0	0	1316	0	2024-10-24	1499	NA	NA	NA	NA	NA	NA	NA	NA	5	0	0	146	59	1	0	0	0	0	0	0	0	0	0	0
6906	0	87	S72.101	72	1	0	#N/A	#N/A	2022-09-16	2022	9	4	2022-09-20	4	2022/9/24	8	2023-01-08	0	1	1	0	106	0	2024-10-24	761	NA	NA	NA	NA	NA	NA	NA	NA	4	6	0	126	50	0	0	0	0	0	0	0	0	0	0	0
6309	1	55	S32.000	32	1	0	#N/A	#N/A	2022-09-28	2022	9	2	2022-09-30	4	2022/10/4	6	2024-04-24	NA	0	0	0	568	0	2024-10-24	751	NA	NA	NA	NA	NA	NA	NA	NA	1	0	0	117	81	0	0	0	0	0	0	0	0	0	0	0
3952	1	61	S32.000	32	1	0	#N/A	#N/A	2020-09-21	2020	9	2	2020-09-23	13	2020-10-06	15	2024-04-24	NA	0	0	0	1296	0	2024-10-24	1479	NA	NA	NA	NA	NA	NA	NA	NA	1	0	0	137	76	0	0	0	0	0	0	0	0	0	0	0
2867	0	77	S72.101	72	1	0	#N/A	#N/A	2019-06-25	2019	6	1	2019-06-26	8	2019-07-04	9	2020-01-29	1	1	2	1	209	0	2024-10-24	1939	NA	NA	NA	NA	NA	NA	NA	NA	3	0	0	126	81	0	0	0	0	1	0	0	0	0	0	0
3711	1	82	S72.101	72	1	0	#N/A	#N/A	2020-07-01	2020	7	2	2020-07-03	6	2020-07-09	8	2021-12-09	0	1	1	0	518	0	2024-10-24	1568	NA	NA	NA	NA	NA	NA	NA	NA	3	0	0	132	75	0	1	0	0	0	0	0	0	1	0	0
5274	0	71	S22.000	22	1	1	#N/A	#N/A	2022-02-07	2022	2	3	2022-02-10	2	2022-02-12	5	2024-04-24	NA	0	0	0	802	1	2023-08-24	558	NA	NA	NA	NA	NA	NA	NA	NA	1	0	0	135	76	0	0	0	0	0	0	0	0	0	0	0
6976	0	93	S72.101	72	1	0	#N/A	#N/A	2022-12-01	2022	12	2	2022-12-03	7	2022/12/10	9	2024-04-24	NA	0	0	0	501	0	2024-10-24	684	NA	NA	NA	NA	NA	NA	NA	NA	3	2	0	120	80	0	0	0	0	0	0	0	0	0	0	0
6567	0	69	S42.000	42	1	0	KS_217934	#N/A	2022-11-03	2022	11	4	2022-11-07	2	2022/11/9	6	2024-04-24	NA	0	0	0	532	0	2024-10-24	715	NA	NA	NA	NA	NA	NA	NA	NA	5	0	0	130	80	0	0	0	0	0	0	0	0	0	0	0
3608	0	52	S22.000	22	1	0	#N/A	#N/A	2020-05-26	2020	5	2	2020-05-28	3	2020-05-31	5	2024-04-24	NA	0	0	0	1424	0	2024-10-24	1607	NA	NA	NA	NA	NA	NA	NA	NA	2	0	0	116	68	0	0	0	0	0	0	0	0	0	0	0
1795	0	65	S22.000	22	1	0	#N/A	#N/A	2017-12-24	2017	12	6	2017-12-30	6	2018-01-05	12	2024-04-24	NA	0	0	0	2301	0	2024-10-24	2484	NA	NA	NA	NA	NA	NA	NA	NA	2	0	0	128	71	0	0	0	0	0	0	0	0	0	0	0
4000	0	63	S52.500	52	1	0	#N/A	#N/A	2020-10-12	2020	10	3	2020-10-15	3	2020-10-18	6	2024-04-24	NA	0	0	0	1284	0	2024-10-24	1467	NA	NA	NA	NA	NA	NA	NA	NA	5	0	0	120	60	0	0	0	0	0	0	0	0	0	0	0
2156	1	70	S32.000	32	1	0	#N/A	#N/A	2018-07-17	2018	7	10	2018-07-27	3	2018-07-30	13	2024-04-24	NA	0	0	0	2095	0	2024-10-24	2278	NA	NA	NA	NA	NA	NA	NA	NA	2	0	0	147	88	1	0	0	0	0	0	0	0	0	0	0
5223	0	81	S22.000	22	1	1	#N/A	#N/A	2022-01-16	2022	1	3	2022-01-19	8	2022-01-27	11	2024-04-24	NA	0	0	0	818	1	2022-10-31	277	NA	NA	NA	NA	NA	NA	NA	NA	2	0	0	120	80	0	0	0	0	1	0	0	0	0	0	0
2814	1	68	S72.101	72	1	0	#N/A	#N/A	2019-05-29	2019	5	2	2019-05-31	15	2019-06-15	17	2024-04-24	NA	0	0	0	1775	0	2024-10-24	1958	NA	NA	NA	NA	NA	NA	NA	NA	3	0	0	NA	NA	NA	0	0	0	0	0	0	0	0	0	0
4924	1	67	S72.000	72	1	1	#N/A	#N/A	2021-09-26	2021	9	2	2021-09-28	2	2021-09-30	4	2024-04-24	NA	0	0	0	937	0	2024-10-24	1120	NA	NA	NA	NA	NA	NA	NA	NA	3	0	0	140	80	1	0	0	0	0	0	0	0	0	0	0
6605	0	70	S32.000	32	1	1	KS_001832	0.186031	2023-02-25	2023	2	2	2023-02-27	1	2023/2/28	3	2024-04-24	NA	0	0	0	421	0	2024-10-24	604	NA	NA	NA	NA	NA	NA	NA	NA	NA	0	0	149	82	1	0	0	0	1	0	0	0	0	0	0
3230	0	62	S32.000	32	1	0	#N/A	#N/A	2019-12-03	2019	12	2	2019-12-05	3	2019-12-08	5	2024-04-24	NA	0	0	0	1599	2	2020-12-06	364	45069	1262	NA	NA	NA	NA	NA	NA	1	0	0	NA	NA	NA	0	0	0	1	0	0	0	0	0	0
4104	0	51	S32.000	32	1	1	#N/A	#N/A	2020-11-22	2020	11	3	2020-11-25	7	2020-12-02	10	2024-04-24	NA	0	0	0	1239	0	2024-10-24	1422	NA	NA	NA	NA	NA	NA	NA	NA	1	0	0	105	68	0	0	0	0	1	0	0	0	0	0	0
3086	1	72	S32.000	32	1	1	#N/A	#N/A	2019-10-05	2019	10	5	2019-10-10	5	2019-10-15	10	2023-12-24	0	1	1	0	1531	0	2024-10-24	1836	NA	NA	NA	NA	NA	NA	NA	NA	2	0	0	NA	NA	NA	0	0	0	1	0	0	0	0	0	0
4457	0	76	S72.101	72	1	0	#N/A	#N/A	2021-04-05	2021	4	5	2021-04-10	9	2021-04-19	14	2024-04-24	NA	0	0	0	1101	0	2024-10-24	1284	NA	NA	NA	NA	NA	NA	NA	NA	3	3.5	0	125	60	0	0	1	0	0	0	0	0	1	0	0
3269	0	62	S32.000	32	1	0	#N/A	#N/A	2019-12-18	2019	12	5	2019-12-23	4	2019-12-27	9	2024-04-24	NA	0	0	0	1580	0	2024-10-24	1763	NA	NA	NA	NA	NA	NA	NA	NA	1	0	0	NA	NA	NA	0	0	0	0	0	0	0	0	0	0
5109	0	58	S32.000x011	32	1	1	#N/A	#N/A	2021-11-27	2021	11	3	2021-11-30	2	2021-12-02	5	2024-04-24	NA	0	0	0	874	0	2024-10-24	1057	NA	NA	NA	NA	NA	NA	NA	NA	2	0	0	154	90	1	0	0	0	0	0	0	0	0	0	0
1885	0	73	S32.000	32	1	0	#N/A	#N/A	2018-02-10	2018	2	2	2018-02-12	1	2018-02-13	3	2024-04-24	NA	0	0	0	2262	1	2022-06-12	1580	NA	NA	NA	NA	NA	NA	NA	NA	2	0	0	145	71	1	0	0	0	1	0	0	0	0	0	0
5760	1	56	S32.012	32	1	0	#N/A	#N/A	2022-11-11	2022	11	0	2022-11-11	5	2022/11/16	5	2024-04-24	NA	0	0	0	525	0	2024-10-24	708	NA	NA	NA	NA	NA	NA	NA	NA	5	0	0	120	80	0	0	0	0	0	0	0	0	0	0	0
6157	0	77	S72.101	72	1	0	#N/A	#N/A	2023-02-25	2023	2	5	2023-03-02	16	2023/3/18	21	2024-04-24	NA	0	0	0	403	0	2024-10-24	586	NA	NA	NA	NA	NA	NA	NA	NA	4	5.5	0	172	80	1	1	1	1	1	0	0	0	0	0	0
4159	0	81	S72.000	72	1	0	#N/A	#N/A	2020-12-10	2020	12	5	2020-12-15	7	2020-12-22	12	2023-01-12	0	1	1	0	751	0	2024-10-24	1402	NA	NA	NA	NA	NA	NA	NA	NA	1	4.5	0	120	80	0	0	0	0	0	0	0	0	0	0	0
3330	0	50	S22.000	22	1	1	#N/A	#N/A	2020-01-10	2020	1	3	2020-01-13	7	2020-01-20	10	2024-04-24	NA	0	0	0	1556	1	2023-12-08	1418	NA	NA	NA	NA	NA	NA	NA	NA	1	0	0	NA	NA	NA	0	0	0	0	0	0	0	0	0	0
4925	1	94	S32.000	32	1	0	#N/A	#N/A	2021-09-27	2021	9	9	2021-10-06	1	2021-10-07	10	2023-09-28	0	1	1	0	721	0	2024-10-24	1113	NA	NA	NA	NA	NA	NA	NA	NA	2	0	0	124	72	0	0	0	1	1	0	0	0	0	0	0
3810	0	66	S32.000	32	1	1	#N/A	#N/A	2020-08-04	2020	8	3	2020-08-07	3	2020-08-10	6	2024-04-24	NA	0	0	0	1353	0	2024-10-24	1536	NA	NA	NA	NA	NA	NA	NA	NA	2	0	0	NA	NA	NA	0	1	0	1	0	0	0	0	0	0
2477	0	52	S72.000	72	1	0	#N/A	#N/A	2018-12-12	2018	12	3	2018-12-15	15	2018-12-30	18	2024-04-24	NA	0	0	0	1942	0	2024-10-24	2125	NA	NA	NA	NA	NA	NA	NA	NA	3	0	0	159	76	1	0	0	0	0	0	0	0	0	0	0
5294	0	67	S32.000	32	1	0	#N/A	#N/A	2022-02-16	2022	2	3	2022-02-19	14	2022-03-05	17	2024-04-24	NA	0	0	0	781	0	2024-10-24	964	NA	NA	NA	NA	NA	NA	NA	NA	1	9	600	149	77	1	0	0	0	0	0	0	0	0	0	0
5601	1	65	S42.200x041	42	1	1	#N/A	#N/A	2022-06-04	2022	6	3	2022-06-07	5	2022-06-12	8	2024-04-24	NA	0	0	0	682	0	2024-10-24	865	NA	NA	NA	NA	NA	NA	NA	NA	5	0	0	126	90	1	0	0	0	0	0	0	0	0	0	0
6590	1	70	S32.000	32	1	1	#N/A	#N/A	2023-04-29	2023	4	5	2023-05-04	2	2023/5/6	7	2024-04-24	NA	0	0	0	354	0	2024-10-24	537	NA	NA	NA	NA	NA	NA	NA	NA	1	0	0	149	51	1	0	0	1	0	0	0	0	0	0	0
3571	0	84	S72.101	72	1	1	#N/A	#N/A	2020-05-08	2020	5	5	2020-05-13	7	2020-05-20	12	2024-04-24	NA	0	0	0	1435	0	2024-10-24	1618	NA	NA	NA	NA	NA	NA	NA	NA	3	0	0	132	93	1	0	0	0	0	0	0	0	0	0	0
4796	0	84	S72.101	72	1	0	#N/A	#N/A	2021-08-11	2021	8	3	2021-08-14	11	2021-08-25	14	2024-04-24	NA	0	0	0	973	1	2022-08-28	368	NA	NA	NA	NA	NA	NA	NA	NA	3	1.5	0	140	68	1	0	0	0	0	0	0	0	0	0	0
6308	0	55	S42.000	42	1	0	#N/A	#N/A	2022-11-26	2022	11	0	2022-11-26	3	2022/11/29	3	2024-04-24	NA	0	0	0	512	1	2023-11-30	366	NA	NA	NA	NA	NA	NA	NA	NA	5	0	0	121	70	0	0	0	0	0	0	0	0	0	0	0
2466	0	69	S42.202	42	1	0	KS_009148	0.162665	2018-12-09	2018	12	2	2018-12-11	4	2018-12-15	6	2024-04-24	NA	0	0	0	1957	0	2024-10-24	2140	NA	NA	NA	NA	NA	NA	NA	NA	5	0	0	145	78	1	0	0	0	0	0	0	0	0	0	0
6395	0	60	S72.000	72	1	0	#N/A	#N/A	2022-12-17	2022	12	0	2022-12-17	2	2022/12/19	2	2024-04-24	NA	0	0	0	492	0	2024-10-24	675	NA	NA	NA	NA	NA	NA	NA	NA	3	0	0	130	90	1	0	0	0	0	0	0	0	0	0	0
6991	1	69	S72.101	72	1	0	#N/A	#N/A	2022-09-01	2022	9	5	2022-09-06	4	2022/9/10	9	2024-04-24	NA	0	0	0	592	0	2024-10-24	775	NA	NA	NA	NA	NA	NA	NA	NA	4	0	0	120	80	1	0	0	0	0	0	0	0	0	0	0
3773	1	84	S72.101	72	1	0	#N/A	#N/A	2020-07-22	2020	7	7	2020-07-29	12	2020-08-10	19	2022-06-18	0	1	1	0	677	0	2024-10-24	1536	NA	NA	NA	NA	NA	NA	NA	NA	3	0	0	133	78	0	1	0	1	0	1	0	0	0	0	0
2725	0	67	S42.202	42	1	0	#N/A	#N/A	2019-04-19	2019	4	6	2019-04-25	16	2019-05-11	22	2024-04-24	NA	0	0	0	1810	0	2024-10-24	1993	NA	NA	NA	NA	NA	NA	NA	NA	3	0	0	NA	NA	NA	0	0	0	0	0	0	0	0	0	0
4367	1	70	S32.000	32	1	1	#N/A	#N/A	2021-02-26	2021	2	3	2021-03-01	4	2021-03-05	7	2024-04-24	NA	0	0	0	1146	1	2024-06-19	1202	NA	NA	NA	NA	NA	NA	NA	NA	2	0	0	161	91	1	0	0	0	0	0	0	0	0	0	0
4232	0	71	S32.000	32	1	0	KS_020641	0.145467	2021-01-02	2021	1	2	2021-01-04	1	2021-01-05	3	2024-04-24	NA	0	0	0	1205	0	2024-10-24	1388	NA	NA	NA	NA	NA	NA	NA	NA	2	0	0	148	80	1	0	0	0	1	0	0	0	0	0	0
5821	1	64	S32.000	32	1	0	#N/A	#N/A	2023-06-02	2023	6	3	2023-06-05	7	2023/6/12	10	2024-04-24	NA	0	0	0	317	0	2024-10-24	500	NA	NA	NA	NA	NA	NA	NA	NA	1	0	0	122	80	0	0	0	0	0	0	0	0	0	0	0
2349	0	82	S72.101	72	1	0	KS_219788	#N/A	2018-10-16	2018	10	6	2018-10-22	13	2018-11-04	19	2024-04-24	NA	0	0	0	1998	0	2024-10-24	2181	NA	NA	NA	NA	NA	NA	NA	NA	3	0	0	150	85	1	0	0	0	0	0	0	0	0	0	0
5839	0	72	S42.200	42	1	0	#N/A	#N/A	2023-07-16	2023	7	2	2023-07-18	3	2023/7/21	5	2024-04-24	NA	0	0	0	278	0	2024-10-24	461	NA	NA	NA	NA	NA	NA	NA	NA	5	0	0	139	90	1	0	0	0	0	0	0	0	0	0	0
4534	0	62	S52.500	52	1	1	#N/A	#N/A	2021-05-10	2021	5	7	2021-05-17	3	2021-05-20	10	2024-04-24	NA	0	0	0	1070	0	2024-10-24	1253	NA	NA	NA	NA	NA	NA	NA	NA	5	0	0	145	69	1	0	0	0	0	0	0	0	0	0	0
7020	0	91	S72.101	72	1	0	#N/A	#N/A	2022-09-02	2022	9	4	2022-09-06	7	2022/9/13	11	2024-04-24	NA	0	0	0	589	0	2024-10-24	772	NA	NA	NA	NA	NA	NA	NA	NA	4	0	0	120	80	0	0	0	0	0	0	0	0	0	0	0
6344	0	58	S52.500	52	1	0	#N/A	#N/A	2022-10-03	2022	10	0	2022-10-03	3	2022/10/6	3	2024-04-24	NA	0	0	0	566	0	2024-10-24	749	NA	NA	NA	NA	NA	NA	NA	NA	5	0	0	128	64	0	0	0	0	0	0	0	0	0	0	0
4391	0	74	S22.000	22	1	1	#N/A	#N/A	2021-03-12	2021	3	1	2021-03-13	2	2021-03-15	3	2024-04-24	NA	0	0	0	1136	0	2024-10-24	1319	NA	NA	NA	NA	NA	NA	NA	NA	2	0	0	122	81	0	0	0	0	1	0	0	0	0	0	0
6342	0	58	S52.101	52	1	0	#N/A	#N/A	2023-05-16	2023	5	2	2023-05-18	6	2023/5/24	8	2024-04-24	NA	0	0	0	336	1	2024-04-15	327	NA	NA	NA	NA	NA	NA	NA	NA	1	0	0	97	55	0	0	0	0	0	0	0	0	0	0	0
5752	1	54	S32.004	32	1	0	#N/A	#N/A	2023-03-02	2023	3	2	2023-03-04	13	2023/3/17	15	2024-04-24	NA	0	0	0	404	0	2024-10-24	587	NA	NA	NA	NA	NA	NA	NA	NA	1	0	0	120	80	0	1	0	0	0	0	0	0	0	0	0
3405	0	63	S32.000	32	1	1	#N/A	#N/A	2020-03-03	2020	3	2	2020-03-05	3	2020-03-08	5	2024-04-24	NA	0	0	0	1508	0	2024-10-24	1691	NA	NA	NA	NA	NA	NA	NA	NA	2	0	0	130	73	0	0	0	0	0	0	0	0	0	0	0
6013	0	50	S22.000	22	1	0	#N/A	#N/A	2023-07-08	2023	7	2	2023-07-10	1	2023/7/11	3	2024-04-24	NA	0	0	0	288	0	2024-10-24	471	NA	NA	NA	NA	NA	NA	NA	NA	NA	0	0	129	80	0	0	0	0	1	0	0	0	0	0	0
6520	1	68	S22.000	22	1	0	KS_016478	0.428379	2023-05-09	2023	5	6	2023-05-15	3	2023/5/18	9	2024-04-24	NA	0	0	0	342	0	2024-10-24	525	NA	NA	NA	NA	NA	NA	NA	NA	NA	0	0	139	75	0	0	0	0	0	0	0	0	0	0	0
5198	1	55	S32.000x011	32	1	0	#N/A	#N/A	2022-01-04	2022	1	7	2022-01-11	2	2022-01-13	9	2024-04-24	NA	0	0	0	832	0	2024-10-24	1015	NA	NA	NA	NA	NA	NA	NA	NA	2	0	0	120	80	0	0	0	0	0	0	0	0	0	0	0
6580	1	69	S72.400	72	1	0	#N/A	#N/A	2022-10-04	2022	10	8	2022-10-12	5	2022/10/17	13	2024-04-24	NA	0	0	0	555	0	2024-10-24	738	NA	NA	NA	NA	NA	NA	NA	NA	4	0	0	120	80	0	0	0	0	0	0	0	0	0	0	0
3559	1	82	S72.000	72	1	0	#N/A	#N/A	2020-05-03	2020	5	4	2020-05-07	14	2020-05-21	18	2024-04-24	NA	0	0	0	1434	0	2024-10-24	1617	NA	NA	NA	NA	NA	NA	NA	NA	3	0	0	135	72	0	0	0	1	0	0	0	0	0	0	0
1515	0	86	S52.801	52	1	0	#N/A	#N/A	2017-08-03	2017	8	2	2017-08-05	4	2017-08-09	6	2022-06-04	0	1	1	0	1760	0	2024-10-24	2633	NA	NA	NA	NA	NA	NA	NA	NA	5	0	0	136	80	0	0	0	0	0	0	0	0	0	0	0
2070	0	92	S72.101	72	1	0	#N/A	#N/A	2018-05-31	2018	5	4	2018-06-04	14	2018-06-18	18	2024-04-24	NA	0	0	0	2137	0	2024-10-24	2320	NA	NA	NA	NA	NA	NA	NA	NA	3	0	0	138	74	0	0	0	0	0	0	0	0	0	0	0
4660	0	93	S72.101	72	1	0	#N/A	#N/A	2021-06-26	2021	6	3	2021-06-29	11	2021-07-10	14	2024-04-24	NA	0	0	0	1019	0	2024-10-24	1202	NA	NA	NA	NA	NA	NA	NA	NA	3	7.5	0	120	80	0	0	0	0	0	0	0	0	0	0	0
3440	0	80	S72.101	72	1	0	#N/A	#N/A	2020-03-17	2020	3	4	2020-03-21	4	2020-03-25	8	2024-04-24	NA	0	0	0	1491	0	2024-10-24	1674	NA	NA	NA	NA	NA	NA	NA	NA	3	0	0	148	66	1	0	0	1	0	0	0	0	1	0	0
5308	1	78	S72.000	72	1	1	KS_212929	0.698511	2022-02-22	2022	2	3	2022-02-25	8	2022-03-05	11	2024-04-24	NA	0	0	0	781	1	2023-12-08	643	NA	NA	NA	NA	NA	NA	NA	NA	3	4	400	120	80	0	1	0	0	0	0	0	0	0	0	0
5709	0	75	S72.000	72	1	0	KS_230816	0.27849	2022-07-10	2022	7	2	2022-07-12	3	2022-07-15	5	2024-04-24	NA	0	0	0	649	0	2024-10-24	832	NA	NA	NA	NA	NA	NA	NA	NA	3	0	0	140	80	1	0	0	0	0	0	0	0	0	0	0
4403	0	57	S32.000	32	1	0	#N/A	#N/A	2021-03-14	2021	3	2	2021-03-16	7	2021-03-23	9	2024-04-24	NA	0	0	0	1128	0	2024-10-24	1311	NA	NA	NA	NA	NA	NA	NA	NA	1	0	0	130	66	0	0	0	0	1	0	0	0	0	0	0
5287	0	84	S32.000x002	32	1	1	KS_005397	0.461208	2022-02-11	2022	2	2	2022-02-13	2	2022-02-15	4	2024-04-24	NA	0	0	0	799	1	2022-04-09	53	NA	NA	NA	NA	NA	NA	NA	NA	2	0	0	170	81	1	0	0	0	1	0	0	0	0	0	0
6386	0	59	S42.000	42	1	0	#N/A	#N/A	2022-07-29	2022	7	0	2022-07-29	3	2022/8/1	3	2024-04-24	NA	0	0	0	632	0	2024-10-24	815	NA	NA	NA	NA	NA	NA	NA	NA	5	0	0	104	68	0	0	0	0	0	0	0	0	0	0	0
3605	0	51	S52.500	52	1	0	#N/A	#N/A	2020-05-26	2020	5	1	2020-05-27	3	2020-05-30	4	2024-04-24	NA	0	0	0	1425	0	2024-10-24	1608	NA	NA	NA	NA	NA	NA	NA	NA	5	0	0	NA	NA	NA	0	0	0	0	0	0	0	0	0	0
4421	0	63	S72.900	72	1	0	KS_013672	0.717475	2021-03-23	2021	3	3	2021-03-26	14	2021-04-09	17	2024-04-24	NA	0	0	0	1111	0	2024-10-24	1294	NA	NA	NA	NA	NA	NA	NA	NA	3	3	0	130	82	0	0	0	0	0	0	0	0	0	0	0
6265	0	52	S52.500	52	1	0	#N/A	#N/A	2023-01-19	2023	1	1	2023-01-20	1	2023/1/21	2	2024-04-24	NA	0	0	0	459	0	2024-10-24	642	NA	NA	NA	NA	NA	NA	NA	NA	5	0	0	120	80	0	0	0	0	0	0	0	1	0	0	0
5453	1	85	S72.101	72	1	1	#N/A	#N/A	2022-04-17	2022	4	2	2022-04-19	4	2022-04-23	6	2024-04-24	NA	0	0	0	732	0	2024-10-24	915	NA	NA	NA	NA	NA	NA	NA	NA	3	0	0	170	84	1	1	0	0	0	0	0	0	0	0	0
3486	0	68	S72.000	72	1	1	#N/A	#N/A	2020-04-04	2020	4	9	2020-04-13	5	2020-04-18	14	2024-04-24	NA	0	0	0	1467	0	2024-10-24	1650	NA	NA	NA	NA	NA	NA	NA	NA	3	0	0	153	89	1	0	0	0	0	0	0	0	0	0	0
1577	0	74	S22.000	22	1	0	#N/A	#N/A	2017-09-04	2017	9	3	2017-09-07	2	2017-09-09	5	2024-04-24	NA	0	0	0	2419	0	2024-10-24	2602	NA	NA	NA	NA	NA	NA	NA	NA	1	0	0	NA	NA	NA	0	0	0	0	0	0	0	0	0	0
1640	0	82	S72.101	72	1	0	#N/A	#N/A	2017-10-12	2017	10	2	2017-10-14	12	2017-10-26	14	2024-04-24	NA	0	0	0	2372	0	2024-10-24	2555	NA	NA	NA	NA	NA	NA	NA	NA	3	0	200	193	71	1	0	0	0	0	0	0	0	0	0	0
2661	0	66	S52.801	52	1	1	#N/A	#N/A	2019-03-19	2019	3	2	2019-03-21	5	2019-03-26	7	2024-04-24	NA	0	0	0	1856	0	2024-10-24	2039	NA	NA	NA	NA	NA	NA	NA	NA	5	0	0	106	75	0	0	0	0	1	0	0	0	0	0	0
4607	1	76	S22.000	22	1	0	#N/A	#N/A	2021-06-02	2021	6	5	2021-06-07	4	2021-06-11	9	2024-04-24	NA	0	0	0	1048	0	2024-10-24	1231	NA	NA	NA	NA	NA	NA	NA	NA	1	0	0	120	80	0	0	0	0	0	0	0	0	0	0	0
3238	0	82	S72.101	72	1	1	#N/A	#N/A	2019-12-06	2019	12	3	2019-12-09	10	2019-12-19	13	2024-04-24	NA	0	0	0	1588	0	2024-10-24	1771	NA	NA	NA	NA	NA	NA	NA	NA	3	0	0	162	72	1	0	0	0	1	0	0	0	0	0	0
3041	1	87	S72.000	72	1	0	#N/A	#N/A	2019-09-16	2019	9	2	2019-09-18	10	2019-09-28	12	2023-01-06	0	1	1	0	1196	0	2024-10-24	1853	NA	NA	NA	NA	NA	NA	NA	NA	3	0	0	134	80	0	1	0	0	0	1	0	0	0	0	0
2171	0	61	S52.801	52	1	0	KS_013895	0.474254	2018-07-24	2018	7	2	2018-07-26	11	2018-08-06	13	2024-04-24	NA	0	0	0	2088	0	2024-10-24	2271	NA	NA	NA	NA	NA	NA	NA	NA	5	0	0	126	80	0	0	0	0	0	0	0	0	0	0	0
5040	1	67	S72.000	72	1	1	#N/A	#N/A	2021-11-03	2021	11	2	2021-11-05	3	2021-11-08	5	2024-04-24	NA	0	0	0	898	0	2024-10-24	1081	NA	NA	NA	NA	NA	NA	NA	NA	3	0	0	120	80	0	0	0	0	0	0	0	0	1	0	0
6869	0	83	S72.101	72	1	0	KS_230377	0.555949	2022-09-14	2022	9	3	2022-09-17	5	2022/9/22	8	2024-04-24	NA	0	0	0	580	0	2024-10-24	763	NA	NA	NA	NA	NA	NA	NA	NA	4	0	0	120	80	0	1	0	0	0	0	0	0	0	0	0
3788	0	78	S22.000	22	1	1	#N/A	#N/A	2020-07-27	2020	7	2	2020-07-29	2	2020-07-31	4	2024-04-24	NA	0	0	0	1363	0	2024-10-24	1546	NA	NA	NA	NA	NA	NA	NA	NA	2	0	0	NA	NA	NA	0	0	0	0	0	0	0	0	0	0
5136	0	91	S72.101	72	1	1	#N/A	#N/A	2021-12-09	2021	12	6	2021-12-15	7	2021-12-22	13	2023-01-06	0	1	1	0	380	1	2022-10-10	292	NA	NA	NA	NA	NA	NA	NA	NA	3	1.5	0	120	80	0	1	0	0	1	0	0	0	0	0	0
5965	0	59	S52.500	52	1	0	#N/A	#N/A	2023-07-04	2023	7	0	2023-07-04	3	2023/7/7	3	2024-04-24	NA	0	0	0	292	0	2024-10-24	475	NA	NA	NA	NA	NA	NA	NA	NA	5	0	0	149	101	1	0	0	0	0	0	0	0	0	0	0
6994	1	53	S52.600	52	1	0	#N/A	#N/A	2023-07-23	2023	7	3	2023-07-26	3	2023/7/29	6	2024-04-24	NA	0	0	0	270	0	2024-10-24	453	NA	NA	NA	NA	NA	NA	NA	NA	1	0	0	141	91	1	0	0	0	0	0	0	0	0	0	0
1484	0	72	S72.101	72	1	0	KS_206240	-0.186763	2017-07-13	2017	7	2	2017-07-15	13	2017-07-28	15	2024-04-24	NA	0	0	0	2462	0	2024-10-24	2645	NA	NA	NA	NA	NA	NA	NA	NA	3	0	0	129	64	0	0	0	0	0	0	0	0	0	0	0
1202	0	71	S32.000	32	1	0	KS_007012	-0.006468	2017-01-12	2017	1	4	2017-01-16	3	2017-01-19	7	2024-04-24	NA	0	0	0	2652	0	2024-10-24	2835	NA	NA	NA	NA	NA	NA	NA	NA	2	0	0	120	80	0	0	0	0	0	0	0	0	0	0	0
2254	0	60	S52.801	52	1	0	#N/A	#N/A	2018-09-03	2018	9	3	2018-09-06	7	2018-09-13	10	2024-04-24	NA	0	0	0	2050	0	2024-10-24	2233	NA	NA	NA	NA	NA	NA	NA	NA	5	0	0	NA	NA	NA	0	0	0	0	0	0	0	0	0	0
4471	0	69	S32.000	32	1	1	#N/A	#N/A	2021-04-10	2021	4	3	2021-04-13	2	2021-04-15	5	2024-04-24	NA	0	0	0	1105	0	2024-10-24	1288	NA	NA	NA	NA	NA	NA	NA	NA	2	0	0	146	61	1	0	0	0	1	0	0	0	0	0	0
6168	1	56	S52.500	52	1	0	#N/A	#N/A	2023-05-24	2023	5	3	2023-05-27	5	2023/6/1	8	2024-04-24	NA	0	0	0	328	0	2024-10-24	511	NA	NA	NA	NA	NA	NA	NA	NA	1	0	0	164	75	1	0	0	0	0	0	0	0	0	0	0
2713	1	74	S22.000	22	1	0	#N/A	#N/A	2019-04-13	2019	4	4	2019-04-17	3	2019-04-20	7	2024-04-24	NA	0	0	0	1831	0	2024-10-24	2014	NA	NA	NA	NA	NA	NA	NA	NA	1	0	0	NA	NA	NA	0	0	0	0	0	0	0	0	0	0
3937	1	50	S32.000	32	1	0	#N/A	#N/A	2020-09-16	2020	9	7	2020-09-23	4	2020-09-27	11	2024-04-24	NA	0	0	0	1305	0	2024-10-24	1488	NA	NA	NA	NA	NA	NA	NA	NA	3	0	0	157	81	1	0	0	0	0	0	0	0	0	0	0
4556	1	63	S52.801	52	1	0	#N/A	#N/A	2021-05-15	2021	5	3	2021-05-18	2	2021-05-20	5	2024-04-24	NA	0	0	0	1070	0	2024-10-24	1253	NA	NA	NA	NA	NA	NA	NA	NA	5	0	0	120	80	0	0	0	0	0	0	0	0	0	0	0
1733	0	61	S32.000	32	1	0	#N/A	#N/A	2017-12-10	2017	12	10	2017-12-20	5	2017-12-25	15	2024-04-24	NA	0	0	0	2312	1	2021-05-07	1229	NA	NA	NA	NA	NA	NA	NA	NA	1	0	0	141	73	1	0	1	0	0	0	0	0	1	0	0
3981	0	67	S52.801	52	1	1	#N/A	#N/A	2020-10-06	2020	10	7	2020-10-13	3	2020-10-16	10	2024-04-24	NA	0	0	0	1286	0	2024-10-24	1469	NA	NA	NA	NA	NA	NA	NA	NA	5	0	0	120	80	0	0	0	0	0	0	0	0	0	0	0
3438	1	78	S32.000	32	1	1	#N/A	#N/A	2020-03-16	2020	3	1	2020-03-17	3	2020-03-20	4	2021-02-19	0	1	1	0	336	0	2024-10-24	1679	NA	NA	NA	NA	NA	NA	NA	NA	2	0	0	107	70	0	0	0	0	0	0	0	0	0	0	0
3843	0	73	S22.000	22	1	1	KS_007890	0.332466	2020-08-15	2020	8	3	2020-08-18	3	2020-08-21	6	2024-04-24	NA	0	0	0	1342	0	2024-10-24	1525	NA	NA	NA	NA	NA	NA	NA	NA	1	0	0	NA	NA	NA	0	0	0	0	0	0	0	0	0	0
2597	0	77	S72.101	72	1	0	#N/A	#N/A	2019-02-20	2019	2	5	2019-02-25	14	2019-03-11	19	2024-04-24	NA	0	0	0	1871	1	2023-06-18	1560	NA	NA	NA	NA	NA	NA	NA	NA	3	0	0	142	81	1	1	1	0	0	0	0	0	0	0	0
3565	0	51	S42.202	42	1	1	#N/A	#N/A	2020-05-08	2020	5	1	2020-05-09	3	2020-05-12	4	2024-04-24	NA	0	0	0	1443	0	2024-10-24	1626	NA	NA	NA	NA	NA	NA	NA	NA	5	0	0	NA	NA	NA	0	0	0	0	0	0	0	0	0	0
1881	0	76	S32.000	32	1	0	#N/A	#N/A	2018-02-08	2018	2	2	2018-02-10	2	2018-02-12	4	2024-04-24	NA	0	0	0	2263	0	2024-10-24	2446	NA	NA	NA	NA	NA	NA	NA	NA	2	0	0	NA	NA	NA	0	0	0	0	0	0	0	0	0	0
3832	0	70	S22.000	22	1	1	#N/A	#N/A	2020-08-11	2020	8	6	2020-08-17	4	2020-08-21	10	2024-04-24	NA	0	0	0	1342	0	2024-10-24	1525	NA	NA	NA	NA	NA	NA	NA	NA	1	0	0	119	56	0	0	0	0	0	0	0	0	0	0	0
5723	1	64	S32.000x011	32	1	0	#N/A	#N/A	2022-07-16	2022	7	0	2022-07-16	1	2022-07-17	1	2024-04-24	NA	0	0	0	647	0	2024-10-24	830	NA	NA	NA	NA	NA	NA	NA	NA	2	0	0	141	93	1	0	0	0	0	0	0	0	0	0	0
4711	0	89	S72.101	72	1	0	#N/A	#N/A	2021-07-13	2021	7	3	2021-07-16	0	2021-07-16	3	2024-04-24	NA	0	0	0	1013	0	2024-10-24	1196	NA	NA	NA	NA	NA	NA	NA	NA	3	3.5	200	130	71	0	0	0	0	0	0	0	0	0	0	0
4423	0	80	S72.101	72	1	1	KS_005710	0.515792	2021-03-24	2021	3	5	2021-03-29	5	2021-04-03	10	2024-04-24	NA	0	0	0	1117	0	2024-10-24	1300	NA	NA	NA	NA	NA	NA	NA	NA	3	0	0	150	80	1	0	0	0	1	0	0	0	0	0	0
4304	1	50	S72.900	72	1	0	#N/A	#N/A	2021-01-28	2021	1	4	2021-02-01	9	2021-02-10	13	2024-04-24	NA	0	0	0	1169	0	2024-10-24	1352	NA	NA	NA	NA	NA	NA	NA	NA	1	0	0	149	82	1	0	0	0	0	0	0	0	0	0	0
5135	1	60	S72.101	72	1	0	#N/A	#N/A	2021-12-08	2021	12	3	2021-12-11	2	2021-12-13	5	2024-04-24	NA	0	0	0	863	0	2024-10-24	1046	NA	NA	NA	NA	NA	NA	NA	NA	3	0	0	120	80	0	0	0	0	0	0	0	0	0	0	0
3760	0	71	S22.000	22	1	1	KS_210460	#N/A	2020-07-20	2020	7	11	2020-07-31	4	2020-08-04	15	2024-04-24	NA	0	0	0	1359	0	2024-10-24	1542	NA	NA	NA	NA	NA	NA	NA	NA	2	0	0	146	82	1	1	0	0	1	1	0	0	0	0	0
5540	1	56	S72.101	72	1	1	#N/A	#N/A	2022-05-17	2022	5	3	2022-05-20	9	2022-05-29	12	2024-04-24	NA	0	0	0	696	0	2024-10-24	879	NA	NA	NA	NA	NA	NA	NA	NA	3	4.5	0	120	80	0	0	0	0	0	0	0	0	0	0	0
5249	1	60	S22.000	22	1	1	#N/A	#N/A	2022-01-24	2022	1	2	2022-01-26	2	2022-01-28	4	2024-04-24	NA	0	0	0	817	1	2022-02-28	31	NA	NA	NA	NA	NA	NA	NA	NA	1	0	0	131	69	0	0	0	0	0	0	0	0	0	0	0
2783	0	69	S32.000	32	1	0	KS_212775	-0.169944	2019-05-13	2019	5	7	2019-05-20	5	2019-05-25	12	2024-04-24	NA	0	0	0	1796	1	2021-10-16	875	NA	NA	NA	NA	NA	NA	NA	NA	1	0	0	NA	NA	NA	0	0	0	0	0	0	0	0	0	0
3960	0	69	S22.000	22	1	0	#N/A	#N/A	2020-09-25	2020	9	5	2020-09-30	6	2020-10-06	11	2024-04-24	NA	0	0	0	1296	1	2023-09-15	1074	NA	NA	NA	NA	NA	NA	NA	NA	1	0	0	155	66	1	0	0	0	0	0	0	0	1	0	0
5414	0	70	S32.000	32	1	1	KS_012647	0.341281	2022-03-29	2022	3	4	2022-04-02	3	2022-04-05	7	2024-04-24	NA	0	0	0	750	1	2023-12-03	607	NA	NA	NA	NA	NA	NA	NA	NA	2	0	0	182	91	1	0	0	0	0	0	0	0	0	0	0
4139	0	55	S22.000	22	1	1	#N/A	#N/A	2020-12-03	2020	12	4	2020-12-07	2	2020-12-09	6	2024-04-24	NA	0	0	0	1232	0	2024-10-24	1415	NA	NA	NA	NA	NA	NA	NA	NA	2	0	0	139	87	0	0	0	0	0	0	0	0	0	0	0
5654	1	53	S52.500x001	52	1	0	#N/A	#N/A	2022-06-23	2022	6	2	2022-06-25	4	2022-06-29	6	2024-04-24	NA	0	0	0	665	0	2024-10-24	848	NA	NA	NA	NA	NA	NA	NA	NA	1	0	0	136	76	0	0	0	0	0	0	0	0	0	0	0
6424	0	64	S42.200	42	1	0	#N/A	#N/A	2023-03-30	2023	3	0	2023-03-30	5	2023/4/4	5	2024-04-24	NA	0	0	0	386	0	2024-10-24	569	NA	NA	NA	NA	NA	NA	NA	NA	5	0	0	120	80	0	0	0	0	0	0	0	0	0	0	0
6545	0	68	S42.301	42	1	0	#N/A	#N/A	2022-11-16	2022	11	3	2022-11-19	5	2022/11/24	8	2024-04-24	NA	0	0	0	517	0	2024-10-24	700	NA	NA	NA	NA	NA	NA	NA	NA	5	5	0	144	75	1	0	0	0	0	0	0	0	0	0	0
3121	0	53	S32.000	32	1	1	#N/A	#N/A	2019-10-20	2019	10	4	2019-10-24	9	2019-11-02	13	2024-04-24	NA	0	0	0	1635	0	2024-10-24	1818	NA	NA	NA	NA	NA	NA	NA	NA	1	0	0	105	58	0	0	0	0	1	0	0	0	0	0	0
6801	0	79	S32.702	32	1	0	KS_006850	0.372424	2023-03-11	2023	3	3	2023-03-14	2	2023/3/16	5	2024-04-24	NA	0	0	0	405	0	2024-10-24	588	NA	NA	NA	NA	NA	NA	NA	NA	1	0	0	118	90	1	0	0	0	1	0	0	0	0	0	0
3630	0	64	S52.801	52	1	1	#N/A	#N/A	2020-06-03	2020	6	2	2020-06-05	4	2020-06-09	6	2024-04-24	NA	0	0	0	1415	0	2024-10-24	1598	NA	NA	NA	NA	NA	NA	NA	NA	5	0	0	140	60	1	0	0	0	0	0	0	0	0	0	0
6632	0	71	S72.000	72	1	0	#N/A	#N/A	2022-11-22	2022	11	2	2022-11-24	5	2022/11/29	7	2024-04-24	NA	0	0	0	512	0	2024-10-24	695	NA	NA	NA	NA	NA	NA	NA	NA	4	0	0	120	80	0	0	0	0	0	0	0	0	0	0	0
3592	0	87	S72.101	72	1	0	#N/A	#N/A	2020-05-15	2020	5	3	2020-05-18	4	2020-05-22	7	2024-03-22	0	1	1	0	1400	0	2024-10-24	1616	NA	NA	NA	NA	NA	NA	NA	NA	3	0	0	142	78	1	1	0	0	0	0	0	0	0	0	0
4540	0	83	S72.000	72	1	1	#N/A	#N/A	2021-05-11	2021	5	7	2021-05-18	4	2021-05-22	11	2023-01-04	0	1	1	0	592	0	2024-10-24	1251	NA	NA	NA	NA	NA	NA	NA	NA	3	0	0	142	63	1	0	0	0	0	0	0	0	0	0	0
1261	1	77	S32.000	32	1	0	#N/A	#N/A	2017-02-17	2017	2	3	2017-02-20	5	2017-02-25	8	2024-04-24	NA	0	0	0	2615	0	2024-10-24	2798	NA	NA	NA	NA	NA	NA	NA	NA	2	0	0	NA	NA	NA	0	0	0	0	0	0	0	0	0	0
4142	1	73	S72.101	72	1	0	#N/A	#N/A	2020-12-05	2020	12	3	2020-12-08	8	2020-12-16	11	2024-04-24	NA	0	0	0	1225	0	2024-10-24	1408	NA	NA	NA	NA	NA	NA	NA	NA	1	0	0	140	82	1	0	0	1	0	0	0	0	0	0	0
4305	0	52	S22.000	22	1	0	#N/A	#N/A	2021-01-28	2021	1	5	2021-02-02	8	2021-02-10	13	2024-04-24	NA	0	0	0	1169	0	2024-10-24	1352	NA	NA	NA	NA	NA	NA	NA	NA	1	0	0	145	73	1	0	0	0	0	0	0	0	0	0	0
4885	1	68	S72.101	72	1	1	KS_017575	-0.157755	2021-09-12	2021	9	2	2021-09-14	3	2021-09-17	5	2024-04-24	NA	0	0	0	950	0	2024-10-24	1133	NA	NA	NA	NA	NA	NA	NA	NA	3	0	0	120	80	0	0	0	0	0	0	0	0	0	0	0
5735	0	55	S22.000x061	22	1	1	#N/A	#N/A	2022-07-21	2022	7	2	2022-07-23	2	2022-07-25	4	2024-04-24	NA	0	0	0	639	0	2024-10-24	822	NA	NA	NA	NA	NA	NA	NA	NA	2	0	0	113	83	0	0	0	0	0	0	0	0	0	0	0
1986	0	90	S72.101	72	1	0	#N/A	#N/A	2018-04-03	2018	4	1	2018-04-04	12	2018-04-16	13	2023-10-17	0	1	1	0	2010	0	2024-10-24	2383	NA	NA	NA	NA	NA	NA	NA	NA	3	0	0	126	76	0	0	0	0	0	0	0	0	0	0	0
1192	0	67	S72.101	72	1	0	KS_210427	#N/A	2017-01-06	2017	1	1	2017-01-07	7	2017-01-14	8	2024-04-24	NA	0	0	0	2657	0	2024-10-24	2840	NA	NA	NA	NA	NA	NA	NA	NA	3	0	0	144	85	1	0	0	0	0	0	0	0	0	0	0
6823	0	81	S72.000	72	1	1	#N/A	#N/A	2023-02-28	2023	2	6	2023-03-06	5	2023/3/11	11	2024-04-24	NA	0	0	0	410	0	2024-10-24	593	NA	NA	NA	NA	NA	NA	NA	NA	3	0	0	138	63	0	0	1	0	0	0	0	0	1	0	0
6704	0	75	S32.000	32	1	1	KS_008416	0.270043	2023-08-03	2023	8	1	2023-08-04	1	2023/8/5	2	2024-04-24	NA	0	0	0	263	0	2024-10-24	446	NA	NA	NA	NA	NA	NA	NA	NA	NA	0	0	120	80	0	0	0	0	0	0	0	0	0	0	0
5148	1	67	S32.000	32	1	0	#N/A	#N/A	2021-12-14	2021	12	4	2021-12-18	7	2021-12-25	11	2024-04-24	NA	0	0	0	851	0	2024-10-24	1034	NA	NA	NA	NA	NA	NA	NA	NA	1	0	0	120	80	0	0	0	0	0	0	0	0	0	0	0
5537	0	78	S72.000	72	1	1	#N/A	#N/A	2022-05-15	2022	5	10	2022-05-25	9	2022-06-03	19	2024-04-24	NA	0	0	0	691	0	2024-10-24	874	NA	NA	NA	NA	NA	NA	NA	NA	3	1.5	0	120	80	0	0	0	0	0	0	0	0	0	0	0
3436	0	72	S72.101	72	1	0	#N/A	#N/A	2020-03-15	2020	3	2	2020-03-17	8	2020-03-25	10	2024-04-24	NA	0	0	0	1491	0	2024-10-24	1674	NA	NA	NA	NA	NA	NA	NA	NA	3	0	0	122	90	1	0	0	0	0	1	1	0	0	0	0
2194	0	76	S32.000	32	1	0	#N/A	#N/A	2018-08-03	2018	8	4	2018-08-07	2	2018-08-09	6	2024-04-24	NA	0	0	0	2085	1	2019-08-26	382	NA	NA	NA	NA	NA	NA	NA	NA	2	0	0	NA	NA	NA	0	0	0	0	0	0	0	0	0	0
6930	0	89	S72.101	72	1	1	KS_004735	-0.373222	2023-03-24	2023	3	3	2023-03-27	10	2023/4/6	13	2024-04-24	NA	0	0	0	384	0	2024-10-24	567	NA	NA	NA	NA	NA	NA	NA	NA	3	3	0	145	88	1	1	0	0	1	0	0	0	1	0	0
5012	0	80	S42.202	42	1	0	KS_006421	0.584227	2021-10-24	2021	10	2	2021-10-26	7	2021-11-02	9	2024-04-24	NA	0	0	0	904	0	2024-10-24	1087	NA	NA	NA	NA	NA	NA	NA	NA	5	1.5	0	125	78	0	0	0	0	0	0	0	0	0	0	0
4886	0	71	S22.000	22	1	1	#N/A	#N/A	2021-09-12	2021	9	3	2021-09-15	2	2021-09-17	5	2024-04-24	NA	0	0	0	950	0	2024-10-24	1133	NA	NA	NA	NA	NA	NA	NA	NA	2	0	0	146	75	1	1	0	0	1	0	0	0	0	0	0
3101	0	64	S52.801	52	1	1	#N/A	#N/A	2019-10-09	2019	10	2	2019-10-11	4	2019-10-15	6	2024-04-24	NA	0	0	0	1653	0	2024-10-24	1836	NA	NA	NA	NA	NA	NA	NA	NA	5	0	0	133	91	1	0	0	0	0	0	0	0	0	0	0
6963	0	92	S42.301	42	1	0	#N/A	#N/A	2022-09-20	2022	9	3	2022-09-23	5	2022/9/28	8	2024-04-24	NA	0	0	0	574	0	2024-10-24	757	NA	NA	NA	NA	NA	NA	NA	NA	5	0	0	131	65	0	1	0	0	0	0	0	0	0	0	0
3081	0	71	S22.000	22	1	0	#N/A	#N/A	2019-10-03	2019	10	2	2019-10-05	3	2019-10-08	5	2024-04-24	NA	0	0	0	1660	1	2023-09-21	1444	NA	NA	NA	NA	NA	NA	NA	NA	1	0	0	NA	NA	NA	0	0	0	0	0	0	0	0	0	0
2708	0	90	S72.101	72	1	0	#N/A	#N/A	2019-04-12	2019	4	3	2019-04-15	8	2019-04-23	11	2024-04-24	NA	0	0	0	1828	0	2024-10-24	2011	NA	NA	NA	NA	NA	NA	NA	NA	3	0	0	125	75	0	0	0	0	0	0	0	0	0	0	0
4509	1	60	S72.000	72	1	0	#N/A	#N/A	2021-04-28	2021	4	2	2021-04-30	7	2021-05-07	9	2024-04-24	NA	0	0	0	1083	1	2021-08-22	107	NA	NA	NA	NA	NA	NA	NA	NA	3	0	0	140	67	1	0	0	0	0	0	0	0	0	0	0
5987	1	59	S32.802	32	1	0	#N/A	#N/A	2022-09-29	2022	9	9	2022-10-08	7	2022/10/15	16	2024-04-24	NA	0	0	0	557	0	2024-10-24	740	NA	NA	NA	NA	NA	NA	NA	NA	1	0	0	120	80	0	0	0	0	0	0	0	0	0	0	0
5488	1	81	S72.900	72	1	1	#N/A	#N/A	2022-04-30	2022	4	13	2022-05-13	9	2022-05-22	22	2024-04-24	NA	0	0	0	703	0	2024-10-24	886	NA	NA	NA	NA	NA	NA	NA	NA	3	21	400	105	63	0	0	0	0	0	0	0	0	0	0	0
6519	1	67	S42.000	42	1	0	KS_231784	0.160723	2022-08-05	2022	8	1	2022-08-06	2	2022/8/8	3	2023-09-14	0	1	1	0	402	0	2024-10-24	808	NA	NA	NA	NA	NA	NA	NA	NA	5	0	0	120	80	0	0	0	0	0	0	0	0	0	0	0
3376	1	68	S72.101	72	1	0	#N/A	#N/A	2020-02-09	2020	2	8	2020-02-17	5	2020-02-22	13	2024-04-24	NA	0	0	0	1523	0	2024-10-24	1706	NA	NA	NA	NA	NA	NA	NA	NA	3	0	0	151	89	1	0	0	0	0	0	0	0	0	0	0
2293	0	68	S72.000	72	1	0	#N/A	#N/A	2018-09-22	2018	9	5	2018-09-27	12	2018-10-09	17	2023-10-29	0	1	1	0	1846	0	2024-10-24	2207	NA	NA	NA	NA	NA	NA	NA	NA	3	0	0	155	96	1	1	1	0	0	0	0	0	1	0	0
6659	0	73	S42.000	42	1	0	#N/A	#N/A	2023-07-16	2023	7	0	2023-07-16	3	2023/7/19	3	2024-04-24	NA	0	0	0	280	0	2024-10-24	463	NA	NA	NA	NA	NA	NA	NA	NA	5	0	0	126	80	0	0	0	0	0	0	0	0	0	0	0
6556	1	69	S42.000	42	1	0	#N/A	#N/A	2023-05-31	2023	5	6	2023-06-06	2	2023/6/8	8	2024-04-24	NA	0	0	0	321	0	2024-10-24	504	NA	NA	NA	NA	NA	NA	NA	NA	5	0	0	144	76	1	0	0	0	0	0	0	0	0	0	0
2902	1	58	S32.000	32	1	0	#N/A	#N/A	2019-07-15	2019	7	3	2019-07-18	30	2019-08-17	33	2024-04-24	NA	0	0	0	1712	0	2024-10-24	1895	NA	NA	NA	NA	NA	NA	NA	NA	1	0	0	151	77	1	0	0	0	0	0	0	0	0	0	0
3471	1	70	S32.000	32	1	0	KS_022537	-0.399101	2020-03-30	2020	3	7	2020-04-06	12	2020-04-18	19	2024-04-24	NA	0	0	0	1467	0	2024-10-24	1650	NA	NA	NA	NA	NA	NA	NA	NA	3	0	0	156	84	1	0	0	0	0	0	0	0	0	0	0
1248	1	74	S72.101	72	1	0	#N/A	#N/A	2017-02-11	2017	2	3	2017-02-14	17	2017-03-03	20	2023-01-10	0	1	1	0	2139	0	2024-10-24	2792	NA	NA	NA	NA	NA	NA	NA	NA	3	0	0	125	74	0	0	0	0	0	1	0	0	0	0	0
6824	0	81	S72.101	72	1	0	#N/A	#N/A	2022-12-23	2022	12	4	2022-12-27	5	2023/1/1	9	2024-04-24	NA	0	0	0	479	0	2024-10-24	662	NA	NA	NA	NA	NA	NA	NA	NA	1	0	0	145	92	1	1	0	0	0	0	0	0	1	0	0
2144	0	67	S32.000	32	1	0	#N/A	#N/A	2018-07-12	2018	7	2	2018-07-14	3	2018-07-17	5	2024-04-24	NA	0	0	0	2108	2	2020-09-11	787	44431	1133	NA	NA	NA	NA	NA	NA	2	0	0	122	62	0	0	0	0	1	0	0	0	0	0	0
2896	1	51	S52.801	52	1	0	#N/A	#N/A	2019-07-11	2019	7	2	2019-07-13	4	2019-07-17	6	2024-04-24	NA	0	0	0	1743	0	2024-10-24	1926	NA	NA	NA	NA	NA	NA	NA	NA	5	0	0	NA	NA	NA	0	0	0	0	0	0	0	0	0	0
4624	1	64	S72.000	72	1	1	#N/A	#N/A	2021-06-08	2021	6	3	2021-06-11	7	2021-06-18	10	2024-04-24	NA	0	0	0	1041	0	2024-10-24	1224	NA	NA	NA	NA	NA	NA	NA	NA	3	0	0	120	80	0	0	0	0	0	0	0	0	0	0	0
6671	0	72	S52.701	52	1	0	#N/A	#N/A	2022-09-07	2022	9	0	2022-09-07	4	2022/9/11	4	2024-04-24	NA	0	0	0	591	0	2024-10-24	774	NA	NA	NA	NA	NA	NA	NA	NA	5	0	0	160	74	1	0	0	0	0	0	0	0	0	0	0
4832	1	66	S72.101	72	1	1	KS_004076	-0.004919	2021-08-23	2021	8	2	2021-08-25	2	2021-08-27	4	2024-04-24	NA	0	0	0	971	0	2024-10-24	1154	NA	NA	NA	NA	NA	NA	NA	NA	3	0	0	120	80	0	0	0	0	0	0	0	0	0	0	0
3047	1	86	S32.000	32	1	0	#N/A	#N/A	2019-09-18	2019	9	5	2019-09-23	3	2019-09-26	8	2020-09-17	0	1	1	0	357	0	2024-10-24	1855	NA	NA	NA	NA	NA	NA	NA	NA	2	0	0	NA	NA	NA	0	0	0	1	0	0	0	0	0	0
2551	0	55	S22.000	22	1	0	#N/A	#N/A	2019-01-19	2019	1	3	2019-01-22	3	2019-01-25	6	2024-04-24	NA	0	0	0	1916	0	2024-10-24	2099	NA	NA	NA	NA	NA	NA	NA	NA	2	0	0	122	71	0	0	0	0	0	0	0	0	0	0	0
5697	1	78	S72.101	72	1	1	KS_006720	0.411638	2022-07-06	2022	7	3	2022-07-09	14	2022-07-23	17	2024-04-24	NA	0	0	0	641	0	2024-10-24	824	NA	NA	NA	NA	NA	NA	NA	NA	4	9.5	0	120	80	0	0	1	0	0	0	0	0	0	0	0
1889	0	66	S22.000	22	1	0	#N/A	#N/A	2018-02-12	2018	2	2	2018-02-14	2	2018-02-16	4	2024-04-24	NA	0	0	0	2259	0	2024-10-24	2442	NA	NA	NA	NA	NA	NA	NA	NA	2	0	0	147	84	1	0	0	0	0	0	0	0	0	0	0
5235	1	63	S72.200x001	72	1	1	#N/A	#N/A	2022-01-20	2022	1	0	2022-01-20	5	2022-01-25	5	2024-04-24	NA	0	0	0	820	0	2024-10-24	1003	NA	NA	NA	NA	NA	NA	NA	NA	1	0	0	110	75	0	0	0	0	0	1	0	0	0	0	0
6802	0	78	S72.101	72	1	0	KS_230580	0.190931	2022-08-28	2022	8	3	2022-08-31	7	2022/9/7	10	2024-04-24	NA	0	0	0	595	0	2024-10-24	778	NA	NA	NA	NA	NA	NA	NA	NA	3	0	0	120	80	0	0	0	0	0	0	0	0	0	0	0
5668	0	70	S22.000x003	22	1	0	#N/A	#N/A	2022-06-28	2022	6	2	2022-06-30	3	2022-07-03	5	2024-04-24	NA	0	0	0	661	0	2024-10-24	844	NA	NA	NA	NA	NA	NA	NA	NA	1	0	0	120	80	0	0	0	0	1	0	0	0	0	0	0
3192	1	91	S32.000	32	1	1	#N/A	#N/A	2019-11-16	2019	11	3	2019-11-19	2	2019-11-21	5	2021-05-14	0	1	1	0	540	0	2024-10-24	1799	NA	NA	NA	NA	NA	NA	NA	NA	2	0	0	NA	NA	NA	1	0	0	1	0	0	0	0	0	0
5951	0	56	S52.701	52	1	0	#N/A	#N/A	2022-08-08	2022	8	0	2022-08-08	5	2022/8/13	5	2024-04-24	NA	0	0	0	620	0	2024-10-24	803	NA	NA	NA	NA	NA	NA	NA	NA	5	0	0	135	80	0	0	0	0	0	0	0	0	0	0	0
5648	0	78	S32.000x041	32	1	0	#N/A	#N/A	2022-06-21	2022	6	2	2022-06-23	6	2022-06-29	8	2024-04-24	NA	0	0	0	665	0	2024-10-24	848	NA	NA	NA	NA	NA	NA	NA	NA	1	0	0	148	75	1	0	0	0	1	0	0	0	0	0	0
4429	1	67	S22.000	22	1	1	#N/A	#N/A	2021-03-27	2021	3	3	2021-03-30	18	2021-04-17	21	2024-04-24	NA	0	0	0	1103	0	2024-10-24	1286	NA	NA	NA	NA	NA	NA	NA	NA	3	0	0	115	72	0	0	0	0	0	0	0	0	0	0	0
6128	0	54	S52.500	52	1	0	#N/A	#N/A	2023-01-31	2023	1	0	2023-01-31	3	2023/2/3	3	2024-04-24	NA	0	0	0	446	0	2024-10-24	629	NA	NA	NA	NA	NA	NA	NA	NA	5	0	0	120	80	0	0	0	0	0	0	0	0	0	0	0
6271	1	53	S32.000	32	1	0	#N/A	#N/A	2023-04-10	2023	4	3	2023-04-13	4	2023/4/17	7	2024-04-24	NA	0	0	0	373	0	2024-10-24	556	NA	NA	NA	NA	NA	NA	NA	NA	1	0	0	120	80	0	0	0	0	0	0	0	0	0	0	0
1919	0	81	S72.101	72	1	0	#N/A	#N/A	2018-03-01	2018	3	2	2018-03-03	11	2018-03-14	13	2024-04-24	NA	0	0	0	2233	0	2024-10-24	2416	NA	NA	NA	NA	NA	NA	NA	NA	3	0	200	178	82	1	1	0	1	0	0	0	0	0	0	0
4375	0	77	S72.101	72	1	1	KS_006629	0.199564	2021-03-02	2021	3	3	2021-03-05	5	2021-03-10	8	2024-04-24	NA	0	0	0	1141	0	2024-10-24	1324	NA	NA	NA	NA	NA	NA	NA	NA	3	0	0	142	77	1	0	0	0	0	0	0	0	0	0	0
3030	0	84	S72.000	72	1	0	#N/A	#N/A	2019-09-10	2019	9	2	2019-09-12	12	2019-09-24	14	2024-04-24	NA	0	0	0	1674	0	2024-10-24	1857	NA	NA	NA	NA	NA	NA	NA	NA	3	0	0	161	81	1	1	0	0	0	0	0	0	0	0	0
4892	1	60	S32.000	32	1	1	#N/A	#N/A	2021-09-14	2021	9	4	2021-09-18	10	2021-09-28	14	2024-04-24	NA	0	0	0	939	0	2024-10-24	1122	NA	NA	NA	NA	NA	NA	NA	NA	1	0	0	118	71	0	0	0	0	0	0	0	0	0	0	0
5952	0	76	S32.000	32	1	0	#N/A	#N/A	2023-04-11	2023	4	3	2023-04-14	3	2023/4/17	6	2024-04-24	NA	0	0	0	373	0	2024-10-24	556	NA	NA	NA	NA	NA	NA	NA	NA	1	0	0	141	80	1	0	0	0	0	0	0	0	0	0	0
2220	1	61	S52.500	52	1	0	#N/A	#N/A	2018-08-16	2018	8	5	2018-08-21	6	2018-08-27	11	2024-04-24	NA	0	0	0	2067	0	2024-10-24	2250	NA	NA	NA	NA	NA	NA	NA	NA	5	0	0	119	69	0	0	0	0	0	0	0	0	0	0	0
5493	0	67	S32.000	32	1	0	#N/A	#N/A	2022-05-02	2022	5	2	2022-05-04	3	2022-05-07	5	2024-04-24	NA	0	0	0	718	0	2024-10-24	901	NA	NA	NA	NA	NA	NA	NA	NA	2	0	0	146	74	1	0	0	0	0	0	0	0	0	0	0
6812	1	80	S22.000	22	1	0	#N/A	#N/A	2023-08-15	2023	8	2	2023-08-17	2	2023/8/19	4	2024-04-24	NA	0	0	0	249	0	2024-10-24	432	NA	NA	NA	NA	NA	NA	NA	NA	NA	0	0	104	50	0	1	0	0	1	0	0	0	0	0	0
5606	1	83	S32.000x011	32	1	1	#N/A	#N/A	2022-06-07	2022	6	6	2022-06-13	3	2022-06-16	9	2024-04-24	NA	0	0	0	678	0	2024-10-24	861	NA	NA	NA	NA	NA	NA	NA	NA	2	0	0	146	80	1	0	0	0	0	0	0	0	0	0	0
6154	1	60	S22.000	22	1	0	#N/A	#N/A	2023-04-24	2023	4	4	2023-04-28	13	2023/5/11	17	2024-04-24	NA	0	0	0	349	0	2024-10-24	532	NA	NA	NA	NA	NA	NA	NA	NA	1	0	0	102	78	0	0	0	0	0	0	0	0	0	0	0
1526	0	70	S22.000	22	1	0	KS_230870	0.47798	2017-08-08	2017	8	2	2017-08-10	4	2017-08-14	6	2024-04-24	NA	0	0	0	2445	0	2024-10-24	2628	NA	NA	NA	NA	NA	NA	NA	NA	2	0	0	141	81	1	0	0	0	0	0	0	0	0	0	0
2398	0	57	S22.000	22	1	0	#N/A	#N/A	2018-11-10	2018	11	3	2018-11-13	3	2018-11-16	6	2024-04-24	NA	0	0	0	1986	0	2024-10-24	2169	NA	NA	NA	NA	NA	NA	NA	NA	2	0	0	147	95	1	0	0	0	0	0	0	0	0	0	0
3790	0	70	S72.000	72	1	0	#N/A	#N/A	2020-07-27	2020	7	7	2020-08-03	2	2020-08-05	9	2024-04-24	NA	0	0	0	1358	0	2024-10-24	1541	NA	NA	NA	NA	NA	NA	NA	NA	3	0	0	130	80	0	0	0	1	0	0	0	0	0	0	0
4497	0	79	S72.000	72	1	1	#N/A	#N/A	2021-04-24	2021	4	16	2021-05-10	11	2021-05-21	27	2021-07-20	0	1	1	0	60	0	2024-10-24	1252	NA	NA	NA	NA	NA	NA	NA	NA	3	7.5	0	120	80	0	0	0	0	0	0	0	0	0	0	0
1295	0	69	S32.000	32	1	0	#N/A	#N/A	2017-03-12	2017	3	3	2017-03-15	22	2017-04-06	25	2024-04-24	NA	0	0	0	2575	0	2024-10-24	2758	NA	NA	NA	NA	NA	NA	NA	NA	1	0	0	133	74	0	0	0	0	0	0	0	0	0	0	0
4790	0	64	S32.000	32	1	0	#N/A	#N/A	2021-08-08	2021	8	3	2021-08-11	3	2021-08-14	6	2024-04-24	NA	0	0	0	984	0	2024-10-24	1167	NA	NA	NA	NA	NA	NA	NA	NA	1	0	0	133	79	0	0	0	0	1	0	0	0	0	0	0
5484	0	84	S32.000x011	32	1	0	KS_005561	0.13175	2022-04-28	2022	4	5	2022-05-03	1	2022-05-04	6	2024-04-24	NA	0	0	0	721	0	2024-10-24	904	NA	NA	NA	NA	NA	NA	NA	NA	2	0	0	140	92	1	0	0	0	1	0	0	0	0	0	0
2278	0	54	S72.000	72	1	0	#N/A	#N/A	2018-09-13	2018	9	8	2018-09-21	14	2018-10-05	22	2024-04-24	NA	0	0	0	2028	2	2020-10-21	747	45339	1961	NA	NA	NA	NA	NA	NA	1	0	400	129	88	0	0	0	0	0	0	0	0	0	0	0
3038	0	69	S22.000	22	1	1	KS_010693	-0.374172	2019-09-14	2019	9	3	2019-09-17	4	2019-09-21	7	2024-04-24	NA	0	0	0	1677	0	2024-10-24	1860	NA	NA	NA	NA	NA	NA	NA	NA	1	0	0	132	59	0	0	1	0	1	0	0	0	0	0	0
6534	0	68	S32.000	32	1	0	#N/A	#N/A	2022-10-19	2022	10	3	2022-10-22	4	2022/10/26	7	2024-04-24	NA	0	0	0	546	0	2024-10-24	729	NA	NA	NA	NA	NA	NA	NA	NA	1	0	0	130	70	0	0	0	0	1	0	0	0	0	0	0
5119	0	64	S32.000	32	1	0	KS_216766	-0.030547	2021-11-30	2021	11	3	2021-12-03	2	2021-12-05	5	2024-04-24	NA	0	0	0	871	0	2024-10-24	1054	NA	NA	NA	NA	NA	NA	NA	NA	1	0	0	164	74	1	0	0	0	0	0	0	0	0	0	0
4486	1	51	S72.000	72	1	0	#N/A	#N/A	2021-04-19	2021	4	2	2021-04-21	6	2021-04-27	8	2024-04-24	NA	0	0	0	1093	0	2024-10-24	1276	NA	NA	NA	NA	NA	NA	NA	NA	3	0	0	156	89	1	0	0	0	0	0	0	0	0	0	0
2852	0	67	S32.000	32	1	0	#N/A	#N/A	2019-06-14	2019	6	3	2019-06-17	16	2019-07-03	19	2024-04-24	NA	0	0	0	1757	1	2023-06-09	1437	NA	NA	NA	NA	NA	NA	NA	NA	1	0	0	NA	NA	NA	0	0	0	0	0	0	0	0	0	0
1459	0	69	S22.000	22	1	0	#N/A	#N/A	2017-06-28	2017	6	2	2017-06-30	4	2017-07-04	6	2021-11-08	0	1	1	0	1588	0	2024-10-24	2669	NA	NA	NA	NA	NA	NA	NA	NA	2	0	0	NA	NA	NA	0	0	0	0	0	0	0	0	0	0
5310	1	81	S22.000	22	1	0	#N/A	#N/A	2022-02-22	2022	2	3	2022-02-25	3	2022-02-28	6	2024-04-24	NA	0	0	0	786	1	2022-03-29	29	NA	NA	NA	NA	NA	NA	NA	NA	2	0	0	120	80	0	0	0	0	1	0	0	0	0	0	0
3154	0	71	S32.000	32	1	1	#N/A	#N/A	2019-11-04	2019	11	3	2019-11-07	2	2019-11-09	5	2024-04-24	NA	0	0	0	1628	0	2024-10-24	1811	NA	NA	NA	NA	NA	NA	NA	NA	1	0	0	NA	NA	NA	1	0	0	1	0	0	0	0	0	0
3700	1	73	S72.000	72	1	1	#N/A	#N/A	2020-06-27	2020	6	3	2020-06-30	5	2020-07-05	8	2024-04-24	NA	0	0	0	1389	0	2024-10-24	1572	NA	NA	NA	NA	NA	NA	NA	NA	3	0	0	138	67	0	0	0	0	0	0	0	0	0	0	0
2767	0	50	S32.000	32	1	0	#N/A	#N/A	2019-05-05	2019	5	3	2019-05-08	4	2019-05-12	7	2021-02-12	0	1	1	0	642	0	2024-10-24	1992	NA	NA	NA	NA	NA	NA	NA	NA	1	0	0	138	70	0	0	0	0	0	0	0	0	0	0	0
3395	1	55	S22.000	22	1	1	#N/A	#N/A	2020-02-27	2020	2	4	2020-03-02	3	2020-03-05	7	2024-04-24	NA	0	0	0	1511	0	2024-10-24	1694	NA	NA	NA	NA	NA	NA	NA	NA	2	0	0	129	72	0	0	0	0	0	0	0	0	0	0	0
4794	0	84	S32.000	32	1	1	#N/A	#N/A	2021-08-10	2021	8	2	2021-08-12	2	2021-08-14	4	2024-04-24	NA	0	0	0	984	0	2024-10-24	1167	NA	NA	NA	NA	NA	NA	NA	NA	2	0	0	134	94	1	0	0	0	0	0	0	0	0	0	0
4537	0	78	S32.000	32	1	0	#N/A	#N/A	2021-05-10	2021	5	7	2021-05-17	4	2021-05-21	11	2024-04-24	NA	0	0	0	1069	0	2024-10-24	1252	NA	NA	NA	NA	NA	NA	NA	NA	2	0	0	145	60	1	0	0	0	1	0	0	0	0	0	0
4176	1	52	S52.801	52	1	0	#N/A	#N/A	2020-12-15	2020	12	3	2020-12-18	3	2020-12-21	6	2024-04-24	NA	0	0	0	1220	0	2024-10-24	1403	NA	NA	NA	NA	NA	NA	NA	NA	5	0	0	120	80	0	0	0	0	0	0	0	0	0	0	0
2079	0	67	S42.202	42	1	0	#N/A	#N/A	2018-06-05	2018	6	3	2018-06-08	8	2018-06-16	11	2024-04-24	NA	0	0	0	2139	0	2024-10-24	2322	NA	NA	NA	NA	NA	NA	NA	NA	5	0	0	143	86	1	1	0	0	0	0	0	0	0	0	0
5175	1	53	S72.101	72	1	0	#N/A	#N/A	2021-12-24	2021	12	4	2021-12-28	2	2021-12-30	6	2024-04-24	NA	0	0	0	846	0	2024-10-24	1029	NA	NA	NA	NA	NA	NA	NA	NA	3	0	0	116	62	0	0	0	0	0	0	0	0	0	0	0
1892	0	64	S72.101	72	1	0	#N/A	#N/A	2018-02-13	2018	2	7	2018-02-20	6	2018-02-26	13	2024-04-24	NA	0	0	0	2249	0	2024-10-24	2432	NA	NA	NA	NA	NA	NA	NA	NA	3	0	0	148	78	1	0	0	0	0	0	0	0	0	0	0
2512	1	62	S32.000	32	1	0	#N/A	#N/A	2018-12-28	2018	12	2	2018-12-30	14	2019-01-13	16	2024-04-24	NA	0	0	0	1928	0	2024-10-24	2111	NA	NA	NA	NA	NA	NA	NA	NA	1	0	0	180	95	1	0	0	0	0	0	0	0	0	0	0
1712	0	91	S32.000	32	1	0	#N/A	#N/A	2017-11-19	2017	11	3	2017-11-22	7	2017-11-29	10	2024-04-24	NA	0	0	0	2338	1	2020-03-28	850	NA	NA	NA	NA	NA	NA	NA	NA	2	0	0	147	90	1	0	0	0	0	0	0	0	0	0	0
1570	0	72	S22.000	22	1	0	#N/A	#N/A	2017-08-28	2017	8	4	2017-09-01	5	2017-09-06	9	2020-02-29	0	1	1	0	906	0	2024-10-24	2605	NA	NA	NA	NA	NA	NA	NA	NA	1	0	0	143	88	1	0	0	0	0	0	0	0	0	0	0
2514	0	67	S32.000	32	1	0	#N/A	#N/A	2018-12-30	2018	12	3	2019-01-02	3	2019-01-05	6	2024-04-24	NA	0	0	0	1936	0	2024-10-24	2119	NA	NA	NA	NA	NA	NA	NA	NA	2	0	0	NA	NA	NA	0	0	0	0	0	0	0	0	0	0
1565	0	66	S22.000	22	1	0	#N/A	#N/A	2017-08-25	2017	8	3	2017-08-28	6	2017-09-03	9	2024-04-24	NA	0	0	0	2425	0	2024-10-24	2608	NA	NA	NA	NA	NA	NA	NA	NA	1	0	0	118	77	0	0	0	0	0	0	0	0	0	0	0
5236	1	50	S32.000x011	32	1	0	#N/A	#N/A	2022-01-20	2022	1	4	2022-01-24	3	2022-01-27	7	2024-04-24	NA	0	0	0	818	0	2024-10-24	1001	NA	NA	NA	NA	NA	NA	NA	NA	1	0	0	137	80	0	0	0	0	0	0	0	0	0	0	0
3150	0	64	S32.000	32	1	0	#N/A	#N/A	2019-11-02	2019	11	9	2019-11-11	11	2019-11-22	20	2024-04-24	NA	0	0	0	1615	1	2020-06-04	195	NA	NA	NA	NA	NA	NA	NA	NA	1	0	0	NA	NA	NA	0	0	0	0	0	0	0	0	0	0
2249	0	68	S32.000	32	1	0	KS_215621	0.716944	2018-08-29	2018	8	5	2018-09-03	2	2018-09-05	7	2024-04-24	NA	0	0	0	2058	0	2024-10-24	2241	NA	NA	NA	NA	NA	NA	NA	NA	2	0	0	137	85	0	0	0	0	0	0	0	0	0	0	0
5075	0	83	S72.101	72	1	1	#N/A	#N/A	2021-11-13	2021	11	3	2021-11-16	4	2021-11-20	7	2022-10-17	0	1	1	0	331	0	2024-10-24	1069	NA	NA	NA	NA	NA	NA	NA	NA	3	4	200	120	80	0	1	0	0	0	0	0	0	0	1	0
5995	1	55	S32.802	32	1	0	#N/A	#N/A	2023-02-25	2023	2	10	2023-03-07	16	2023/3/23	26	2024-04-24	NA	0	0	0	398	1	2023-11-22	244	NA	NA	NA	NA	NA	NA	NA	NA	1	31.5	0	119	71	0	0	0	0	0	0	0	0	0	0	0
1534	0	57	S22.000	22	1	0	#N/A	#N/A	2017-08-14	2017	8	1	2017-08-15	6	2017-08-21	7	2024-04-24	NA	0	0	0	2438	0	2024-10-24	2621	NA	NA	NA	NA	NA	NA	NA	NA	1	0	0	155	79	1	0	0	0	0	0	0	0	0	0	0
6698	0	74	S32.000	32	1	0	KS_009049	0.316626	2023-06-30	2023	6	7	2023-07-07	3	2023/7/10	10	2024-04-24	NA	0	0	0	289	0	2024-10-24	472	NA	NA	NA	NA	NA	NA	NA	NA	2	1.5	0	123	59	0	0	0	0	0	0	0	0	0	0	0
5532	0	56	S52.500x001	52	1	0	#N/A	#N/A	2022-05-14	2022	5	0	2022-05-14	5	2022-05-19	5	2024-04-24	NA	0	0	0	706	0	2024-10-24	889	NA	NA	NA	NA	NA	NA	NA	NA	5	0	0	130	80	0	0	0	0	0	0	0	0	0	0	0
2634	0	76	S72.101	72	1	0	KS_006114	-0.247894	2019-03-06	2019	3	5	2019-03-11	11	2019-03-22	16	2024-04-24	NA	0	0	0	1860	0	2024-10-24	2043	NA	NA	NA	NA	NA	NA	NA	NA	3	0	0	138	86	0	1	1	1	0	0	0	0	0	0	0
6861	1	83	S72.000	72	1	0	#N/A	#N/A	2023-05-12	2023	5	5	2023-05-17	8	2023/5/25	13	2024-04-24	NA	0	0	0	335	0	2024-10-24	518	NA	NA	NA	NA	NA	NA	NA	NA	4	0	0	143	86	1	1	0	0	0	0	0	0	1	0	0
5042	0	53	S32.000x011	32	1	0	#N/A	#N/A	2021-11-03	2021	11	2	2021-11-05	2	2021-11-07	4	2024-04-24	NA	0	0	0	899	0	2024-10-24	1082	NA	NA	NA	NA	NA	NA	NA	NA	1	0	0	106	62	0	0	0	0	0	0	0	0	0	0	0
5867	0	56	S42.000	42	1	0	#N/A	#N/A	2023-03-18	2023	3	1	2023-03-19	4	2023/3/23	5	2024-04-24	NA	0	0	0	398	0	2024-10-24	581	NA	NA	NA	NA	NA	NA	NA	NA	5	0	0	120	80	0	0	0	0	0	0	0	0	0	0	0
6248	0	80	S22.000	22	1	0	KS_234058	0.735792	2022-08-01	2022	8	3	2022-08-04	3	2022/8/7	6	2024-04-24	NA	0	0	0	626	0	2024-10-24	809	NA	NA	NA	NA	NA	NA	NA	NA	1	0	0	125	83	0	0	0	0	0	0	0	0	1	0	0
3355	1	62	S72.000	72	1	0	#N/A	#N/A	2020-01-17	2020	1	3	2020-01-20	7	2020-01-27	10	2024-04-24	NA	0	0	0	1549	0	2024-10-24	1732	NA	NA	NA	NA	NA	NA	NA	NA	3	0	0	144	72	1	0	0	0	0	0	0	0	0	0	0
5251	0	77	S72.101	72	1	1	KS_200026	0.757549	2022-01-25	2022	1	3	2022-01-28	2	2022-01-30	5	2024-04-24	NA	0	0	0	815	0	2024-10-24	998	NA	NA	NA	NA	NA	NA	NA	NA	3	0	0	120	80	0	0	1	0	0	0	0	0	0	0	0
2904	0	66	S32.000	32	1	0	#N/A	#N/A	2019-07-17	2019	7	5	2019-07-22	3	2019-07-25	8	2024-04-24	NA	0	0	0	1735	0	2024-10-24	1918	NA	NA	NA	NA	NA	NA	NA	NA	2	0	0	152	77	1	1	0	0	1	0	0	0	0	0	0
6035	0	53	S32.000	32	1	0	#N/A	#N/A	2022-12-30	2022	12	4	2023-01-03	5	2023/1/8	9	2024-04-24	NA	0	0	0	472	0	2024-10-24	655	NA	NA	NA	NA	NA	NA	NA	NA	1	0	0	129	79	0	0	0	0	0	0	0	0	1	0	0
2190	0	83	S72.101	72	1	0	#N/A	#N/A	2018-08-01	2018	8	1	2018-08-02	14	2018-08-16	15	2022-01-07	0	1	1	0	1240	0	2024-10-24	2261	NA	NA	NA	NA	NA	NA	NA	NA	4	0	0	NA	NA	NA	0	0	0	0	0	0	0	0	0	0
5227	1	58	S22.000	22	1	0	#N/A	#N/A	2022-01-17	2022	1	7	2022-01-24	5	2022-01-29	12	2024-04-24	NA	0	0	0	816	0	2024-10-24	999	NA	NA	NA	NA	NA	NA	NA	NA	1	0	0	120	80	0	0	0	0	0	1	0	0	1	0	0
3324	0	71	S32.000	32	1	1	KS_206120	#N/A	2020-01-08	2020	1	3	2020-01-11	4	2020-01-15	7	2024-04-24	NA	0	0	0	1561	0	2024-10-24	1744	NA	NA	NA	NA	NA	NA	NA	NA	2	0	0	123	68	0	0	0	0	0	0	0	0	0	0	0
2704	0	56	S32.000	32	1	0	#N/A	#N/A	2019-04-09	2019	4	3	2019-04-12	6	2019-04-18	9	2024-04-24	NA	0	0	0	1833	0	2024-10-24	2016	NA	NA	NA	NA	NA	NA	NA	NA	1	0	0	NA	NA	NA	0	0	0	0	0	0	0	0	0	0
4019	0	71	S72.101	72	1	0	#N/A	#N/A	2020-10-19	2020	10	5	2020-10-24	9	2020-11-02	14	2024-04-24	NA	0	0	0	1269	0	2024-10-24	1452	NA	NA	NA	NA	NA	NA	NA	NA	1	5	0	130	65	0	0	0	0	0	0	1	0	0	0	0
3735	0	70	S22.000	22	1	1	#N/A	#N/A	2020-07-10	2020	7	1	2020-07-11	5	2020-07-16	6	2024-04-24	NA	0	0	0	1378	0	2024-10-24	1561	NA	NA	NA	NA	NA	NA	NA	NA	2	0	0	127	58	0	0	0	0	1	0	0	0	0	0	0
6936	0	90	S72.101	72	1	0	KS_015749	0.014317	2023-01-21	2023	1	6	2023-01-27	4	2023/1/31	10	2024-04-24	NA	0	0	0	449	0	2024-10-24	632	NA	NA	NA	NA	NA	NA	NA	NA	3	2	0	120	80	0	0	0	0	0	0	0	0	0	0	0
2766	1	61	S32.000	32	1	0	#N/A	#N/A	2019-05-04	2019	5	4	2019-05-08	16	2019-05-24	20	2024-04-24	NA	0	0	0	1797	1	2023-03-09	1385	NA	NA	NA	NA	NA	NA	NA	NA	1	0	0	134	70	0	0	0	0	0	0	0	0	0	0	0
5659	0	73	S42.401	42	1	1	#N/A	#N/A	2022-06-24	2022	6	4	2022-06-28	4	2022-07-02	8	2024-04-24	NA	0	0	0	662	0	2024-10-24	845	NA	NA	NA	NA	NA	NA	NA	NA	5	0	0	136	82	0	1	0	0	0	0	0	0	0	0	0
4691	1	66	S32.000	32	1	1	#N/A	#N/A	2021-07-07	2021	7	3	2021-07-10	5	2021-07-15	8	2024-04-24	NA	0	0	0	1014	0	2024-10-24	1197	NA	NA	NA	NA	NA	NA	NA	NA	1	0	0	120	80	0	0	0	0	1	0	0	0	0	0	0
2230	0	60	S32.000	32	1	0	#N/A	#N/A	2018-08-20	2018	8	3	2018-08-23	4	2018-08-27	7	2024-04-24	NA	0	0	0	2067	0	2024-10-24	2250	NA	NA	NA	NA	NA	NA	NA	NA	2	0	0	NA	NA	NA	0	0	0	0	0	0	0	0	0	0
1233	0	67	S72.101	72	1	0	KS_010628	0.393547	2017-02-01	2017	2	3	2017-02-04	14	2017-02-18	17	2024-04-24	NA	0	0	0	2622	2	2018-09-23	582	44900	2116	NA	NA	NA	NA	NA	NA	3	0	0	159	93	1	1	0	0	0	0	0	0	0	0	0
3566	0	78	S32.000	32	1	1	#N/A	#N/A	2020-05-08	2020	5	1	2020-05-09	3	2020-05-12	4	2024-04-24	NA	0	0	0	1443	0	2024-10-24	1626	NA	NA	NA	NA	NA	NA	NA	NA	2	0	0	NA	NA	NA	1	0	0	1	0	0	0	1	0	0
3697	1	79	S72.101	72	1	1	#N/A	#N/A	2020-06-26	2020	6	3	2020-06-29	7	2020-07-06	10	2024-04-24	NA	0	0	0	1388	0	2024-10-24	1571	NA	NA	NA	NA	NA	NA	NA	NA	3	0	0	118	70	0	0	0	0	1	0	0	0	0	0	0
3855	0	78	S72.000	72	1	1	#N/A	#N/A	2020-08-21	2020	8	4	2020-08-25	4	2020-08-29	8	2024-04-24	NA	0	0	0	1334	0	2024-10-24	1517	NA	NA	NA	NA	NA	NA	NA	NA	3	0	0	156	83	1	1	1	0	1	0	0	0	0	0	0
5247	0	77	S32.000	32	1	1	#N/A	#N/A	2022-01-23	2022	1	4	2022-01-27	3	2022-01-30	7	2024-04-24	NA	0	0	0	815	1	2023-12-24	693	NA	NA	NA	NA	NA	NA	NA	NA	2	0	0	120	80	0	0	0	0	1	0	0	0	0	0	0
5494	0	59	S72.000	72	1	1	#N/A	#N/A	2022-05-02	2022	5	2	2022-05-04	2	2022-05-06	4	2024-04-24	NA	0	0	0	719	0	2024-10-24	902	NA	NA	NA	NA	NA	NA	NA	NA	5	0	0	120	80	0	1	0	0	0	0	0	0	0	0	0
6054	0	67	S42.300	42	1	0	#N/A	#N/A	2023-06-17	2023	6	0	2023-06-17	6	2023/6/23	6	2024-04-24	NA	0	0	0	306	0	2024-10-24	489	NA	NA	NA	NA	NA	NA	NA	NA	5	0	0	131	68	0	0	0	0	0	0	0	0	0	0	0
2082	0	66	S32.000	32	1	0	#N/A	#N/A	2018-06-08	2018	6	3	2018-06-11	2	2018-06-13	5	2024-04-24	NA	0	0	0	2142	1	2023-02-16	1709	NA	NA	NA	NA	NA	NA	NA	NA	2	0	0	NA	NA	NA	0	0	0	0	0	0	0	0	0	0
3174	1	65	S32.000	32	1	0	KS_017073	-0.17902	2019-11-07	2019	11	4	2019-11-11	9	2019-11-20	13	2024-04-24	NA	0	0	0	1617	0	2024-10-24	1800	NA	NA	NA	NA	NA	NA	NA	NA	1	0	0	156	85	1	0	0	0	0	0	0	0	0	0	0
4478	1	68	S72.000	72	1	1	#N/A	#N/A	2021-04-14	2021	4	10	2021-04-24	3	2021-04-27	13	2024-04-24	NA	0	0	0	1093	0	2024-10-24	1276	NA	NA	NA	NA	NA	NA	NA	NA	3	0	0	135	80	0	0	0	0	1	0	0	0	0	0	0
6504	0	68	S32.000	32	1	1	#N/A	#N/A	2023-04-15	2023	4	2	2023-04-17	3	2023/4/20	5	2024-04-24	NA	0	0	0	370	0	2024-10-24	553	NA	NA	NA	NA	NA	NA	NA	NA	NA	0	0	125	85	0	0	0	0	1	0	0	0	0	0	0
6360	1	59	S42.100	42	1	0	#N/A	#N/A	2023-02-16	2023	2	0	2023-02-16	4	2023/2/20	4	2024-04-24	NA	0	0	0	429	1	2024-08-13	540	NA	NA	NA	NA	NA	NA	NA	NA	1	0	0	120	80	0	0	0	0	0	0	0	0	0	0	0
4948	0	51	S32.000	32	1	0	#N/A	#N/A	2021-10-04	2021	10	3	2021-10-07	5	2021-10-12	8	2024-04-24	NA	0	0	0	925	0	2024-10-24	1108	NA	NA	NA	NA	NA	NA	NA	NA	1	0	0	115	69	0	0	0	0	0	0	0	0	0	0	0
1197	0	75	S72.101	72	1	0	#N/A	#N/A	2017-01-09	2017	1	3	2017-01-12	13	2017-01-25	16	2021-10-06	0	1	1	0	1715	0	2024-10-24	2829	NA	NA	NA	NA	NA	NA	NA	NA	3	0	0	138	86	0	1	0	0	0	0	0	0	0	0	0
6733	1	76	S22.300	22	1	0	#N/A	#N/A	2023-03-05	2023	3	4	2023-03-09	9	2023/3/18	13	2024-04-24	NA	0	0	0	403	0	2024-10-24	586	NA	NA	NA	NA	NA	NA	NA	NA	1	0	0	144	92	1	0	0	0	0	0	0	0	0	0	0
1996	0	83	S52.500	52	1	0	#N/A	#N/A	2018-04-08	2018	4	3	2018-04-11	6	2018-04-17	9	2024-04-24	NA	0	0	0	2199	0	2024-10-24	2382	NA	NA	NA	NA	NA	NA	NA	NA	5	0	0	155	90	1	0	0	0	0	0	0	0	0	0	0
3467	0	56	S52.500	52	1	0	#N/A	#N/A	2020-03-28	2020	3	4	2020-04-01	6	2020-04-07	10	2024-04-24	NA	0	0	0	1478	0	2024-10-24	1661	NA	NA	NA	NA	NA	NA	NA	NA	5	0	0	NA	NA	NA	0	0	0	0	0	0	0	0	0	0
5613	0	86	S42.301	42	1	0	#N/A	#N/A	2022-06-09	2022	6	2	2022-06-11	4	2022-06-15	6	2024-04-24	NA	0	0	0	679	0	2024-10-24	862	NA	NA	NA	NA	NA	NA	NA	NA	5	0	0	156	62	1	0	0	0	0	0	0	0	0	0	0
2350	1	63	S72.000	72	1	1	#N/A	#N/A	2018-10-16	2018	10	2	2018-10-18	5	2018-10-23	7	2024-04-24	NA	0	0	0	2010	0	2024-10-24	2193	NA	NA	NA	NA	NA	NA	NA	NA	3	0	0	145	75	1	0	0	0	0	0	0	0	0	0	0
3824	0	84	S72.101	72	1	1	#N/A	#N/A	2020-08-08	2020	8	4	2020-08-12	7	2020-08-19	11	2024-04-24	NA	0	0	0	1344	0	2024-10-24	1527	NA	NA	NA	NA	NA	NA	NA	NA	3	0	0	149	77	1	1	0	0	1	0	0	0	0	0	0
5298	1	51	S52.801	52	1	0	#N/A	#N/A	2022-02-17	2022	2	0	2022-02-17	5	2022-02-22	5	2024-04-24	NA	0	0	0	792	0	2024-10-24	975	NA	NA	NA	NA	NA	NA	NA	NA	5	0	0	130	79	0	0	0	0	0	0	0	0	0	0	0
1993	0	66	S72.101	72	1	0	#N/A	#N/A	2018-04-07	2018	4	3	2018-04-10	11	2018-04-21	14	2024-04-24	NA	0	0	0	2195	0	2024-10-24	2378	NA	NA	NA	NA	NA	NA	NA	NA	3	0	0	138	86	0	1	1	0	0	0	0	0	1	0	0
5301	0	85	S72.101	72	1	1	#N/A	#N/A	2022-02-19	2022	2	12	2022-03-03	8	2022-03-11	20	2022-03-25	0	1	1	0	14	0	2024-10-24	958	NA	NA	NA	NA	NA	NA	NA	NA	3	4.5	0	160	80	1	1	0	0	1	0	0	0	0	0	1
3339	0	77	S52.801	52	1	1	#N/A	#N/A	2020-01-13	2020	1	1	2020-01-14	6	2020-01-20	7	2024-04-24	NA	0	0	0	1556	0	2024-10-24	1739	NA	NA	NA	NA	NA	NA	NA	NA	5	0	0	NA	NA	NA	0	0	0	0	0	0	0	0	0	0
1688	0	89	S72.101	72	1	0	#N/A	#N/A	2017-11-06	2017	11	2	2017-11-08	13	2017-11-21	15	2021-12-01	0	1	1	0	1471	0	2024-10-24	2529	NA	NA	NA	NA	NA	NA	NA	NA	3	0	0	142	85	1	0	0	0	0	0	0	0	0	0	0
6224	0	59	S42.000	42	1	0	#N/A	#N/A	2023-04-03	2023	4	3	2023-04-06	3	2023/4/9	6	2024-04-24	NA	0	0	0	381	0	2024-10-24	564	NA	NA	NA	NA	NA	NA	NA	NA	5	0	0	136	70	0	0	0	0	0	0	0	0	0	0	0
1310	0	73	S72.000	72	1	0	#N/A	#N/A	2017-03-22	2017	3	5	2017-03-27	12	2017-04-08	17	2024-04-24	NA	0	0	0	2573	0	2024-10-24	2756	NA	NA	NA	NA	NA	NA	NA	NA	3	0	0	130	93	1	0	0	0	0	0	0	0	0	0	0
4774	0	67	S32.000	32	1	1	KS_017380	-0.06577	2021-08-02	2021	8	4	2021-08-06	3	2021-08-09	7	2024-04-24	NA	0	0	0	989	0	2024-10-24	1172	NA	NA	NA	NA	NA	NA	NA	NA	1	0	0	129	79	0	0	0	0	0	0	0	0	0	0	0
5512	1	57	S52.801	52	1	0	KS_002536	-0.537458	2022-05-08	2022	5	0	2022-05-08	2	2022-05-10	2	2024-04-24	NA	0	0	0	715	0	2024-10-24	898	NA	NA	NA	NA	NA	NA	NA	NA	5	0	0	118	79	0	0	0	0	0	0	0	0	0	0	0
3180	0	50	S32.000	32	1	0	#N/A	#N/A	2019-11-10	2019	11	4	2019-11-14	7	2019-11-21	11	2024-04-24	NA	0	0	0	1616	1	2022-01-19	790	NA	NA	NA	NA	NA	NA	NA	NA	1	0	0	NA	NA	NA	0	0	0	0	0	0	0	0	0	0
2402	0	91	S72.000	72	1	0	#N/A	#N/A	2018-11-11	2018	11	2	2018-11-13	12	2018-11-25	14	2022-03-08	0	1	1	0	1199	0	2024-10-24	2160	NA	NA	NA	NA	NA	NA	NA	NA	3	0	0	132	74	0	0	0	0	0	0	0	0	0	0	0
6415	0	62	S42.000	42	1	0	#N/A	#N/A	2022-11-04	2022	11	3	2022-11-07	3	2022/11/10	6	2024-04-24	NA	0	0	0	531	0	2024-10-24	714	NA	NA	NA	NA	NA	NA	NA	NA	5	0	0	152	88	1	0	0	0	0	0	0	0	0	0	0
4849	1	74	S22.000	22	1	0	#N/A	#N/A	2021-08-27	2021	8	10	2021-09-06	9	2021-09-15	19	2024-04-24	NA	0	0	0	952	0	2024-10-24	1135	NA	NA	NA	NA	NA	NA	NA	NA	1	15.5	1400	164	70	1	0	0	0	0	1	0	0	1	0	0
2045	1	65	S52.500	52	1	0	#N/A	#N/A	2018-05-11	2018	5	3	2018-05-14	7	2018-05-21	10	2024-04-24	NA	0	0	0	2165	0	2024-10-24	2348	NA	NA	NA	NA	NA	NA	NA	NA	5	0	0	140	75	1	0	0	0	0	0	0	0	0	0	0
3969	1	56	S22.000	22	1	0	#N/A	#N/A	2020-09-30	2020	9	7	2020-10-07	6	2020-10-13	13	2024-04-24	NA	0	0	0	1289	0	2024-10-24	1472	NA	NA	NA	NA	NA	NA	NA	NA	1	0	0	162	102	1	1	0	0	0	0	0	0	0	0	0
4853	0	78	S72.000	72	1	1	#N/A	#N/A	2021-08-29	2021	8	4	2021-09-02	6	2021-09-08	10	2024-04-24	NA	0	0	0	959	0	2024-10-24	1142	NA	NA	NA	NA	NA	NA	NA	NA	3	0	0	124	83	0	0	0	0	0	0	0	0	0	0	0
4186	1	74	S72.101	72	1	1	#N/A	#N/A	2020-12-18	2020	12	6	2020-12-24	11	2021-01-04	17	2021-04-17	0	1	1	0	103	0	2024-10-24	1389	NA	NA	NA	NA	NA	NA	NA	NA	3	3	0	134	92	1	0	0	0	0	0	0	0	1	0	1
4172	0	72	S22.000	22	1	0	#N/A	#N/A	2020-12-14	2020	12	3	2020-12-17	2	2020-12-19	5	2024-04-24	NA	0	0	0	1222	0	2024-10-24	1405	NA	NA	NA	NA	NA	NA	NA	NA	2	0	0	118	77	0	0	0	0	1	0	0	0	0	0	0
6448	1	65	S42.000	42	1	0	KS_013680	-0.192059	2023-02-07	2023	2	15	2023-02-22	25	2023/3/19	40	2024-04-24	NA	0	0	0	402	0	2024-10-24	585	NA	NA	NA	NA	NA	NA	NA	NA	1	0	0	156	70	1	0	0	0	0	0	0	0	0	0	0
1314	1	68	S72.101	72	1	0	KS_016680	0.337197	2017-03-22	2017	3	3	2017-03-25	15	2017-04-09	18	2024-04-24	NA	0	0	0	2572	0	2024-10-24	2755	NA	NA	NA	NA	NA	NA	NA	NA	3	0	0	169	93	1	0	1	0	0	0	0	0	0	0	0
6992	1	80	S32.000	32	1	0	#N/A	#N/A	2022-10-29	2022	10	3	2022-11-01	4	2022/11/5	7	2024-04-24	NA	0	0	0	536	0	2024-10-24	719	NA	NA	NA	NA	NA	NA	NA	NA	1	0	0	159	80	1	0	0	0	0	0	0	0	0	0	0
6845	0	82	S72.101	72	1	0	#N/A	#N/A	2023-01-23	2023	1	4	2023-01-27	8	2023/2/4	12	2024-04-24	NA	0	0	0	445	0	2024-10-24	628	NA	NA	NA	NA	NA	NA	NA	NA	3	4	0	145	80	1	1	0	0	0	0	0	0	0	0	0
4211	0	75	S22.000	22	1	1	KS_026525	-0.002291	2020-12-26	2020	12	5	2020-12-31	3	2021-01-03	8	2024-04-24	NA	0	0	0	1207	0	2024-10-24	1390	NA	NA	NA	NA	NA	NA	NA	NA	1	0	0	133	62	0	0	0	0	1	0	0	0	0	0	0
4194	1	56	S72.101	72	1	0	#N/A	#N/A	2020-12-21	2020	12	2	2020-12-23	4	2020-12-27	6	2024-04-24	NA	0	0	0	1214	0	2024-10-24	1397	NA	NA	NA	NA	NA	NA	NA	NA	3	0	0	120	80	0	0	0	0	0	0	0	0	0	0	0
5197	0	51	S32.000x011	32	1	0	#N/A	#N/A	2022-01-04	2022	1	4	2022-01-08	9	2022-01-17	13	2024-04-24	NA	0	0	0	828	0	2024-10-24	1011	NA	NA	NA	NA	NA	NA	NA	NA	1	0	0	176	101	1	0	0	0	0	0	0	0	0	0	0
6673	0	73	S72.101	72	1	1	KS_025444	0.387345	2023-08-08	2023	8	2	2023-08-10	6	2023/8/16	8	2024-04-24	NA	0	0	0	252	0	2024-10-24	435	NA	NA	NA	NA	NA	NA	NA	NA	4	0	0	160	66	1	0	0	0	0	0	0	0	0	0	0
2497	0	67	S22.000	22	1	0	#N/A	#N/A	2018-12-20	2018	12	1	2018-12-21	1	2018-12-22	2	2024-04-24	NA	0	0	0	1950	0	2024-10-24	2133	NA	NA	NA	NA	NA	NA	NA	NA	2	0	0	114	75	0	0	0	0	0	0	0	0	0	0	0
6832	0	81	S32.000	32	1	0	#N/A	#N/A	2023-02-05	2023	2	2	2023-02-07	1	2023/2/8	3	2024-04-24	NA	0	0	0	441	0	2024-10-24	624	NA	NA	NA	NA	NA	NA	NA	NA	NA	0	0	141	83	1	0	0	0	1	0	0	0	0	0	0
6055	0	55	S72.300	72	1	0	#N/A	#N/A	2022-11-23	2022	11	3	2022-11-26	15	2022/12/11	18	2024-04-24	NA	0	0	0	500	0	2024-10-24	683	NA	NA	NA	NA	NA	NA	NA	NA	4	16	0	120	80	0	0	0	0	0	0	0	0	0	0	0
2136	1	63	S52.500	52	1	0	#N/A	#N/A	2018-07-08	2018	7	5	2018-07-13	9	2018-07-22	14	2024-04-24	NA	0	0	0	2103	0	2024-10-24	2286	NA	NA	NA	NA	NA	NA	NA	NA	5	0	0	145	80	1	0	0	0	0	0	0	0	0	0	0
4888	0	74	S32.000	32	1	0	#N/A	#N/A	2021-09-13	2021	9	3	2021-09-16	10	2021-09-26	13	2022-01-19	0	1	1	0	115	0	2024-10-24	1124	NA	NA	NA	NA	NA	NA	NA	NA	1	0	0	120	80	0	1	0	0	0	0	1	0	1	0	0
5073	0	69	S32.000x011	32	1	0	#N/A	#N/A	2021-11-13	2021	11	2	2021-11-15	2	2021-11-17	4	2024-04-24	NA	0	0	0	889	0	2024-10-24	1072	NA	NA	NA	NA	NA	NA	NA	NA	2	0	0	119	64	0	0	0	0	1	0	0	0	0	0	0
1911	1	64	S72.101	72	1	0	#N/A	#N/A	2018-02-27	2018	2	1	2018-02-28	10	2018-03-10	11	2024-04-24	NA	0	0	0	2237	0	2024-10-24	2420	NA	NA	NA	NA	NA	NA	NA	NA	3	0	0	134	83	0	1	0	0	0	0	0	0	1	0	0
4806	0	70	S52.801	52	1	0	#N/A	#N/A	2021-08-16	2021	8	0	2021-08-16	5	2021-08-21	5	2024-04-24	NA	0	0	0	977	0	2024-10-24	1160	NA	NA	NA	NA	NA	NA	NA	NA	5	0	0	162	68	1	0	0	0	0	0	0	0	0	0	0
3964	0	79	S32.000	32	1	1	#N/A	#N/A	2020-09-28	2020	9	1	2020-09-29	6	2020-10-05	7	2024-04-24	NA	0	0	0	1297	0	2024-10-24	1480	NA	NA	NA	NA	NA	NA	NA	NA	2	0	0	131	60	0	0	0	0	1	0	0	0	0	0	0
1727	0	79	S72.000	72	1	0	KS_005146	0.550378	2017-11-26	2017	11	3	2017-11-29	11	2017-12-10	14	2024-04-24	NA	0	0	0	2327	0	2024-10-24	2510	NA	NA	NA	NA	NA	NA	NA	NA	4	0	0	168	80	1	1	0	0	0	0	0	0	0	0	0
5018	1	70	S72.000	72	1	1	KS_017714	0.171047	2021-10-25	2021	10	4	2021-10-29	3	2021-11-01	7	2024-04-24	NA	0	0	0	905	0	2024-10-24	1088	NA	NA	NA	NA	NA	NA	NA	NA	3	0	0	173	82	1	0	0	0	0	0	0	0	0	0	0
5322	0	82	S72.101	72	1	1	#N/A	#N/A	2022-02-26	2022	2	9	2022-03-07	6	2022-03-13	15	2024-04-24	NA	0	0	0	773	0	2024-10-24	956	NA	NA	NA	NA	NA	NA	NA	NA	3	3.5	300	150	80	1	1	0	1	1	0	0	0	0	0	0
4402	1	66	S32.000	32	1	0	#N/A	#N/A	2021-03-17	2021	3	2	2021-03-19	3	2021-03-22	5	2024-04-24	NA	0	0	0	1129	0	2024-10-24	1312	NA	NA	NA	NA	NA	NA	NA	NA	2	0	0	135	80	0	0	0	0	0	0	0	0	0	0	0
6962	0	92	S72.101	72	1	0	#N/A	#N/A	2022-08-03	2022	8	7	2022-08-10	7	2022/8/17	14	2024-04-24	NA	0	0	0	616	0	2024-10-24	799	NA	NA	NA	NA	NA	NA	NA	NA	3	4.5	0	120	80	0	0	0	0	0	0	0	0	0	0	0
4089	1	66	S72.101	72	1	0	KS_003912	0.081226	2020-11-18	2020	11	3	2020-11-21	14	2020-12-05	17	2024-04-24	NA	0	0	0	1236	1	2021-11-30	360	NA	NA	NA	NA	NA	NA	NA	NA	1	0	0	120	80	0	0	0	0	0	0	0	0	0	0	0
6094	0	59	S52.500	52	1	0	#N/A	#N/A	2022-08-08	2022	8	2	2022-08-10	3	2022/8/13	5	2024-04-24	NA	0	0	0	620	0	2024-10-24	803	NA	NA	NA	NA	NA	NA	NA	NA	5	0	0	154	92	1	0	0	0	0	0	0	0	0	0	0
5433	1	59	S72.101	72	1	1	#N/A	#N/A	2022-04-06	2022	4	5	2022-04-11	4	2022-04-15	9	2024-04-24	NA	0	0	0	740	0	2024-10-24	923	NA	NA	NA	NA	NA	NA	NA	NA	3	0	0	126	88	0	0	1	0	0	0	0	0	0	0	0
6637	0	71	S72.000	72	1	0	#N/A	#N/A	2023-03-03	2023	3	4	2023-03-07	7	2023/3/14	11	2024-04-24	NA	0	0	0	407	0	2024-10-24	590	NA	NA	NA	NA	NA	NA	NA	NA	4	0	0	163	85	1	1	0	0	0	0	0	0	0	0	0
6105	0	66	S42.200	42	1	0	#N/A	#N/A	2022-09-21	2022	9	6	2022-09-27	3	2022/9/30	9	2024-04-24	NA	0	0	0	572	0	2024-10-24	755	NA	NA	NA	NA	NA	NA	NA	NA	5	0	0	210	111	1	0	0	0	0	0	0	0	0	0	0
6028	0	64	S32.000	32	1	0	#N/A	#N/A	2022-09-05	2022	9	4	2022-09-09	2	2022/9/11	6	2024-04-24	NA	0	0	0	591	0	2024-10-24	774	NA	NA	NA	NA	NA	NA	NA	NA	NA	0	0	117	63	0	0	0	0	1	0	0	0	0	0	0
3247	0	71	S42.202	42	1	1	#N/A	#N/A	2019-12-09	2019	12	2	2019-12-11	5	2019-12-16	7	2024-04-24	NA	0	0	0	1591	0	2024-10-24	1774	NA	NA	NA	NA	NA	NA	NA	NA	5	0	0	121	83	0	0	0	0	0	0	0	0	0	0	0
5766	0	58	S72.000	72	1	0	#N/A	#N/A	2023-05-31	2023	5	3	2023-06-03	4	2023/6/7	7	2024-04-24	NA	0	0	0	322	0	2024-10-24	505	NA	NA	NA	NA	NA	NA	NA	NA	3	0	0	134	80	0	0	0	0	1	0	0	0	0	0	0
5202	0	79	S22.000	22	1	0	#N/A	#N/A	2022-01-10	2022	1	1	2022-01-11	1	2022-01-12	2	2024-04-24	NA	0	0	0	833	0	2024-10-24	1016	NA	NA	NA	NA	NA	NA	NA	NA	2	0	0	122	69	0	0	0	0	1	0	0	0	0	0	0
5464	0	54	S52.801	52	1	0	#N/A	#N/A	2022-04-20	2022	4	1	2022-04-21	4	2022-04-25	5	2024-04-24	NA	0	0	0	730	0	2024-10-24	913	NA	NA	NA	NA	NA	NA	NA	NA	5	0	0	147	86	1	0	0	0	0	0	0	0	0	0	0
5207	0	77	S72.000	72	1	1	#N/A	#N/A	2022-01-07	2022	1	4	2022-01-11	13	2022-01-24	17	2024-04-24	NA	0	0	0	821	0	2024-10-24	1004	NA	NA	NA	NA	NA	NA	NA	NA	3	0	0	120	80	0	0	0	0	0	0	0	0	1	0	0
6934	0	89	S72.101	72	1	0	#N/A	#N/A	2022-12-27	2022	12	3	2022-12-30	7	2023/1/6	10	2023-10-22	0	1	1	0	289	0	2024-10-24	657	NA	NA	NA	NA	NA	NA	NA	NA	3	0	0	120	80	1	0	0	0	0	0	0	0	0	0	0
5380	0	70	S32.000	32	1	0	#N/A	#N/A	2022-03-17	2022	3	4	2022-03-21	2	2022-03-23	6	2024-04-24	NA	0	0	0	763	0	2024-10-24	946	NA	NA	NA	NA	NA	NA	NA	NA	2	0	0	155	70	1	0	0	0	1	0	0	0	0	0	0
6853	0	82	S72.000	72	1	1	#N/A	#N/A	2023-03-31	2023	3	4	2023-04-04	5	2023/4/9	9	2024-04-24	NA	0	0	0	381	0	2024-10-24	564	NA	NA	NA	NA	NA	NA	NA	NA	4	0	0	185	107	1	0	0	0	0	0	0	0	0	1	0
4973	0	52	S42.202	42	1	1	#N/A	#N/A	2021-10-13	2021	10	2	2021-10-15	4	2021-10-19	6	2024-04-24	NA	0	0	0	918	0	2024-10-24	1101	NA	NA	NA	NA	NA	NA	NA	NA	5	0	0	113	74	0	0	0	0	0	0	0	0	0	0	0
5440	1	67	S22.000	22	1	0	#N/A	#N/A	2022-04-10	2022	4	5	2022-04-15	5	2022-04-20	10	2024-04-24	NA	0	0	0	735	0	2024-10-24	918	NA	NA	NA	NA	NA	NA	NA	NA	1	0	0	120	80	0	0	0	0	0	0	0	0	0	0	0
5259	0	87	S72.101	72	1	1	KS_230275	#N/A	2022-02-01	2022	2	4	2022-02-05	3	2022-02-08	7	2024-04-24	NA	0	0	0	806	0	2024-10-24	989	NA	NA	NA	NA	NA	NA	NA	NA	3	6	200	120	80	0	1	0	0	1	0	0	0	0	0	0
4981	0	65	S32.000	32	1	0	#N/A	#N/A	2021-10-15	2021	10	3	2021-10-18	1	2021-10-19	4	2024-04-24	NA	0	0	0	918	0	2024-10-24	1101	NA	NA	NA	NA	NA	NA	NA	NA	2	0	0	149	90	1	0	0	0	1	0	0	0	0	0	0
6754	0	76	S72.101	72	1	0	KS_207352	-0.052604	2022-10-21	2022	10	3	2022-10-24	5	2022/10/29	8	2024-04-24	NA	0	0	0	543	0	2024-10-24	726	NA	NA	NA	NA	NA	NA	NA	NA	3	0	0	126	76	0	0	0	0	0	0	0	0	0	0	0
3825	1	67	S72.101	72	1	0	#N/A	#N/A	2020-08-09	2020	8	3	2020-08-12	10	2020-08-22	13	2024-04-24	NA	0	0	0	1341	0	2024-10-24	1524	NA	NA	NA	NA	NA	NA	NA	NA	1	0	0	141	78	1	0	1	0	0	0	0	0	0	0	0
4420	0	51	S52.801	52	1	1	#N/A	#N/A	2021-03-22	2021	3	3	2021-03-25	1	2021-03-26	4	2024-04-24	NA	0	0	0	1125	0	2024-10-24	1308	NA	NA	NA	NA	NA	NA	NA	NA	5	0	0	120	80	0	0	0	0	1	0	0	0	0	0	0
4563	1	60	S32.000	32	1	1	#N/A	#N/A	2021-05-18	2021	5	3	2021-05-21	4	2021-05-25	7	2024-04-24	NA	0	0	0	1065	0	2024-10-24	1248	NA	NA	NA	NA	NA	NA	NA	NA	1	0	0	150	86	1	0	0	0	0	0	0	0	0	0	0
3670	1	57	S42.202	42	1	0	#N/A	#N/A	2020-06-14	2020	6	4	2020-06-18	8	2020-06-26	12	2024-04-24	NA	0	0	0	1398	0	2024-10-24	1581	NA	NA	NA	NA	NA	NA	NA	NA	5	0	0	132	74	0	0	0	0	0	0	0	0	0	0	0
4062	0	83	S32.000	32	1	0	#N/A	#N/A	2020-11-08	2020	11	2	2020-11-10	2	2020-11-12	4	2024-04-24	NA	0	0	0	1259	0	2024-10-24	1442	NA	NA	NA	NA	NA	NA	NA	NA	2	0	0	128	76	0	0	0	0	0	0	0	0	0	0	0
6554	0	68	S42.000	42	1	0	#N/A	#N/A	2022-11-02	2022	11	2	2022-11-04	4	2022/11/8	6	2024-04-24	NA	0	0	0	533	0	2024-10-24	716	NA	NA	NA	NA	NA	NA	NA	NA	5	0	0	144	78	1	0	0	0	0	0	0	0	0	0	0
1360	0	78	S72.101	72	1	0	KS_230365	0.050643	2017-04-20	2017	4	4	2017-04-24	5	2017-04-29	9	2024-04-24	NA	0	0	0	2552	0	2024-10-24	2735	NA	NA	NA	NA	NA	NA	NA	NA	3	0	0	124	68	0	0	0	0	0	0	0	0	0	0	0
6398	0	60	S72.101	72	1	0	#N/A	#N/A	2022-09-15	2022	9	2	2022-09-17	5	2022/9/22	7	2024-04-24	NA	0	0	0	580	0	2024-10-24	763	NA	NA	NA	NA	NA	NA	NA	NA	4	0	0	120	80	0	0	0	0	0	0	0	0	1	0	0
6672	0	73	S42.300	42	1	0	#N/A	#N/A	2022-10-11	2022	10	3	2022-10-14	6	2022/10/20	9	2024-04-24	NA	0	0	0	552	0	2024-10-24	735	NA	NA	NA	NA	NA	NA	NA	NA	5	0	0	142	69	1	0	0	0	0	0	0	0	0	0	0
6006	0	62	S52.600	52	1	0	#N/A	#N/A	2023-02-10	2023	2	3	2023-02-13	3	2023/2/16	6	2024-04-24	NA	0	0	0	433	0	2024-10-24	616	NA	NA	NA	NA	NA	NA	NA	NA	5	0	0	141	86	1	0	0	0	0	0	0	0	0	0	0
2292	0	60	S72.101	72	1	0	#N/A	#N/A	2018-09-21	2018	9	1	2018-09-22	5	2018-09-27	6	2024-04-24	NA	0	0	0	2036	1	2023-08-14	1782	NA	NA	NA	NA	NA	NA	NA	NA	3	0	0	NA	NA	NA	0	0	0	0	0	0	0	0	0	0
5289	0	69	S32.000	32	1	0	#N/A	#N/A	2022-02-14	2022	2	1	2022-02-15	2	2022-02-17	3	2024-04-24	NA	0	0	0	797	0	2024-10-24	980	NA	NA	NA	NA	NA	NA	NA	NA	2	0	0	121	69	0	0	0	0	0	0	0	0	0	0	0
1496	0	72	S72.101	72	1	0	#N/A	#N/A	2017-07-24	2017	7	2	2017-07-26	12	2017-08-07	14	2024-04-24	NA	0	0	0	2452	0	2024-10-24	2635	NA	NA	NA	NA	NA	NA	NA	NA	1	0	0	159	81	1	0	0	0	0	0	0	0	0	0	0
2142	0	66	S22.000	22	1	0	#N/A	#N/A	2018-07-11	2018	7	5	2018-07-16	3	2018-07-19	8	2024-04-24	NA	0	0	0	2106	0	2024-10-24	2289	NA	NA	NA	NA	NA	NA	NA	NA	2	0	0	NA	NA	NA	0	0	0	1	0	0	0	0	0	0
4452	0	74	S42.202	42	1	0	#N/A	#N/A	2021-04-04	2021	4	10	2021-04-14	14	2021-04-28	24	2024-04-24	NA	0	0	0	1092	0	2024-10-24	1275	NA	NA	NA	NA	NA	NA	NA	NA	1	3	0	166	69	1	0	0	0	0	0	0	0	1	0	0
1584	0	68	S52.500	52	1	0	#N/A	#N/A	2017-09-07	2017	9	5	2017-09-12	5	2017-09-17	10	2023-03-12	0	1	1	0	2002	0	2024-10-24	2594	NA	NA	NA	NA	NA	NA	NA	NA	5	0	0	132	72	0	0	0	0	0	0	0	0	0	0	0
4185	1	52	S72.900	72	1	0	#N/A	#N/A	2020-12-18	2020	12	13	2020-12-31	9	2021-01-09	22	2024-04-24	NA	0	0	0	1201	0	2024-10-24	1384	NA	NA	NA	NA	NA	NA	NA	NA	1	3	0	90	61	0	0	0	0	0	0	0	0	0	0	0
1962	1	53	S32.000	32	1	0	#N/A	#N/A	2018-03-21	2018	3	3	2018-03-24	7	2018-03-31	10	2024-04-24	NA	0	0	0	2216	0	2024-10-24	2399	NA	NA	NA	NA	NA	NA	NA	NA	1	0	0	118	71	0	0	0	0	0	0	0	0	0	0	0
4574	0	75	S32.000	32	1	0	#N/A	#N/A	2021-05-21	2021	5	4	2021-05-25	3	2021-05-28	7	2024-04-24	NA	0	0	0	1062	0	2024-10-24	1245	NA	NA	NA	NA	NA	NA	NA	NA	2	0	0	120	80	0	0	0	0	0	0	0	0	0	0	0
1798	0	59	S32.000	32	1	0	#N/A	#N/A	2017-12-26	2017	12	1	2017-12-27	3	2017-12-30	4	2024-04-24	NA	0	0	0	2307	0	2024-10-24	2490	NA	NA	NA	NA	NA	NA	NA	NA	1	0	0	156	97	1	0	0	0	0	0	0	0	0	0	0
3279	0	90	S72.101	72	1	0	#N/A	#N/A	2019-12-20	2019	12	4	2019-12-24	3	2019-12-27	7	2020-05-29	0	1	1	0	154	0	2024-10-24	1763	NA	NA	NA	NA	NA	NA	NA	NA	3	0	0	124	76	0	0	0	0	0	0	0	0	0	0	0
2351	0	67	S22.000	22	1	0	#N/A	#N/A	2018-10-17	2018	10	6	2018-10-23	19	2018-11-11	25	2024-04-24	NA	0	0	0	1991	1	2021-01-28	809	NA	NA	NA	NA	NA	NA	NA	NA	1	0	0	144	85	1	0	0	0	0	0	0	0	0	0	0
1879	0	55	S22.000	22	1	0	#N/A	#N/A	2018-02-08	2018	2	1	2018-02-09	3	2018-02-12	4	2024-04-24	NA	0	0	0	2263	1	2021-01-05	1058	NA	NA	NA	NA	NA	NA	NA	NA	1	0	0	NA	NA	NA	0	0	0	0	0	0	0	0	0	0
5006	1	54	S72.900	72	1	0	#N/A	#N/A	2021-10-22	2021	10	0	2021-10-22	55	2021-12-16	55	2024-04-24	NA	0	0	0	860	1	2023-01-02	382	NA	NA	NA	NA	NA	NA	NA	NA	1	0	0	125	78	0	0	0	0	0	0	0	0	0	0	0
6477	0	66	S22.000	22	1	1	KS_231933	0.255636	2022-07-19	2022	7	3	2022-07-22	10	2022/8/1	13	2024-04-24	NA	0	0	0	632	0	2024-10-24	815	NA	NA	NA	NA	NA	NA	NA	NA	5	0	0	140	74	1	0	0	0	0	0	0	0	0	0	0
3085	0	70	S32.000	32	1	1	#N/A	#N/A	2019-10-04	2019	10	6	2019-10-10	6	2019-10-16	12	2024-04-24	NA	0	0	0	1652	1	2024-01-01	1538	NA	NA	NA	NA	NA	NA	NA	NA	2	0	0	161	97	1	1	1	0	0	0	0	0	0	0	0
5644	0	58	S32.000x011	32	1	0	#N/A	#N/A	2022-06-20	2022	6	2	2022-06-22	5	2022-06-27	7	2024-04-24	NA	0	0	0	667	0	2024-10-24	850	NA	NA	NA	NA	NA	NA	NA	NA	2	0	0	109	56	0	0	0	0	0	0	0	0	0	0	0
3371	1	81	S32.000	32	1	1	#N/A	#N/A	2020-01-28	2020	1	6	2020-02-03	2	2020-02-05	8	2024-04-24	NA	0	0	0	1540	0	2024-10-24	1723	NA	NA	NA	NA	NA	NA	NA	NA	2	0	0	151	63	1	1	0	0	0	0	0	0	0	0	0
5091	1	57	S42.202	42	1	0	#N/A	#N/A	2021-11-21	2021	11	3	2021-11-24	2	2021-11-26	5	2024-04-24	NA	0	0	0	880	0	2024-10-24	1063	NA	NA	NA	NA	NA	NA	NA	NA	5	0	0	120	80	0	1	1	0	0	0	0	0	0	0	0
4745	1	58	S22.000	22	1	0	#N/A	#N/A	2021-07-26	2021	7	7	2021-08-02	23	2021-08-25	30	2024-04-24	NA	0	0	0	973	0	2024-10-24	1156	NA	NA	NA	NA	NA	NA	NA	NA	1	6	400	120	80	0	0	0	0	0	1	0	0	0	0	0
6761	1	77	S72.101	72	1	0	#N/A	#N/A	2022-09-26	2022	9	3	2022-09-29	4	2022/10/3	7	2024-04-24	NA	0	0	0	569	0	2024-10-24	752	NA	NA	NA	NA	NA	NA	NA	NA	5,4	3	0	133	70	0	0	0	0	0	0	0	0	0	0	0
3808	0	57	S32.000	32	1	0	#N/A	#N/A	2020-08-04	2020	8	2	2020-08-06	3	2020-08-09	5	2024-04-24	NA	0	0	0	1354	2	2021-08-15	371	44932	880	NA	NA	NA	NA	NA	NA	1	0	0	NA	NA	NA	0	0	0	0	0	0	0	0	0	0
3312	1	70	S32.000	32	1	1	#N/A	#N/A	2020-01-03	2020	1	5	2020-01-08	16	2020-01-24	21	2024-04-24	NA	0	0	0	1552	1	2021-08-17	571	NA	NA	NA	NA	NA	NA	NA	NA	1	0	0	122	69	0	0	0	0	0	0	0	0	0	0	0
1357	1	68	S72.101	72	1	0	#N/A	#N/A	2017-04-19	2017	4	3	2017-04-22	8	2017-04-30	11	2024-04-24	NA	0	0	0	2551	0	2024-10-24	2734	NA	NA	NA	NA	NA	NA	NA	NA	3	0	0	137	81	0	1	0	0	0	0	0	0	0	0	0
1381	0	68	S22.000	22	1	0	#N/A	#N/A	2017-05-09	2017	5	2	2017-05-11	4	2017-05-15	6	2024-04-24	NA	0	0	0	2536	0	2024-10-24	2719	NA	NA	NA	NA	NA	NA	NA	NA	1	0	0	NA	NA	NA	0	0	0	0	0	0	0	0	0	0
4278	0	79	S72.101	72	1	1	#N/A	#N/A	2021-01-16	2021	1	5	2021-01-21	4	2021-01-25	9	2024-04-24	NA	0	0	0	1185	0	2024-10-24	1368	NA	NA	NA	NA	NA	NA	NA	NA	3	0	0	130	70	0	0	0	0	1	0	0	0	0	0	0
4985	1	55	S32.000	32	1	0	#N/A	#N/A	2021-10-16	2021	10	3	2021-10-19	9	2021-10-28	12	2024-04-24	NA	0	0	0	909	0	2024-10-24	1092	NA	NA	NA	NA	NA	NA	NA	NA	1	0	0	149	97	1	0	0	0	0	0	0	0	0	0	0
1510	1	76	S72.101	72	1	0	#N/A	#N/A	2017-07-31	2017	7	3	2017-08-03	23	2017-08-26	26	2022-11-10	0	1	1	0	1902	0	2024-10-24	2616	NA	NA	NA	NA	NA	NA	NA	NA	3	0	0	147	63	1	0	0	0	0	0	0	0	0	0	0
6826	0	81	S22.000	22	1	0	#N/A	#N/A	2023-02-02	2023	2	2	2023-02-04	1	2023/2/5	3	2024-04-24	NA	0	0	0	444	0	2024-10-24	627	NA	NA	NA	NA	NA	NA	NA	NA	NA	0	0	160	83	1	1	1	0	1	0	1	0	0	0	0
6290	1	54	S22.000	22	1	0	#N/A	#N/A	2022-12-09	2022	12	7	2022-12-16	4	2022/12/20	11	2024-04-24	NA	0	0	0	491	0	2024-10-24	674	NA	NA	NA	NA	NA	NA	NA	NA	NA	0	0	120	80	0	0	0	0	0	0	0	0	0	0	0
5838	0	55	S32.000	32	1	0	#N/A	#N/A	2022-07-29	2022	7	3	2022-08-01	2	2022/8/3	5	2024-04-24	NA	0	0	0	630	0	2024-10-24	813	NA	NA	NA	NA	NA	NA	NA	NA	1	0	0	120	80	0	0	0	0	0	0	0	0	0	0	0
6804	0	79	S52.500	52	1	1	#N/A	#N/A	2023-04-01	2023	4	0	2023-04-01	3	2023/4/4	3	2024-04-24	NA	0	0	0	386	0	2024-10-24	569	NA	NA	NA	NA	NA	NA	NA	NA	5	0	0	120	80	0	0	0	0	0	0	0	0	0	0	0
6347	0	58	S32.000	32	1	0	#N/A	#N/A	2022-12-02	2022	12	3	2022-12-05	1	2022/12/6	4	2024-04-24	NA	0	0	0	505	0	2024-10-24	688	NA	NA	NA	NA	NA	NA	NA	NA	NA	0	0	145	94	1	0	0	0	1	0	0	0	0	0	0
4553	1	68	S72.900	72	1	0	#N/A	#N/A	2021-05-14	2021	5	8	2021-05-22	16	2021-06-07	24	2024-04-24	NA	0	0	0	1052	0	2024-10-24	1235	NA	NA	NA	NA	NA	NA	NA	NA	3	11	600	117	87	0	0	1	0	0	0	0	0	1	0	0
4467	0	84	S22.000	22	1	0	#N/A	#N/A	2021-04-08	2021	4	1	2021-04-09	2	2021-04-11	3	2024-04-24	NA	0	0	0	1109	1	2021-05-06	25	NA	NA	NA	NA	NA	NA	NA	NA	2	0	0	161	66	1	0	0	0	1	0	0	0	0	0	0
6967	0	92	S42.200	42	1	0	#N/A	#N/A	2022-11-10	2022	11	2	2022-11-12	3	2022/11/15	5	2024-04-24	NA	0	0	0	526	0	2024-10-24	709	NA	NA	NA	NA	NA	NA	NA	NA	5	3	0	120	80	0	0	0	0	0	0	0	0	0	0	0
5015	1	82	S72.101	72	1	0	#N/A	#N/A	2021-10-24	2021	10	3	2021-10-27	12	2021-11-08	15	2024-04-24	NA	0	0	0	898	0	2024-10-24	1081	NA	NA	NA	NA	NA	NA	NA	NA	3	0	0	120	80	0	0	0	0	0	0	0	0	0	0	0
6774	0	77	S42.000	42	1	0	#N/A	#N/A	2022-09-02	2022	9	5	2022-09-07	4	2022/9/11	9	2024-04-24	NA	0	0	0	591	0	2024-10-24	774	NA	NA	NA	NA	NA	NA	NA	NA	5	0	0	125	78	0	0	0	0	0	0	0	0	0	0	0
6898	0	86	S72.101	72	1	0	#N/A	#N/A	2023-01-08	2023	1	2	2023-01-10	5	2023/1/15	7	2024-04-24	NA	0	0	0	465	0	2024-10-24	648	NA	NA	NA	NA	NA	NA	NA	NA	3	0	0	140	60	1	0	0	0	0	0	0	0	0	0	0
4640	0	74	S72.101	72	1	0	KS_211514	0.350916	2021-06-15	2021	6	4	2021-06-19	11	2021-06-30	15	2024-03-02	0	1	1	0	976	0	2024-10-24	1212	NA	NA	NA	NA	NA	NA	NA	NA	1	0	0	143	79	1	1	0	0	0	0	0	0	1	0	0
5049	0	76	S72.000	72	1	1	KS_230698	0.011341	2021-11-05	2021	11	4	2021-11-09	4	2021-11-13	8	2024-04-24	NA	0	0	0	893	0	2024-10-24	1076	NA	NA	NA	NA	NA	NA	NA	NA	3	0	0	165	101	1	1	0	1	0	0	0	0	0	0	0
4061	0	68	S32.000	32	1	1	#N/A	#N/A	2020-11-08	2020	11	2	2020-11-10	2	2020-11-12	4	2024-04-24	NA	0	0	0	1259	0	2024-10-24	1442	NA	NA	NA	NA	NA	NA	NA	NA	2	0	0	147	78	1	0	0	0	0	0	0	0	0	0	0
5554	0	54	S52.801	52	1	0	#N/A	#N/A	2022-05-21	2022	5	3	2022-05-24	2	2022-05-26	5	2024-04-24	NA	0	0	0	699	0	2024-10-24	882	NA	NA	NA	NA	NA	NA	NA	NA	5	0	0	130	77	0	0	0	0	0	0	0	0	0	0	0
5400	0	76	S72.101	72	1	1	#N/A	#N/A	2022-03-25	2022	3	1	2022-03-26	5	2022-03-31	6	2024-04-24	NA	0	0	0	755	0	2024-10-24	938	NA	NA	NA	NA	NA	NA	NA	NA	3	0	0	120	80	0	0	0	0	0	0	0	0	1	0	0
3582	1	67	S32.000	32	1	0	KS_207563	#N/A	2020-05-12	2020	5	8	2020-05-20	4	2020-05-24	12	2024-04-24	NA	0	0	0	1431	0	2024-10-24	1614	NA	NA	NA	NA	NA	NA	NA	NA	1	0	0	NA	NA	NA	0	0	0	1	0	0	0	0	0	0
5403	0	93	S72.101	72	1	0	#N/A	#N/A	2022-03-26	2022	3	2	2022-03-28	5	2022-04-02	7	2022-04-18	1	1	2	1	16	0	2024-10-24	936	NA	NA	NA	NA	NA	NA	NA	NA	3	3.5	0	148	70	1	0	0	1	1	0	0	1	0	0	0
6737	0	76	S32.000	32	1	1	KS_007498	-0.139641	2023-05-06	2023	5	2	2023-05-08	2	2023/5/10	4	2024-04-24	NA	0	0	0	350	0	2024-10-24	533	NA	NA	NA	NA	NA	NA	NA	NA	NA	0	0	118	65	0	0	0	0	1	0	0	0	0	0	0
1506	0	65	S72.000	72	1	0	KS_218532	#N/A	2017-08-01	2017	8	2	2017-08-03	13	2017-08-16	15	2024-04-24	NA	0	0	0	2443	1	2020-06-10	1029	NA	NA	NA	NA	NA	NA	NA	NA	3	0	0	NA	NA	NA	0	0	0	0	0	0	0	0	0	0
3811	0	78	S72.000	72	1	1	#N/A	#N/A	2020-08-05	2020	8	3	2020-08-08	6	2020-08-14	9	2024-04-24	NA	0	0	0	1349	1	2021-12-28	501	NA	NA	NA	NA	NA	NA	NA	NA	3	0	0	NA	NA	NA	0	0	0	1	1	0	0	0	0	0
4046	0	55	S52.801	52	1	0	#N/A	#N/A	2020-10-31	2020	10	3	2020-11-03	5	2020-11-08	8	2024-04-24	NA	0	0	0	1263	0	2024-10-24	1446	NA	NA	NA	NA	NA	NA	NA	NA	5	0	0	120	80	0	0	0	0	0	0	0	0	0	0	0
6389	0	60	S52.500	52	1	0	#N/A	#N/A	2023-03-23	2023	3	2	2023-03-25	4	2023/3/29	6	2024-04-24	NA	0	0	0	392	0	2024-10-24	575	NA	NA	NA	NA	NA	NA	NA	NA	5	0	0	132	84	0	0	0	0	0	0	0	0	0	0	0
3972	1	85	S72.000	72	1	0	#N/A	#N/A	2020-10-01	2020	10	6	2020-10-07	8	2020-10-15	14	2024-04-24	NA	0	0	0	1287	0	2024-10-24	1470	NA	NA	NA	NA	NA	NA	NA	NA	3	0	0	174	89	1	1	0	0	0	0	0	0	1	0	0
2311	0	76	S22.000	22	1	0	#N/A	#N/A	2018-10-02	2018	10	6	2018-10-08	5	2018-10-13	11	2024-04-24	NA	0	0	0	2020	0	2024-10-24	2203	NA	NA	NA	NA	NA	NA	NA	NA	2	0	0	168	94	1	0	0	0	0	0	0	0	0	0	0
1794	0	81	S32.000	32	1	0	#N/A	#N/A	2017-12-26	2017	12	1	2017-12-27	3	2017-12-30	4	2023-07-02	1	1	2	1	2010	0	2024-10-24	2490	NA	NA	NA	NA	NA	NA	NA	NA	2	0	0	140	55	1	1	0	0	1	0	0	0	0	0	0
4087	0	55	S52.500	52	1	0	#N/A	#N/A	2020-11-17	2020	11	2	2020-11-19	4	2020-11-23	6	2024-04-24	NA	0	0	0	1248	0	2024-10-24	1431	NA	NA	NA	NA	NA	NA	NA	NA	5	0	0	118	74	0	0	0	0	0	0	0	0	0	0	0
2674	0	87	S52.500	52	1	0	#N/A	#N/A	2019-03-25	2019	3	3	2019-03-28	3	2019-03-31	6	2024-04-24	NA	0	0	0	1851	0	2024-10-24	2034	NA	NA	NA	NA	NA	NA	NA	NA	5	0	0	155	81	1	0	0	0	0	0	0	0	0	0	0
3433	0	58	S22.000	22	1	1	#N/A	#N/A	2020-03-14	2020	3	2	2020-03-16	2	2020-03-18	4	2024-04-24	NA	0	0	0	1498	0	2024-10-24	1681	NA	NA	NA	NA	NA	NA	NA	NA	2	0	0	NA	NA	NA	0	0	0	0	0	0	0	0	0	0
3130	1	55	S72.101	72	1	1	#N/A	#N/A	2019-10-24	2019	10	4	2019-10-28	9	2019-11-06	13	2024-04-24	NA	0	0	0	1631	0	2024-10-24	1814	NA	NA	NA	NA	NA	NA	NA	NA	3	0	0	134	92	1	1	1	0	1	0	0	0	0	0	0
5521	0	57	S42.400x001	42	1	1	#N/A	#N/A	2022-05-11	2022	5	10	2022-05-21	8	2022-05-29	18	2024-04-24	NA	0	0	0	696	1	2022-09-22	116	NA	NA	NA	NA	NA	NA	NA	NA	5	0	0	120	80	0	0	0	0	0	0	0	0	0	0	0
2397	0	80	S22.000	22	1	0	#N/A	#N/A	2018-11-10	2018	11	4	2018-11-14	2	2018-11-16	6	2024-04-24	NA	0	0	0	1986	1	2024-01-11	1882	NA	NA	NA	NA	NA	NA	NA	NA	2	0	0	NA	NA	NA	0	0	0	0	0	0	0	0	0	0
6968	0	93	S72.101	72	1	0	#N/A	#N/A	2023-02-28	2023	2	2	2023-03-02	18	2023/3/20	20	2024-04-24	NA	0	0	0	401	0	2024-10-24	584	NA	NA	NA	NA	NA	NA	NA	NA	4	5.5	0	138	87	0	0	0	0	0	0	0	0	0	0	0
5476	0	67	S52.500	52	1	0	#N/A	#N/A	2022-04-25	2022	4	0	2022-04-25	5	2022-04-30	5	2024-04-24	NA	0	0	0	725	0	2024-10-24	908	NA	NA	NA	NA	NA	NA	NA	NA	5	0	0	140	91	1	0	0	0	0	0	0	0	0	0	0
4670	0	50	S32.000	32	1	0	#N/A	#N/A	2021-06-28	2021	6	3	2021-07-01	2	2021-07-03	5	2024-04-24	NA	0	0	0	1026	0	2024-10-24	1209	NA	NA	NA	NA	NA	NA	NA	NA	2	0	0	148	78	1	0	0	0	0	0	0	0	0	0	0
5546	1	80	S32.000	32	1	1	#N/A	#N/A	2022-05-18	2022	5	7	2022-05-25	5	2022-05-30	12	2024-04-24	NA	0	0	0	695	0	2024-10-24	878	NA	NA	NA	NA	NA	NA	NA	NA	1	0	0	188	84	1	0	0	0	0	0	0	0	0	0	0
3502	1	61	S32.000	32	1	0	#N/A	#N/A	2020-04-09	2020	4	5	2020-04-14	7	2020-04-21	12	2024-04-24	NA	0	0	0	1464	1	2021-02-20	305	NA	NA	NA	NA	NA	NA	NA	NA	1	0	0	139	98	1	1	0	0	0	0	0	0	0	0	0
3104	0	95	S72.101	72	1	1	#N/A	#N/A	2019-10-10	2019	10	4	2019-10-14	7	2019-10-21	11	2024-04-24	NA	0	0	0	1647	0	2024-10-24	1830	NA	NA	NA	NA	NA	NA	NA	NA	3	0	0	157	65	1	1	0	0	0	0	0	0	0	0	0
3610	0	72	S32.000	32	1	1	#N/A	#N/A	2020-05-27	2020	5	2	2020-05-29	2	2020-05-31	4	2024-04-24	NA	0	0	0	1424	0	2024-10-24	1607	NA	NA	NA	NA	NA	NA	NA	NA	2	0	0	NA	NA	NA	0	0	0	1	0	0	0	0	0	0
4131	0	65	S32.000	32	1	1	#N/A	#N/A	2020-11-30	2020	11	1	2020-12-01	2	2020-12-03	3	2024-04-24	NA	0	0	0	1238	0	2024-10-24	1421	NA	NA	NA	NA	NA	NA	NA	NA	1	0	0	162	99	1	0	0	0	0	0	0	0	0	0	0
3710	0	71	S32.000	32	1	1	KS_010143	0.212873	2020-06-30	2020	6	3	2020-07-03	2	2020-07-05	5	2024-04-24	NA	0	0	0	1389	0	2024-10-24	1572	NA	NA	NA	NA	NA	NA	NA	NA	1	0	0	137	75	0	0	0	0	0	0	0	0	0	0	0
1982	1	71	S72.101	72	1	0	#N/A	#N/A	2018-04-03	2018	4	1	2018-04-04	9	2018-04-13	10	2022-07-11	0	1	1	0	1550	0	2024-10-24	2386	NA	NA	NA	NA	NA	NA	NA	NA	3	0	0	150	87	1	1	1	0	0	0	0	0	0	0	0
6459	0	66	S42.200	42	1	0	#N/A	#N/A	2023-03-08	2023	3	3	2023-03-11	3	2023/3/14	6	2024-04-24	NA	0	0	0	407	1	2024-01-15	307	NA	NA	NA	NA	NA	NA	NA	NA	5	0	0	120	80	0	0	0	0	0	0	0	0	0	0	0
4812	0	61	S52.801	52	1	0	#N/A	#N/A	2021-08-18	2021	8	1	2021-08-19	5	2021-08-24	6	2024-04-24	NA	0	0	0	974	0	2024-10-24	1157	NA	NA	NA	NA	NA	NA	NA	NA	5	0	0	111	70	0	0	0	0	0	0	0	0	0	0	0
1828	0	62	S42.202	42	1	0	#N/A	#N/A	2018-01-10	2018	1	5	2018-01-15	6	2018-01-21	11	2024-04-24	NA	0	0	0	2285	1	2020-10-25	1008	NA	NA	NA	NA	NA	NA	NA	NA	1	0	0	158	85	1	0	0	0	0	0	0	0	0	0	0
5556	0	67	S32.000	32	1	1	#N/A	#N/A	2022-05-22	2022	5	3	2022-05-25	4	2022-05-29	7	2024-04-24	NA	0	0	0	696	0	2024-10-24	879	NA	NA	NA	NA	NA	NA	NA	NA	1	0	0	120	80	0	0	0	0	0	0	0	0	0	0	0
1413	0	52	S32.000	32	1	0	#N/A	#N/A	2017-05-30	2017	5	4	2017-06-03	5	2017-06-08	9	2024-04-24	NA	0	0	0	2512	0	2024-10-24	2695	NA	NA	NA	NA	NA	NA	NA	NA	2	0	0	173	98	1	0	0	0	0	0	0	0	0	0	0
5001	0	79	S22.000	22	1	1	#N/A	#N/A	2021-10-24	2021	10	3	2021-10-27	2	2021-10-29	5	2024-04-24	NA	0	0	0	908	0	2024-10-24	1091	NA	NA	NA	NA	NA	NA	NA	NA	2	0	0	210	97	1	0	0	0	1	0	0	0	0	0	0
5788	0	72	S32.000	32	1	1	#N/A	#N/A	2022-12-04	2022	12	3	2022-12-07	4	2022/12/11	7	2024-04-24	NA	0	0	0	500	0	2024-10-24	683	NA	NA	NA	NA	NA	NA	NA	NA	1	0	0	141	74	1	0	0	0	0	0	0	0	0	0	0
6716	0	75	S72.000	72	1	0	KS_230877	-0.366228	2022-11-19	2022	11	4	2022-11-23	5	2022/11/28	9	2024-04-24	NA	0	0	0	513	0	2024-10-24	696	NA	NA	NA	NA	NA	NA	NA	NA	4	1.5	0	120	80	0	0	0	0	0	0	0	0	1	0	0
6720	0	75	S42.202	42	1	0	#N/A	#N/A	2022-10-15	2022	10	3	2022-10-18	8	2022/10/26	11	2024-04-24	NA	0	0	0	546	0	2024-10-24	729	NA	NA	NA	NA	NA	NA	NA	NA	5	0	0	200	90	1	1	1	0	1	0	0	0	0	0	0
6071	1	75	S32.000	32	1	0	#N/A	#N/A	2022-10-30	2022	10	2	2022-11-01	2	2022/11/3	4	2023-04-16	0	1	1	0	164	0	2024-10-24	721	NA	NA	NA	NA	NA	NA	NA	NA	1	0	0	158	68	1	1	0	0	0	0	0	0	0	0	0
2891	0	69	S72.000	72	1	0	#N/A	#N/A	2019-07-08	2019	7	3	2019-07-11	13	2019-07-24	16	2024-04-24	NA	0	0	0	1736	0	2024-10-24	1919	NA	NA	NA	NA	NA	NA	NA	NA	3	0	200	112	64	0	0	0	0	0	0	0	0	0	0	0
7004	0	65	S42.200	42	1	0	#N/A	#N/A	2023-07-30	2023	7	3	2023-08-02	6	2023/8/8	9	2024-04-24	NA	0	0	0	260	0	2024-10-24	443	NA	NA	NA	NA	NA	NA	NA	NA	5	0	0	159	76	1	0	0	0	0	0	0	0	0	0	0
6382	0	59	S22.000	22	1	1	#N/A	#N/A	2022-11-11	2022	11	3	2022-11-14	2	2022/11/16	5	2024-04-24	NA	0	0	0	525	1	2023-01-17	62	NA	NA	NA	NA	NA	NA	NA	NA	1	0	0	120	80	0	0	0	0	1	0	0	0	0	0	0
4897	1	61	S52.801	52	1	0	#N/A	#N/A	2021-09-15	2021	9	0	2021-09-15	5	2021-09-20	5	2024-04-24	NA	0	0	0	947	0	2024-10-24	1130	NA	NA	NA	NA	NA	NA	NA	NA	5	0	0	174	105	1	0	0	0	0	0	0	0	0	0	0
5211	0	79	S72.101	72	1	0	KS_200509	-0.063498	2022-01-08	2022	1	5	2022-01-13	7	2022-01-20	12	2022-05-03	1	1	2	1	103	0	2024-10-24	1008	NA	NA	NA	NA	NA	NA	NA	NA	3	2	0	190	80	1	0	0	0	1	0	0	0	0	0	0
2259	0	61	S72.000	72	1	0	#N/A	#N/A	2018-09-04	2018	9	2	2018-09-06	7	2018-09-13	9	2024-04-24	NA	0	0	0	2050	0	2024-10-24	2233	NA	NA	NA	NA	NA	NA	NA	NA	3	0	0	156	83	1	1	1	0	0	0	0	0	0	0	0
3277	1	90	S72.101	72	1	1	#N/A	#N/A	2019-12-20	2019	12	4	2019-12-24	5	2019-12-29	9	2023-02-06	0	1	1	0	1135	0	2024-10-24	1761	NA	NA	NA	NA	NA	NA	NA	NA	3	0	0	151	77	1	0	0	0	0	0	0	0	0	0	0
5137	0	81	S72.101	72	1	1	#N/A	#N/A	2021-12-10	2021	12	4	2021-12-14	6	2021-12-20	10	2024-04-24	NA	0	0	0	856	0	2024-10-24	1039	NA	NA	NA	NA	NA	NA	NA	NA	3	1.5	0	140	75	1	0	0	0	0	0	0	0	0	0	0
2387	0	62	S32.000	32	1	0	#N/A	#N/A	2018-11-05	2018	11	3	2018-11-08	2	2018-11-10	5	2024-04-24	NA	0	0	0	1992	0	2024-10-24	2175	NA	NA	NA	NA	NA	NA	NA	NA	2	0	0	NA	NA	NA	0	0	0	0	0	0	0	0	0	0
4078	0	67	S22.000	22	1	0	#N/A	#N/A	2020-11-13	2020	11	3	2020-11-16	2	2020-11-18	5	2024-04-24	NA	0	0	0	1253	0	2024-10-24	1436	NA	NA	NA	NA	NA	NA	NA	NA	2	0	0	151	80	1	0	0	0	0	0	0	0	0	0	0
5880	0	68	S22.000	22	1	0	#N/A	#N/A	2023-06-14	2023	6	3	2023-06-17	2	2023/6/19	5	2024-04-24	NA	0	0	0	310	0	2024-10-24	493	NA	NA	NA	NA	NA	NA	NA	NA	NA	0	0	101	54	0	0	0	0	1	0	0	0	0	0	0
5486	1	56	S52.701	52	1	0	#N/A	#N/A	2022-04-29	2022	4	0	2022-04-29	5	2022-05-04	5	2024-04-24	NA	0	0	0	721	0	2024-10-24	904	NA	NA	NA	NA	NA	NA	NA	NA	5	0	0	125	80	0	0	0	0	0	0	0	0	0	0	0
6571	0	69	S72.000	72	1	0	KS_003393	-0.083954	2022-12-29	2022	12	2	2022-12-31	7	2023/1/7	9	2024-04-24	NA	0	0	0	473	0	2024-10-24	656	NA	NA	NA	NA	NA	NA	NA	NA	4	0	0	120	80	0	0	0	0	0	0	0	0	0	0	0
3536	0	71	S72.000	72	1	1	#N/A	#N/A	2020-04-25	2020	4	3	2020-04-28	8	2020-05-06	11	2024-04-24	NA	0	0	0	1449	0	2024-10-24	1632	NA	NA	NA	NA	NA	NA	NA	NA	3	0	0	164	87	1	0	0	0	0	0	0	0	0	0	0
1924	0	56	S52.801	52	1	0	#N/A	#N/A	2018-03-04	2018	3	2	2018-03-06	5	2018-03-11	7	2024-04-24	NA	0	0	0	2236	0	2024-10-24	2419	NA	NA	NA	NA	NA	NA	NA	NA	5	0	0	NA	NA	NA	0	0	0	0	0	0	0	0	0	0
6003	1	51	S32.000	32	1	0	#N/A	#N/A	2023-06-27	2023	6	4	2023-07-01	8	2023/7/9	12	2024-04-24	NA	0	0	0	290	0	2024-10-24	473	NA	NA	NA	NA	NA	NA	NA	NA	1	0	0	144	96	1	0	0	0	0	0	0	0	0	0	0
4982	0	62	S32.000	32	1	0	#N/A	#N/A	2021-10-18	2021	10	2	2021-10-20	5	2021-10-25	7	2024-04-24	NA	0	0	0	912	0	2024-10-24	1095	NA	NA	NA	NA	NA	NA	NA	NA	1	0	0	128	89	0	0	0	0	0	0	0	0	0	0	0
3046	0	68	S32.000	32	1	0	KS_000668	0.168576	2019-09-17	2019	9	6	2019-09-23	3	2019-09-26	9	2024-04-24	NA	0	0	0	1672	0	2024-10-24	1855	NA	NA	NA	NA	NA	NA	NA	NA	2	0	0	143	89	1	0	1	0	0	0	0	0	0	0	0
3069	0	71	S22.000	22	1	1	#N/A	#N/A	2019-09-28	2019	9	2	2019-09-30	3	2019-10-03	5	2024-04-24	NA	0	0	0	1665	2	2021-07-12	648	45292	1551	NA	NA	NA	NA	NA	NA	2	0	0	NA	NA	NA	0	0	0	1	0	0	0	0	0	0
3252	0	83	S22.000	22	1	0	#N/A	#N/A	2019-12-11	2019	12	5	2019-12-16	10	2019-12-26	15	2024-02-24	0	1	1	0	1521	1	2022-02-17	784	NA	NA	NA	NA	NA	NA	NA	NA	2	0	0	134	76	0	0	0	0	1	0	0	0	0	0	0
1578	0	74	S22.000	22	1	0	#N/A	#N/A	2017-09-04	2017	9	2	2017-09-06	2	2017-09-08	4	2024-04-24	NA	0	0	0	2420	0	2024-10-24	2603	NA	NA	NA	NA	NA	NA	NA	NA	2	0	0	NA	NA	NA	0	0	0	0	0	0	0	0	0	0
6498	1	68	S42.301	42	1	0	KS_001409	0.282705	2023-05-09	2023	5	3	2023-05-12	4	2023/5/16	7	2024-04-24	NA	0	0	0	344	0	2024-10-24	527	NA	NA	NA	NA	NA	NA	NA	NA	5	0	0	110	77	0	1	1	0	0	0	0	0	0	0	0
3413	0	87	S72.000	72	1	0	#N/A	#N/A	2020-03-05	2020	3	2	2020-03-07	6	2020-03-13	8	2024-04-24	NA	0	0	0	1503	1	2023-05-22	1165	NA	NA	NA	NA	NA	NA	NA	NA	3	0	0	143	67	1	1	0	0	0	0	0	0	0	0	0
6612	0	70	S22.000	22	1	1	#N/A	#N/A	2022-12-11	2022	12	2	2022-12-13	3	2022/12/16	5	2024-04-24	NA	0	0	0	495	0	2024-10-24	678	NA	NA	NA	NA	NA	NA	NA	NA	1	0	0	132	71	0	0	0	0	1	0	0	0	0	0	0
5341	0	70	S22.000	22	1	1	KS_215430	0.497688	2022-03-05	2022	3	4	2022-03-09	1	2022-03-10	5	2024-04-24	NA	0	0	0	776	0	2024-10-24	959	NA	NA	NA	NA	NA	NA	NA	NA	2	0	0	112	59	0	0	0	0	1	0	0	0	0	0	0
2768	0	62	S22.000	22	1	0	#N/A	#N/A	2019-05-06	2019	5	3	2019-05-09	11	2019-05-20	14	2024-04-24	NA	0	0	0	1801	0	2024-10-24	1984	NA	NA	NA	NA	NA	NA	NA	NA	1	0	0	NA	NA	NA	0	0	0	0	0	0	0	0	0	0
1927	0	60	S52.500	52	1	0	#N/A	#N/A	2018-03-06	2018	3	2	2018-03-08	4	2018-03-12	6	2024-04-24	NA	0	0	0	2235	0	2024-10-24	2418	NA	NA	NA	NA	NA	NA	NA	NA	5	0	0	135	71	0	0	0	0	0	0	0	0	0	0	0
5961	0	52	S52.500	52	1	0	#N/A	#N/A	2022-11-21	2022	11	0	2022-11-21	2	2022/11/23	2	2024-04-24	NA	0	0	0	518	0	2024-10-24	701	NA	NA	NA	NA	NA	NA	NA	NA	5	0	0	130	80	0	0	0	0	0	0	0	0	0	0	0
2600	1	58	S52.500	52	1	0	#N/A	#N/A	2019-02-20	2019	2	6	2019-02-26	7	2019-03-05	13	2024-04-24	NA	0	0	0	1877	0	2024-10-24	2060	NA	NA	NA	NA	NA	NA	NA	NA	5	0	0	140	89	1	0	0	0	0	0	0	0	0	0	0
4313	0	91	S72.101	72	1	0	#N/A	#N/A	2021-01-31	2021	1	3	2021-02-03	6	2021-02-09	9	2022-08-03	0	1	1	0	540	0	2024-10-24	1353	NA	NA	NA	NA	NA	NA	NA	NA	3	4	0	140	63	1	0	0	0	0	0	0	0	0	0	0
3296	0	82	S22.000	22	1	0	#N/A	#N/A	2019-12-27	2019	12	1	2019-12-28	2	2019-12-30	3	2024-04-24	NA	0	0	0	1577	0	2024-10-24	1760	NA	NA	NA	NA	NA	NA	NA	NA	2	0	0	117	63	0	1	0	0	1	0	0	0	0	0	0
5375	0	62	S42.202	42	1	0	#N/A	#N/A	2022-03-14	2022	3	3	2022-03-17	4	2022-03-21	7	2024-04-24	NA	0	0	0	765	0	2024-10-24	948	NA	NA	NA	NA	NA	NA	NA	NA	5	0	0	125	67	0	0	0	0	0	0	0	0	0	0	0
6797	1	79	S72.000	72	1	0	#N/A	#N/A	2022-12-27	2022	12	3	2022-12-30	5	2023/1/4	8	2024-04-24	NA	0	0	0	476	0	2024-10-24	659	NA	NA	NA	NA	NA	NA	NA	NA	3	0	0	120	80	0	0	0	0	0	0	0	0	0	0	0
4165	1	66	S72.101	72	1	0	#N/A	#N/A	2020-12-12	2020	12	5	2020-12-17	9	2020-12-26	14	2024-04-24	NA	0	0	0	1215	0	2024-10-24	1398	NA	NA	NA	NA	NA	NA	NA	NA	1	0	0	194	100	1	0	0	0	0	0	0	0	0	0	0
2471	1	72	S72.101	72	1	0	#N/A	#N/A	2018-12-09	2018	12	3	2018-12-12	17	2018-12-29	20	2023-01-11	0	1	1	0	1474	0	2024-10-24	2126	NA	NA	NA	NA	NA	NA	NA	NA	3	0	0	121	69	0	0	0	0	0	0	0	0	0	0	0
6734	0	76	S32.000	32	1	1	#N/A	#N/A	2022-12-07	2022	12	3	2022-12-10	2	2022/12/12	5	2024-04-24	NA	0	0	0	499	0	2024-10-24	682	NA	NA	NA	NA	NA	NA	NA	NA	1	0	0	144	71	1	0	0	0	1	0	0	0	0	0	0
4953	0	69	S52.500	52	1	0	#N/A	#N/A	2021-10-05	2021	10	0	2021-10-05	7	2021-10-12	7	2024-04-24	NA	0	0	0	925	0	2024-10-24	1108	NA	NA	NA	NA	NA	NA	NA	NA	5	0	0	151	64	1	0	0	0	0	0	0	0	0	0	0
3794	0	58	S52.500	52	1	0	#N/A	#N/A	2020-07-29	2020	7	2	2020-07-31	6	2020-08-06	8	2024-04-24	NA	0	0	0	1357	0	2024-10-24	1540	NA	NA	NA	NA	NA	NA	NA	NA	5	0	0	NA	NA	NA	0	0	0	0	0	0	0	0	0	0
6634	0	72	S52.811	52	1	0	#N/A	#N/A	2023-08-05	2023	8	4	2023-08-09	3	2023/8/12	7	2024-04-24	NA	0	0	0	256	0	2024-10-24	439	NA	NA	NA	NA	NA	NA	NA	NA	5	0	0	156	55	1	0	0	0	0	0	0	0	0	0	0
1752	0	90	S72.000	72	1	0	#N/A	#N/A	2017-12-06	2017	12	1	2017-12-07	19	2017-12-26	20	2024-04-24	NA	0	0	0	2311	0	2024-10-24	2494	NA	NA	NA	NA	NA	NA	NA	NA	3	0	0	128	73	0	0	0	0	0	0	0	0	0	0	0
3777	0	70	S52.801	52	1	1	#N/A	#N/A	2020-07-24	2020	7	4	2020-07-28	1	2020-07-29	5	2024-04-24	NA	0	0	0	1365	0	2024-10-24	1548	NA	NA	NA	NA	NA	NA	NA	NA	5	0	0	117	47	0	0	0	0	0	0	0	0	0	0	0
6031	0	57	S52.500	52	1	0	KS_018863	0.517894	2023-04-29	2023	4	4	2023-05-03	2	2023/5/5	6	2024-04-24	NA	0	0	0	355	0	2024-10-24	538	NA	NA	NA	NA	NA	NA	NA	NA	5	0	0	120	80	0	0	0	0	0	0	0	0	0	0	0
6073	1	78	S72.000	72	1	0	#N/A	#N/A	2023-03-02	2023	3	2	2023-03-04	11	2023/3/15	13	2024-04-24	NA	0	0	0	406	0	2024-10-24	589	NA	NA	NA	NA	NA	NA	NA	NA	1	0	0	120	80	0	0	0	0	0	0	0	0	1	0	0
4800	0	70	S52.801	52	1	0	#N/A	#N/A	2021-08-13	2021	8	4	2021-08-17	7	2021-08-24	11	2024-04-24	NA	0	0	0	974	0	2024-10-24	1157	NA	NA	NA	NA	NA	NA	NA	NA	5	0	0	148	83	1	0	0	0	0	0	0	0	0	0	0
4865	0	60	S52.801	52	1	0	#N/A	#N/A	2021-09-03	2021	9	3	2021-09-06	5	2021-09-11	8	2024-04-24	NA	0	0	0	956	0	2024-10-24	1139	NA	NA	NA	NA	NA	NA	NA	NA	5	0	0	135	89	0	0	0	0	0	0	0	0	0	0	0
3415	0	67	S22.000	22	1	0	KS_216661	#N/A	2020-03-07	2020	3	3	2020-03-10	2	2020-03-12	5	2024-04-24	NA	0	0	0	1504	0	2024-10-24	1687	NA	NA	NA	NA	NA	NA	NA	NA	2	0	0	NA	NA	NA	0	0	0	1	0	0	0	0	0	0
5201	0	53	S42.200x001	42	1	1	#N/A	#N/A	2022-01-05	2022	1	3	2022-01-08	2	2022-01-10	5	2024-04-24	NA	0	0	0	835	0	2024-10-24	1018	NA	NA	NA	NA	NA	NA	NA	NA	5	0	0	123	64	0	0	0	0	0	0	0	0	0	0	0
3856	0	81	S32.000	32	1	1	#N/A	#N/A	2020-08-21	2020	8	1	2020-08-22	4	2020-08-26	5	2022-02-01	0	1	1	0	524	0	2024-10-24	1520	NA	NA	NA	NA	NA	NA	NA	NA	1	0	0	160	70	1	1	0	0	0	0	0	0	1	0	0
3170	0	66	S32.000	32	1	1	KS_203904	#N/A	2019-11-07	2019	11	7	2019-11-14	2	2019-11-16	9	2024-04-24	NA	0	0	0	1621	1	2023-01-02	1143	NA	NA	NA	NA	NA	NA	NA	NA	2	0	0	NA	NA	NA	0	0	0	1	0	0	0	0	0	0
2468	0	63	S32.000	32	1	0	#N/A	#N/A	2018-12-09	2018	12	3	2018-12-12	1	2018-12-13	4	2024-04-24	NA	0	0	0	1959	0	2024-10-24	2142	NA	NA	NA	NA	NA	NA	NA	NA	2	0	0	154	83	1	0	0	0	0	0	0	0	0	0	0
4914	0	63	S22.000	22	1	0	#N/A	#N/A	2021-09-26	2021	9	15	2021-10-11	10	2021-10-21	25	2024-04-24	NA	0	0	0	916	1	2024-05-17	939	NA	NA	NA	NA	NA	NA	NA	NA	1	0	0	126	79	0	0	0	0	1	0	0	0	0	0	0
6036	0	54	S52.500	52	1	0	#N/A	#N/A	2023-04-17	2023	4	3	2023-04-20	4	2023/4/24	7	2024-04-24	NA	0	0	0	366	0	2024-10-24	549	NA	NA	NA	NA	NA	NA	NA	NA	5,1	0	0	120	80	0	0	0	0	0	0	0	0	0	0	0
4037	1	62	S32.000	32	1	0	#N/A	#N/A	2020-10-27	2020	10	3	2020-10-30	5	2020-11-04	8	2024-04-24	NA	0	0	0	1267	0	2024-10-24	1450	NA	NA	NA	NA	NA	NA	NA	NA	2	0	0	120	80	0	0	0	0	0	0	0	0	0	0	0
6858	1	82	S72.101	72	1	0	KS_230409	0.060348	2022-08-30	2022	8	3	2022-09-02	2	2022/9/4	5	2023-07-06	0	1	1	0	305	0	2024-10-24	781	NA	NA	NA	NA	NA	NA	NA	NA	3	0	0	152	68	1	0	0	0	0	0	0	0	0	0	0
6455	0	65	S52.500	52	1	0	#N/A	#N/A	2022-08-03	2022	8	3	2022-08-06	3	2022/8/9	6	2024-04-24	NA	0	0	0	624	0	2024-10-24	807	NA	NA	NA	NA	NA	NA	NA	NA	5	0	0	115	80	0	0	0	0	0	0	0	0	0	0	0
5913	0	55	S52.500	52	1	0	#N/A	#N/A	2023-04-30	2023	4	3	2023-05-03	3	2023/5/6	6	2024-04-24	NA	0	0	0	354	0	2024-10-24	537	NA	NA	NA	NA	NA	NA	NA	NA	5	0	0	152	98	1	0	0	0	0	0	0	0	0	0	0
6987	0	74	S52.500	52	1	0	#N/A	#N/A	2023-07-11	2023	7	3	2023-07-14	3	2023/7/17	6	2024-04-24	NA	0	0	0	282	0	2024-10-24	465	NA	NA	NA	NA	NA	NA	NA	NA	5	0	0	154	71	0	0	0	0	0	0	0	0	0	0	0
3667	1	55	S52.801	52	1	0	#N/A	#N/A	2020-06-13	2020	6	6	2020-06-19	6	2020-06-25	12	2024-04-24	NA	0	0	0	1399	0	2024-10-24	1582	NA	NA	NA	NA	NA	NA	NA	NA	5	0	0	154	83	1	0	0	0	0	0	0	0	0	0	0
6464	1	66	S32.000	32	1	0	#N/A	#N/A	2023-06-12	2023	6	11	2023-06-23	1	2023/6/24	12	2024-04-24	NA	0	0	0	305	0	2024-10-24	488	NA	NA	NA	NA	NA	NA	NA	NA	NA	0	0	120	80	0	0	0	0	1	0	0	0	0	0	0
4889	0	78	S22.000	22	1	1	#N/A	#N/A	2021-09-13	2021	9	2	2021-09-15	5	2021-09-20	7	2024-03-18	0	1	1	0	910	0	2024-10-24	1130	NA	NA	NA	NA	NA	NA	NA	NA	1	0	0	120	80	0	1	0	0	1	0	0	0	0	0	0
2729	0	62	S22.000	22	1	0	#N/A	#N/A	2019-04-20	2019	4	3	2019-04-23	3	2019-04-26	6	2024-04-24	NA	0	0	0	1825	0	2024-10-24	2008	NA	NA	NA	NA	NA	NA	NA	NA	2	0	0	NA	NA	NA	0	0	0	0	0	0	0	0	0	0
4332	0	67	S72.900	72	1	0	KS_023119	0.280944	2021-02-09	2021	2	7	2021-02-16	15	2021-03-03	22	2024-04-24	NA	0	0	0	1148	0	2024-10-24	1331	NA	NA	NA	NA	NA	NA	NA	NA	3	9.5	1200	143	60	1	0	0	0	0	0	0	0	0	0	0
6159	0	64	S32.000	32	1	0	#N/A	#N/A	2023-03-27	2023	3	3	2023-03-30	2	2023/4/1	5	2024-04-24	NA	0	0	0	389	0	2024-10-24	572	NA	NA	NA	NA	NA	NA	NA	NA	NA	0	0	108	62	0	0	0	0	1	0	0	0	0	0	0
5318	0	58	S42.202	42	1	1	#N/A	#N/A	2022-02-24	2022	2	2	2022-02-26	3	2022-03-01	5	2024-04-24	NA	0	0	0	785	0	2024-10-24	968	NA	NA	NA	NA	NA	NA	NA	NA	5	0	0	164	92	1	0	0	0	0	0	0	0	0	0	0
6825	0	81	S72.000	72	1	0	#N/A	#N/A	2023-05-11	2023	5	13	2023-05-24	9	2023/6/2	22	2024-04-24	NA	0	0	0	327	0	2024-10-24	510	NA	NA	NA	NA	NA	NA	NA	NA	4	1.5	0	154	74	1	1	1	0	0	0	0	0	0	0	0
3117	1	74	S32.000	32	1	1	#N/A	#N/A	2019-10-18	2019	10	4	2019-10-22	4	2019-10-26	8	2024-04-24	NA	0	0	0	1642	0	2024-10-24	1825	NA	NA	NA	NA	NA	NA	NA	NA	2	0	0	NA	NA	NA	0	0	0	0	0	0	0	0	0	0
5811	0	86	S72.000	72	1	0	#N/A	#N/A	2022-12-06	2022	12	3	2022-12-09	8	2022/12/17	11	2024-04-24	NA	0	0	0	494	0	2024-10-24	677	NA	NA	NA	NA	NA	NA	NA	NA	4	0	0	120	80	0	0	0	0	0	0	0	0	0	0	0
4797	1	62	S32.000	32	1	1	#N/A	#N/A	2021-08-11	2021	8	5	2021-08-16	4	2021-08-20	9	2024-04-24	NA	0	0	0	978	0	2024-10-24	1161	NA	NA	NA	NA	NA	NA	NA	NA	1	0	0	120	80	0	0	0	0	1	0	0	0	0	0	0
4010	0	65	S32.000	32	1	1	#N/A	#N/A	2020-10-16	2020	10	5	2020-10-21	4	2020-10-25	9	2024-04-24	NA	0	0	0	1277	0	2024-10-24	1460	NA	NA	NA	NA	NA	NA	NA	NA	2	0	0	120	80	0	0	0	0	0	0	0	0	0	0	0
2720	1	73	S72.101	72	1	0	#N/A	#N/A	2019-04-17	2019	4	2	2019-04-19	10	2019-04-29	12	2024-04-24	NA	0	0	0	1822	0	2024-10-24	2005	NA	NA	NA	NA	NA	NA	NA	NA	1	0	0	134	73	0	1	0	0	0	0	0	0	1	0	0
2570	0	78	S22.000	22	1	0	#N/A	#N/A	2019-02-06	2019	2	3	2019-02-09	2	2019-02-11	5	2024-04-24	NA	0	0	0	1899	1	2019-12-08	300	NA	NA	NA	NA	NA	NA	NA	NA	2	0	0	NA	NA	NA	0	0	0	0	0	0	0	0	0	0
6024	1	51	S52.500	52	1	0	#N/A	#N/A	2023-06-06	2023	6	4	2023-06-10	3	2023/6/13	7	2024-04-24	NA	0	0	0	316	0	2024-10-24	499	NA	NA	NA	NA	NA	NA	NA	NA	5	0	0	160	106	1	0	0	0	0	0	0	0	0	0	0
5444	0	66	S32.000	32	1	0	KS_023282	0.429899	2022-04-11	2022	4	5	2022-04-16	2	2022-04-18	7	2024-04-24	NA	0	0	0	737	0	2024-10-24	920	NA	NA	NA	NA	NA	NA	NA	NA	2	0	0	120	80	0	0	0	0	0	0	0	0	0	0	0
2728	0	68	S32.000	32	1	0	#N/A	#N/A	2019-04-20	2019	4	2	2019-04-22	4	2019-04-26	6	2021-01-25	0	1	1	0	640	0	2024-10-24	2008	NA	NA	NA	NA	NA	NA	NA	NA	2	0	0	117	76	0	0	0	0	0	0	0	0	0	0	0
6953	0	90	S72.101	72	1	0	KS_230237	#N/A	2022-09-27	2022	9	3	2022-09-30	4	2022/10/4	7	2022-11-04	1	1	2	1	31	0	2024-10-24	751	NA	NA	NA	NA	NA	NA	NA	NA	3	3	0	154	89	1	0	0	0	0	0	0	0	0	0	0
4748	0	59	S32.000	32	1	1	#N/A	#N/A	2021-07-26	2021	7	3	2021-07-29	11	2021-08-09	14	2024-04-24	NA	0	0	0	989	0	2024-10-24	1172	NA	NA	NA	NA	NA	NA	NA	NA	1	0	0	155	95	1	1	0	0	1	0	0	0	0	1	0
2847	0	68	S22.000	22	1	0	KS_205006	#N/A	2019-06-12	2019	6	3	2019-06-15	3	2019-06-18	6	2024-04-24	NA	0	0	0	1772	0	2024-10-24	1955	NA	NA	NA	NA	NA	NA	NA	NA	1	0	0	NA	NA	NA	0	0	0	0	0	0	0	0	0	0
6537	1	68	S42.000	42	1	0	KS_215568	-0.030251	2022-11-17	2022	11	1	2022-11-18	2	2022/11/20	3	2024-04-24	NA	0	0	0	521	0	2024-10-24	704	NA	NA	NA	NA	NA	NA	NA	NA	5	0	0	126	71	0	0	0	0	0	0	0	0	0	0	0
4170	1	71	S32.000	32	1	0	KS_209649	#N/A	2020-12-14	2020	12	4	2020-12-18	4	2020-12-22	8	2024-04-24	NA	0	0	0	1219	0	2024-10-24	1402	NA	NA	NA	NA	NA	NA	NA	NA	1	0	0	120	80	0	0	0	0	0	0	0	0	0	0	0
3628	0	70	S32.000	32	1	1	#N/A	#N/A	2020-06-01	2020	6	4	2020-06-05	5	2020-06-10	9	2024-04-24	NA	0	0	0	1414	0	2024-10-24	1597	NA	NA	NA	NA	NA	NA	NA	NA	2	0	0	151	81	1	0	0	0	0	0	0	0	0	0	0
6001	0	74	S22.000	22	1	0	#N/A	#N/A	2022-12-31	2022	12	4	2023-01-04	3	2023/1/7	7	2024-04-24	NA	0	0	0	473	0	2024-10-24	656	NA	NA	NA	NA	NA	NA	NA	NA	NA	0	0	120	80	0	0	0	0	1	0	0	0	0	0	0
2191	0	81	S72.101	72	1	1	#N/A	#N/A	2018-08-02	2018	8	4	2018-08-06	12	2018-08-18	16	2024-04-24	NA	0	0	0	2076	0	2024-10-24	2259	NA	NA	NA	NA	NA	NA	NA	NA	3	0	0	NA	NA	NA	0	0	0	0	0	0	0	0	0	1
2032	0	63	S32.000	32	1	0	#N/A	#N/A	2018-05-06	2018	5	3	2018-05-09	3	2018-05-12	6	2024-04-24	NA	0	0	0	2174	1	2019-10-07	513	NA	NA	NA	NA	NA	NA	NA	NA	2	0	0	NA	NA	NA	0	0	0	0	0	0	0	0	0	0
3126	1	62	S72.900	72	1	1	#N/A	#N/A	2019-10-21	2019	10	2	2019-10-23	14	2019-11-06	16	2024-04-24	NA	0	0	0	1631	1	2021-10-01	695	NA	NA	NA	NA	NA	NA	NA	NA	3	0	0	107	71	0	1	0	0	0	0	0	1	1	0	0
6200	0	63	S72.000	72	1	1	#N/A	#N/A	2023-04-18	2023	4	3	2023-04-21	8	2023/4/29	11	2024-04-24	NA	0	0	0	361	0	2024-10-24	544	NA	NA	NA	NA	NA	NA	NA	NA	4	0	0	138	79	0	0	0	0	0	0	0	0	0	0	0
2684	0	54	S22.000	22	1	0	#N/A	#N/A	2019-03-31	2019	3	4	2019-04-04	2	2019-04-06	6	2024-04-24	NA	0	0	0	1845	1	2023-07-25	1571	NA	NA	NA	NA	NA	NA	NA	NA	1	0	0	NA	NA	NA	0	0	0	0	0	0	0	0	0	0
6060	0	67	S72.000	72	1	1	KS_023732	-0.142008	2023-08-08	2023	8	2	2023-08-10	8	2023/8/18	10	2024-04-24	NA	0	0	0	250	0	2024-10-24	433	NA	NA	NA	NA	NA	NA	NA	NA	4	0	0	180	84	1	0	0	0	0	0	0	0	0	0	0
1563	0	77	S52.500	52	1	0	#N/A	#N/A	2017-08-25	2017	8	1	2017-08-26	15	2017-09-10	16	2024-04-24	NA	0	0	0	2418	0	2024-10-24	2601	NA	NA	NA	NA	NA	NA	NA	NA	5	0	0	151	68	1	0	0	0	0	0	0	0	0	0	0
6655	0	72	S72.000	72	1	0	#N/A	#N/A	2022-10-15	2022	10	5	2022-10-20	5	2022/10/25	10	2024-04-24	NA	0	0	0	547	0	2024-10-24	730	NA	NA	NA	NA	NA	NA	NA	NA	3	0	0	120	80	0	1	0	0	0	0	0	0	0	0	0
5935	1	64	S72.101	72	1	0	#N/A	#N/A	2023-04-16	2023	4	2	2023-04-18	4	2023/4/22	6	2024-04-24	NA	0	0	0	368	0	2024-10-24	551	NA	NA	NA	NA	NA	NA	NA	NA	4	0	0	120	80	0	0	0	0	0	0	0	0	0	0	0
4225	0	65	S72.201	72	1	1	KS_001338	-0.05513	2020-12-31	2020	12	2	2021-01-02	11	2021-01-13	13	2024-04-24	NA	0	0	0	1197	0	2024-10-24	1380	NA	NA	NA	NA	NA	NA	NA	NA	1	0	0	140	80	1	1	0	0	0	0	0	0	0	0	0
4518	1	82	S32.000	32	1	0	#N/A	#N/A	2021-05-02	2021	5	4	2021-05-06	3	2021-05-09	7	2024-04-24	NA	0	0	0	1081	0	2024-10-24	1264	NA	NA	NA	NA	NA	NA	NA	NA	2	0	0	120	80	0	0	0	0	0	0	0	0	0	0	0
3634	0	55	S32.000	32	1	1	KS_233123	0.483206	2020-06-04	2020	6	2	2020-06-06	4	2020-06-10	6	2024-04-24	NA	0	0	0	1414	0	2024-10-24	1597	NA	NA	NA	NA	NA	NA	NA	NA	1	0	0	NA	NA	NA	0	0	0	1	0	0	0	0	0	0
5436	0	72	S42.200x001	42	1	0	#N/A	#N/A	2022-04-07	2022	4	4	2022-04-11	5	2022-04-16	9	2024-04-24	NA	0	0	0	739	0	2024-10-24	922	NA	NA	NA	NA	NA	NA	NA	NA	5	0	0	157	76	1	0	0	0	0	0	0	0	0	0	0
3732	0	54	S32.000	32	1	1	#N/A	#N/A	2020-07-09	2020	7	2	2020-07-11	7	2020-07-18	9	2024-04-24	NA	0	0	0	1376	0	2024-10-24	1559	NA	NA	NA	NA	NA	NA	NA	NA	1	0	0	102	57	0	0	0	0	0	0	0	0	0	0	0
6588	0	69	S72.000	72	1	0	#N/A	#N/A	2022-08-01	2022	8	2	2022-08-03	13	2022/8/16	15	2024-04-24	NA	0	0	0	617	0	2024-10-24	800	NA	NA	NA	NA	NA	NA	NA	NA	4	0	0	120	80	0	1	0	1	0	0	0	0	0	0	0
6559	0	69	S52.600	52	1	0	KS_025575	0.392151	2023-01-04	2023	1	3	2023-01-07	4	2023/1/11	7	2024-04-24	NA	0	0	0	469	0	2024-10-24	652	NA	NA	NA	NA	NA	NA	NA	NA	5	0	0	124	87	0	0	0	0	0	0	0	0	0	0	0
2481	0	60	S52.500	52	1	0	#N/A	#N/A	2018-12-15	2018	12	3	2018-12-18	3	2018-12-21	6	2024-04-24	NA	0	0	0	1951	0	2024-10-24	2134	NA	NA	NA	NA	NA	NA	NA	NA	5	0	0	NA	NA	NA	0	0	0	0	0	0	0	0	0	0
5490	1	58	S32.000	32	1	1	#N/A	#N/A	2022-05-01	2022	5	2	2022-05-03	8	2022-05-11	10	2024-04-24	NA	0	0	0	714	0	2024-10-24	897	NA	NA	NA	NA	NA	NA	NA	NA	1	0	0	119	77	0	0	0	0	0	0	0	0	0	0	0
5823	1	54	S52.000	52	1	0	#N/A	#N/A	2023-01-25	2023	1	3	2023-01-28	3	2023/1/31	6	2024-04-24	NA	0	0	0	449	0	2024-10-24	632	NA	NA	NA	NA	NA	NA	NA	NA	1	0	0	120	80	0	0	0	0	0	0	0	0	0	0	0
6390	0	59	S42.202	42	1	0	#N/A	#N/A	2022-07-20	2022	7	1	2022-07-21	14	2022/8/4	15	2024-04-24	NA	0	0	0	629	0	2024-10-24	812	NA	NA	NA	NA	NA	NA	NA	NA	5	4	0	120	80	0	0	0	0	0	0	0	0	0	0	0
4064	0	79	S22.000	22	1	1	#N/A	#N/A	2020-11-08	2020	11	4	2020-11-12	2	2020-11-14	6	2024-04-24	NA	0	0	0	1257	0	2024-10-24	1440	NA	NA	NA	NA	NA	NA	NA	NA	2	0	0	151	79	1	0	0	0	1	0	0	0	0	0	0
4950	1	90	S32.000	32	1	0	#N/A	#N/A	2021-10-04	2021	10	1	2021-10-05	1	2021-10-06	2	2024-04-24	NA	0	0	0	931	0	2024-10-24	1114	NA	NA	NA	NA	NA	NA	NA	NA	2	0	0	127	60	0	0	0	0	1	0	0	0	0	0	0
6385	1	60	S72.000	72	1	1	#N/A	#N/A	2023-08-09	2023	8	2	2023-08-11	4	2023/8/15	6	2024-04-24	NA	0	0	0	253	0	2024-10-24	436	NA	NA	NA	NA	NA	NA	NA	NA	4	0	0	161	94	1	0	0	0	0	0	0	0	0	0	0
2452	0	83	S52.801	52	1	0	KS_005153	0.064399	2018-12-02	2018	12	5	2018-12-07	5	2018-12-12	10	2024-04-24	NA	0	0	0	1960	0	2024-10-24	2143	NA	NA	NA	NA	NA	NA	NA	NA	5	0	0	141	66	1	0	0	0	0	0	0	0	0	0	0
5911	0	58	S52.500	52	1	0	#N/A	#N/A	2023-08-01	2023	8	2	2023-08-03	3	2023/8/6	5	2024-04-24	NA	0	0	0	262	0	2024-10-24	445	NA	NA	NA	NA	NA	NA	NA	NA	5	0	0	120	80	0	0	0	0	0	0	0	0	0	0	0
3894	1	51	S32.000	32	1	0	#N/A	#N/A	2020-09-04	2020	9	8	2020-09-12	12	2020-09-24	20	2024-04-24	NA	0	0	0	1308	0	2024-10-24	1491	NA	NA	NA	NA	NA	NA	NA	NA	1	0	0	120	80	0	0	0	0	0	0	0	0	0	0	0
4651	1	78	S72.101	72	1	1	#N/A	#N/A	2021-06-22	2021	6	3	2021-06-25	3	2021-06-28	6	2023-08-15	0	1	1	0	778	0	2024-10-24	1214	NA	NA	NA	NA	NA	NA	NA	NA	3	0	0	140	75	1	0	0	0	0	0	0	0	0	0	0
4827	1	62	S72.101	72	1	0	#N/A	#N/A	2021-08-21	2021	8	5	2021-08-26	7	2021-09-02	12	2024-04-24	NA	0	0	0	965	0	2024-10-24	1148	NA	NA	NA	NA	NA	NA	NA	NA	3	4.5	0	150	80	1	0	0	0	0	0	0	0	0	0	0
3998	0	81	S32.000	32	1	0	#N/A	#N/A	2020-10-12	2020	10	2	2020-10-14	2	2020-10-16	4	2024-04-24	NA	0	0	0	1286	0	2024-10-24	1469	NA	NA	NA	NA	NA	NA	NA	NA	2	0	0	170	97	1	1	1	0	0	0	0	0	0	0	0
4166	0	68	S22.000	22	1	1	#N/A	#N/A	2020-12-13	2020	12	2	2020-12-15	3	2020-12-18	5	2024-04-24	NA	0	0	0	1223	0	2024-10-24	1406	NA	NA	NA	NA	NA	NA	NA	NA	1	0	0	116	70	0	0	0	0	0	0	0	0	0	0	0
6198	1	58	S32.400	32	1	0	#N/A	#N/A	2022-12-10	2022	12	4	2022-12-14	6	2022/12/20	10	2024-04-24	NA	0	0	0	491	0	2024-10-24	674	NA	NA	NA	NA	NA	NA	NA	NA	1	6	0	138	79	0	0	0	0	0	0	0	0	0	0	0
4317	0	77	S72.000	72	1	0	#N/A	#N/A	2021-02-01	2021	2	2	2021-02-03	7	2021-02-10	9	2024-04-24	NA	0	0	0	1169	0	2024-10-24	1352	NA	NA	NA	NA	NA	NA	NA	NA	3	0	0	155	92	1	1	0	0	0	0	0	0	0	1	0
4136	0	69	S52.801	52	1	0	#N/A	#N/A	2020-12-01	2020	12	2	2020-12-03	7	2020-12-10	9	2024-04-24	NA	0	0	0	1231	0	2024-10-24	1414	NA	NA	NA	NA	NA	NA	NA	NA	5	0	0	130	80	0	0	0	0	0	0	0	0	0	0	0
4767	1	86	S72.000	72	1	0	#N/A	#N/A	2021-08-01	2021	8	6	2021-08-07	12	2021-08-19	18	2022-01-15	0	1	1	0	149	0	2024-10-24	1162	NA	NA	NA	NA	NA	NA	NA	NA	3	1.5	0	180	80	1	0	0	1	0	0	0	0	0	0	1
5964	0	58	S22.000	22	1	1	#N/A	#N/A	2022-12-16	2022	12	3	2022-12-19	1	2022/12/20	4	2024-04-24	NA	0	0	0	491	0	2024-10-24	674	NA	NA	NA	NA	NA	NA	NA	NA	NA	0	0	113	72	0	0	0	0	1	0	0	0	0	0	0
2483	0	54	S32.000	32	1	0	#N/A	#N/A	2018-12-15	2018	12	5	2018-12-20	3	2018-12-23	8	2024-04-24	NA	0	0	0	1949	0	2024-10-24	2132	NA	NA	NA	NA	NA	NA	NA	NA	1	0	0	153	85	1	0	0	0	0	0	0	0	0	0	0
6225	1	67	S72.101	72	1	0	#N/A	#N/A	2022-07-31	2022	7	3	2022-08-03	10	2022/8/13	13	2024-04-24	NA	0	0	0	620	0	2024-10-24	803	NA	NA	NA	NA	NA	NA	NA	NA	4	7	0	120	80	0	0	0	0	0	1	0	0	0	0	0
6864	0	83	S22.000	22	1	0	#N/A	#N/A	2022-11-11	2022	11	3	2022-11-14	6	2022/11/20	9	2024-04-24	NA	0	0	0	521	0	2024-10-24	704	NA	NA	NA	NA	NA	NA	NA	NA	NA	3	0	120	80	0	0	1	0	1	0	0	0	0	0	0
3829	1	83	S72.000	72	1	0	#N/A	#N/A	2020-08-10	2020	8	2	2020-08-12	18	2020-08-30	20	2024-04-24	NA	0	0	0	1333	1	2024-07-19	1419	NA	NA	NA	NA	NA	NA	NA	NA	3	0	0	130	87	0	0	0	0	0	0	0	0	0	0	0
5183	0	68	S42.200x001	42	1	0	#N/A	#N/A	2021-12-28	2021	12	3	2021-12-31	7	2022-01-07	10	2024-04-24	NA	0	0	0	838	0	2024-10-24	1021	NA	NA	NA	NA	NA	NA	NA	NA	5	0	0	132	74	0	0	0	0	0	0	0	0	0	0	0
5150	0	63	S72.101	72	1	0	#N/A	#N/A	2021-12-15	2021	12	3	2021-12-18	9	2021-12-27	12	2024-04-24	NA	0	0	0	849	1	2023-03-12	440	NA	NA	NA	NA	NA	NA	NA	NA	3	6.5	0	120	80	0	0	0	0	0	0	0	0	0	0	0
4695	0	63	S42.202	42	1	0	#N/A	#N/A	2021-07-08	2021	7	5	2021-07-13	8	2021-07-21	13	2024-04-24	NA	0	0	0	1008	0	2024-10-24	1191	NA	NA	NA	NA	NA	NA	NA	NA	5	0	0	112	59	0	0	0	0	0	0	0	0	0	0	0
3704	0	67	S22.000	22	1	1	KS_002206	0.161188	2020-06-28	2020	6	2	2020-06-30	3	2020-07-03	5	2024-04-24	NA	0	0	0	1391	0	2024-10-24	1574	NA	NA	NA	NA	NA	NA	NA	NA	1	0	0	NA	NA	NA	1	0	0	1	0	0	0	0	0	0
6348	0	58	S42.000	42	1	0	#N/A	#N/A	2023-03-02	2023	3	0	2023-03-02	5	2023/3/7	5	2024-04-24	NA	0	0	0	414	0	2024-10-24	597	NA	NA	NA	NA	NA	NA	NA	NA	5	0	0	124	88	0	0	0	0	0	0	0	0	0	0	0
1540	0	79	S32.000	32	1	0	KS_207835	#N/A	2017-08-14	2017	8	2	2017-08-16	5	2017-08-21	7	2024-04-24	NA	0	0	0	2438	0	2024-10-24	2621	NA	NA	NA	NA	NA	NA	NA	NA	1	0	0	147	72	1	0	0	0	0	0	0	0	0	0	0
4911	1	57	S32.000	32	1	0	#N/A	#N/A	2021-09-21	2021	9	3	2021-09-24	16	2021-10-10	19	2024-04-24	NA	0	0	0	927	0	2024-10-24	1110	NA	NA	NA	NA	NA	NA	NA	NA	1	0	0	120	80	0	0	0	0	0	0	0	0	0	0	0
5960	0	53	S42.100	42	1	0	#N/A	#N/A	2022-09-05	2022	9	3	2022-09-08	4	2022/9/12	7	2024-04-24	NA	0	0	0	590	0	2024-10-24	773	NA	NA	NA	NA	NA	NA	NA	NA	1	0	0	101	69	0	0	0	0	0	0	0	0	0	0	0
5033	0	86	S72.000	72	1	1	#N/A	#N/A	2021-10-31	2021	10	4	2021-11-04	9	2021-11-13	13	2024-01-03	0	1	1	0	781	0	2024-10-24	1076	NA	NA	NA	NA	NA	NA	NA	NA	3	0	0	130	75	0	1	0	0	1	0	0	0	0	0	0
3227	0	78	S72.101	72	1	1	#N/A	#N/A	2019-12-01	2019	12	8	2019-12-09	12	2019-12-21	20	2024-04-24	NA	0	0	0	1586	0	2024-10-24	1769	NA	NA	NA	NA	NA	NA	NA	NA	3	0	0	NA	NA	NA	0	0	0	0	0	0	0	1	0	0
6033	0	71	S42.301	42	1	0	#N/A	#N/A	2023-07-11	2023	7	2	2023-07-13	4	2023/7/17	6	2024-04-24	NA	0	0	0	282	0	2024-10-24	465	NA	NA	NA	NA	NA	NA	NA	NA	5	0	0	145	71	1	0	0	0	0	0	0	0	0	0	0
1917	0	83	S72.201	72	1	0	#N/A	#N/A	2018-02-28	2018	2	5	2018-03-05	12	2018-03-17	17	2021-04-23	0	1	1	0	1133	0	2024-10-24	2413	NA	NA	NA	NA	NA	NA	NA	NA	3	0	1000	138	78	0	1	0	0	0	0	0	0	0	0	0
6125	0	61	S42.000	42	1	0	#N/A	#N/A	2022-07-29	2022	7	3	2022-08-01	3	2022/8/4	6	2024-04-24	NA	0	0	0	629	0	2024-10-24	812	NA	NA	NA	NA	NA	NA	NA	NA	5	0	0	133	64	0	0	0	0	0	0	0	0	0	0	0
3568	1	68	S52.801	52	1	0	#N/A	#N/A	2020-05-08	2020	5	3	2020-05-11	5	2020-05-16	8	2024-04-24	NA	0	0	0	1439	0	2024-10-24	1622	NA	NA	NA	NA	NA	NA	NA	NA	5	0	0	122	62	0	1	0	0	0	0	0	0	0	0	0
6970	0	93	S72.000	72	1	0	#N/A	#N/A	2023-03-28	2023	3	2	2023-03-30	9	2023/4/8	11	2023-06-01	0	1	1	0	54	0	2024-10-24	565	NA	NA	NA	NA	NA	NA	NA	NA	3	4	0	120	80	0	0	0	0	0	0	0	0	0	0	0
3898	0	73	S72.101	72	1	0	#N/A	#N/A	2020-09-06	2020	9	3	2020-09-09	4	2020-09-13	7	2023-07-27	0	1	1	0	1047	0	2024-10-24	1502	NA	NA	NA	NA	NA	NA	NA	NA	3	0	0	133	70	0	1	0	0	1	0	0	1	0	0	0
2462	0	67	S22.000	22	1	0	#N/A	#N/A	2018-12-07	2018	12	6	2018-12-13	2	2018-12-15	8	2023-07-27	0	1	1	0	1685	0	2024-10-24	2140	NA	NA	NA	NA	NA	NA	NA	NA	2	0	0	NA	NA	NA	0	0	0	0	0	0	0	0	0	0
6004	1	66	S52.500	52	1	0	#N/A	#N/A	2023-07-07	2023	7	3	2023-07-10	3	2023/7/13	6	2024-04-24	NA	0	0	0	286	0	2024-10-24	469	NA	NA	NA	NA	NA	NA	NA	NA	5	0	0	155	84	1	0	0	0	0	0	0	0	0	0	0
6062	0	53	S42.000	42	1	0	#N/A	#N/A	2022-12-30	2022	12	6	2023-01-05	8	2023/1/13	14	2024-04-24	NA	0	0	0	467	1	2023-04-29	106	NA	NA	NA	NA	NA	NA	NA	NA	5	0	0	113	68	0	0	0	0	0	0	0	0	0	0	0
3394	0	90	S72.101	72	1	0	#N/A	#N/A	2020-02-26	2020	2	3	2020-02-29	6	2020-03-06	9	2021-10-15	0	1	1	0	588	0	2024-10-24	1693	NA	NA	NA	NA	NA	NA	NA	NA	3	0	0	149	77	1	0	0	0	0	0	0	0	0	0	0
5740	0	64	S32.000x011	32	1	1	KS_235409	-0.131656	2022-07-23	2022	7	3	2022-07-26	2	2022-07-28	5	2024-04-24	NA	0	0	0	636	0	2024-10-24	819	NA	NA	NA	NA	NA	NA	NA	NA	1	0	0	157	76	1	0	0	0	0	0	0	0	0	0	0
6791	0	78	S32.000	32	1	0	KS_211449	-0.30894	2023-01-01	2023	1	12	2023-01-13	2	2023/1/15	14	2023-06-14	0	1	1	0	150	0	2024-10-24	648	NA	NA	NA	NA	NA	NA	NA	NA	NA	7	0	120	68	0	1	0	0	0	0	0	0	0	0	0
6244	0	68	S52.500	52	1	0	#N/A	#N/A	2023-02-25	2023	2	0	2023-02-25	4	2023/3/1	4	2024-04-24	NA	0	0	0	420	0	2024-10-24	603	NA	NA	NA	NA	NA	NA	NA	NA	5	0	0	155	93	1	0	0	0	0	0	0	0	0	0	0
1442	0	80	S22.000	22	1	0	#N/A	#N/A	2017-06-18	2017	6	2	2017-06-20	5	2017-06-25	7	2023-06-26	0	1	1	0	2192	0	2024-10-24	2678	NA	NA	NA	NA	NA	NA	NA	NA	2	0	0	150	83	1	0	0	0	0	0	0	0	0	0	0
4920	0	55	S52.801	52	1	0	#N/A	#N/A	2021-09-24	2021	9	0	2021-09-24	5	2021-09-29	5	2024-04-24	NA	0	0	0	938	0	2024-10-24	1121	NA	NA	NA	NA	NA	NA	NA	NA	5	0	0	127	71	0	0	0	0	0	0	0	0	0	0	0
5373	1	52	S42.202	42	1	0	#N/A	#N/A	2022-03-14	2022	3	2	2022-03-16	5	2022-03-21	7	2024-04-24	NA	0	0	0	765	1	2024-02-27	708	NA	NA	NA	NA	NA	NA	NA	NA	1	0	0	163	96	1	0	0	0	0	0	0	0	0	0	0
2520	0	62	S22.000	22	1	0	#N/A	#N/A	2019-01-04	2019	1	5	2019-01-09	14	2019-01-23	19	2024-04-24	NA	0	0	0	1918	0	2024-10-24	2101	NA	NA	NA	NA	NA	NA	NA	NA	1	0	0	158	99	1	0	0	0	0	0	0	0	0	0	0
4743	0	58	S72.900	72	1	0	#N/A	#N/A	2021-07-25	2021	7	2	2021-07-27	8	2021-08-04	10	2024-04-24	NA	0	0	0	994	0	2024-10-24	1177	NA	NA	NA	NA	NA	NA	NA	NA	1	7.5	0	146	89	1	0	0	0	0	0	0	0	0	0	0
5437	0	72	S72.000	72	1	1	#N/A	#N/A	2022-04-07	2022	4	8	2022-04-15	5	2022-04-20	13	2024-04-24	NA	0	0	0	735	0	2024-10-24	918	NA	NA	NA	NA	NA	NA	NA	NA	3	0	0	120	80	0	1	0	0	0	0	0	0	0	0	0
5558	1	55	S32.000	32	1	0	#N/A	#N/A	2022-05-24	2022	5	3	2022-05-27	3	2022-05-30	6	2024-04-24	NA	0	0	0	695	0	2024-10-24	878	NA	NA	NA	NA	NA	NA	NA	NA	1	0	0	120	80	0	0	0	0	0	0	0	0	0	0	0
6553	0	68	S42.301	42	1	1	#N/A	#N/A	2022-11-07	2022	11	0	2022-11-07	6	2022/11/13	6	2024-04-24	NA	0	0	0	528	0	2024-10-24	711	NA	NA	NA	NA	NA	NA	NA	NA	5	0	0	100	72	0	0	0	0	0	0	0	0	0	0	0
6137	0	52	S22.000	22	1	0	#N/A	#N/A	2023-07-04	2023	7	2	2023-07-06	2	2023/7/8	4	2024-04-24	NA	0	0	0	291	0	2024-10-24	474	NA	NA	NA	NA	NA	NA	NA	NA	1	0	0	138	89	0	0	0	0	0	0	0	0	0	0	0
4788	0	72	S52.801	52	1	0	#N/A	#N/A	2021-08-07	2021	8	3	2021-08-10	3	2021-08-13	6	2024-04-24	NA	0	0	0	985	0	2024-10-24	1168	NA	NA	NA	NA	NA	NA	NA	NA	5	0	0	120	80	0	0	0	0	0	0	0	0	0	0	0
6561	0	69	S42.100	42	1	0	#N/A	#N/A	2023-06-11	2023	6	2	2023-06-13	5	2023/6/18	7	2024-04-24	NA	0	0	0	311	0	2024-10-24	494	NA	NA	NA	NA	NA	NA	NA	NA	1	0	0	164	73	1	0	0	0	0	0	0	0	0	0	0
5826	0	72	S32.000	32	1	0	KS_235858	0.03144	2022-08-12	2022	8	3	2022-08-15	2	2022/8/17	5	2024-04-24	NA	0	0	0	616	0	2024-10-24	799	NA	NA	NA	NA	NA	NA	NA	NA	1	0	0	146	74	1	0	0	0	1	0	0	0	0	0	0
5938	1	75	S72.000	72	1	0	#N/A	#N/A	2023-03-03	2023	3	4	2023-03-07	5	2023/3/12	9	2024-04-24	NA	0	0	0	409	0	2024-10-24	592	NA	NA	NA	NA	NA	NA	NA	NA	4	0	0	165	101	1	1	0	1	0	0	0	0	1	0	0
3849	0	67	S32.000	32	1	0	#N/A	#N/A	2020-08-16	2020	8	2	2020-08-18	4	2020-08-22	6	2024-04-24	NA	0	0	0	1341	0	2024-10-24	1524	NA	NA	NA	NA	NA	NA	NA	NA	2	0	0	NA	NA	NA	0	0	0	0	0	0	0	0	0	0
5832	1	51	S72.101	72	1	0	#N/A	#N/A	2022-11-09	2022	11	2	2022-11-11	4	2022/11/15	6	2024-04-24	NA	0	0	0	526	0	2024-10-24	709	NA	NA	NA	NA	NA	NA	NA	NA	4	0	0	120	80	0	0	0	0	0	0	0	0	0	0	0
6080	0	55	S32.000	32	1	0	#N/A	#N/A	2023-05-02	2023	5	6	2023-05-08	14	2023/5/22	20	2024-04-24	NA	0	0	0	338	0	2024-10-24	521	NA	NA	NA	NA	NA	NA	NA	NA	1	0	0	116	69	0	0	0	0	0	0	0	0	0	0	0
3061	0	71	S32.000	32	1	0	KS_211580	0.619405	2019-09-24	2019	9	5	2019-09-29	3	2019-10-02	8	2024-04-24	NA	0	0	0	1666	1	2024-03-02	1613	NA	NA	NA	NA	NA	NA	NA	NA	2	0	0	142	76	1	1	1	0	0	0	0	0	0	0	0
5305	0	67	S32.000	32	1	1	#N/A	#N/A	2022-02-20	2022	2	3	2022-02-23	2	2022-02-25	5	2024-04-24	NA	0	0	0	789	0	2024-10-24	972	NA	NA	NA	NA	NA	NA	NA	NA	1	0	0	153	91	1	0	0	0	0	0	0	0	0	0	0
5417	0	67	S32.000x031	32	1	0	#N/A	#N/A	2022-03-31	2022	3	7	2022-04-07	3	2022-04-10	10	2024-04-24	NA	0	0	0	745	0	2024-10-24	928	NA	NA	NA	NA	NA	NA	NA	NA	2	0	0	143	71	1	0	0	0	0	0	0	0	0	0	0
3369	0	57	S52.500	52	1	0	#N/A	#N/A	2020-01-27	2020	1	2	2020-01-29	4	2020-02-02	6	2024-04-24	NA	0	0	0	1543	0	2024-10-24	1726	NA	NA	NA	NA	NA	NA	NA	NA	5	0	0	135	65	0	0	0	0	0	0	0	0	0	0	0
5463	0	79	S42.200x001	42	1	1	#N/A	#N/A	2022-04-20	2022	4	4	2022-04-24	6	2022-04-30	10	2024-04-24	NA	0	0	0	725	0	2024-10-24	908	NA	NA	NA	NA	NA	NA	NA	NA	5	0	0	134	72	0	0	0	0	0	0	0	0	0	0	0
1785	0	53	S22.000	22	1	0	#N/A	#N/A	2017-12-18	2017	12	4	2017-12-22	2	2017-12-24	6	2024-04-24	NA	0	0	0	2313	0	2024-10-24	2496	NA	NA	NA	NA	NA	NA	NA	NA	1	0	0	126	81	0	0	0	0	0	0	0	0	0	0	0
1279	0	88	S72.101	72	1	0	#N/A	#N/A	2017-03-01	2017	3	2	2017-03-03	23	2017-03-26	25	2024-04-24	NA	0	0	0	2586	0	2024-10-24	2769	NA	NA	NA	NA	NA	NA	NA	NA	1	0	0	145	75	1	0	0	0	0	0	0	0	0	0	0
4323	0	75	S22.000	22	1	0	#N/A	#N/A	2021-02-04	2021	2	4	2021-02-08	1	2021-02-09	5	2024-04-24	NA	0	0	0	1170	0	2024-10-24	1353	NA	NA	NA	NA	NA	NA	NA	NA	2	0	0	167	87	1	0	0	0	0	0	0	0	0	0	0
4320	0	64	S32.000	32	1	1	#N/A	#N/A	2021-02-02	2021	2	2	2021-02-04	2	2021-02-06	4	2024-04-24	NA	0	0	0	1173	0	2024-10-24	1356	NA	NA	NA	NA	NA	NA	NA	NA	2	0	0	132	70	0	0	0	0	1	0	0	0	0	0	0
3714	1	55	S72.101	72	1	1	#N/A	#N/A	2020-07-01	2020	7	3	2020-07-04	5	2020-07-09	8	2024-04-24	NA	0	0	0	1385	0	2024-10-24	1568	NA	NA	NA	NA	NA	NA	NA	NA	3	0	0	124	73	0	0	0	0	0	0	0	0	0	0	0
1614	0	92	S72.101	72	1	0	#N/A	#N/A	2017-09-25	2017	9	3	2017-09-28	66	2017-12-03	69	2024-04-24	NA	0	0	0	2334	0	2024-10-24	2517	NA	NA	NA	NA	NA	NA	NA	NA	3	0	200	116	77	0	0	0	0	0	1	0	0	0	0	0
5481	0	59	S52.500x001	52	1	0	#N/A	#N/A	2022-04-27	2022	4	0	2022-04-27	5	2022-05-02	5	2024-04-24	NA	0	0	0	723	0	2024-10-24	906	NA	NA	NA	NA	NA	NA	NA	NA	5	0	0	136	84	0	0	0	0	0	0	0	0	0	0	0
1771	0	75	S32.000	32	1	0	#N/A	#N/A	2017-12-12	2017	12	2	2017-12-14	3	2017-12-17	5	2024-04-24	NA	0	0	0	2320	0	2024-10-24	2503	NA	NA	NA	NA	NA	NA	NA	NA	2	0	0	NA	NA	NA	0	0	0	0	0	0	0	0	0	0
6381	1	60	S52.500	52	1	0	#N/A	#N/A	2023-06-28	2023	6	0	2023-06-28	5	2023/7/3	5	2024-04-24	NA	0	0	0	296	0	2024-10-24	479	NA	NA	NA	NA	NA	NA	NA	NA	5	0	0	120	80	0	0	0	0	0	0	0	0	0	0	0
4620	0	86	S72.000	72	1	1	#N/A	#N/A	2021-06-06	2021	6	2	2021-06-08	4	2021-06-12	6	2024-04-24	NA	0	0	0	1047	0	2024-10-24	1230	NA	NA	NA	NA	NA	NA	NA	NA	3	0	0	172	83	1	0	0	0	0	0	0	0	0	0	0
6349	1	59	S22.000	22	1	0	#N/A	#N/A	2023-04-29	2023	4	6	2023-05-05	10	2023/5/15	16	2024-04-24	NA	0	0	0	345	1	2023-11-08	177	NA	NA	NA	NA	NA	NA	NA	NA	1	0	0	120	80	0	0	0	0	0	0	0	0	0	0	0
6375	0	59	S32.000	32	1	0	#N/A	#N/A	2022-08-05	2022	8	3	2022-08-08	1	2022/8/9	4	2024-04-24	NA	0	0	0	624	0	2024-10-24	807	NA	NA	NA	NA	NA	NA	NA	NA	NA	0	0	117	65	0	0	0	0	1	0	0	0	0	0	0
4705	1	64	S32.000	32	1	0	#N/A	#N/A	2021-07-12	2021	7	5	2021-07-17	8	2021-07-25	13	2024-04-24	NA	0	0	0	1004	0	2024-10-24	1187	NA	NA	NA	NA	NA	NA	NA	NA	2	0	0	120	80	0	0	0	0	0	0	0	0	0	0	0
6239	1	64	S72.101	72	1	0	#N/A	#N/A	2023-01-11	2023	1	1	2023-01-12	2	2023/1/14	3	2024-04-24	NA	0	0	0	466	0	2024-10-24	649	NA	NA	NA	NA	NA	NA	NA	NA	4	0	0	126	70	0	0	1	0	0	0	0	0	0	0	0
4570	0	62	S22.000	22	1	1	#N/A	#N/A	2021-05-22	2021	5	3	2021-05-25	1	2021-05-26	4	2024-04-24	NA	0	0	0	1064	0	2024-10-24	1247	NA	NA	NA	NA	NA	NA	NA	NA	2	0	0	132	86	0	0	0	0	1	0	0	0	0	0	0
4747	1	59	S32.000	32	1	0	#N/A	#N/A	2021-07-26	2021	7	3	2021-07-29	8	2021-08-06	11	2024-04-24	NA	0	0	0	992	0	2024-10-24	1175	NA	NA	NA	NA	NA	NA	NA	NA	1	0	0	128	78	0	1	0	0	0	0	0	0	0	0	0
2738	0	67	S22.000	22	1	0	KS_000791	0.415582	2019-04-22	2019	4	4	2019-04-26	3	2019-04-29	7	2024-04-24	NA	0	0	0	1822	0	2024-10-24	2005	NA	NA	NA	NA	NA	NA	NA	NA	1	0	0	152	75	1	0	0	0	0	0	0	0	0	0	0
2433	1	88	S72.000	72	1	1	#N/A	#N/A	2018-11-25	2018	11	4	2018-11-29	13	2018-12-12	17	2022-07-22	0	1	1	0	1318	1	2022-02-28	1174	NA	NA	NA	NA	NA	NA	NA	NA	3	0	0	158	74	1	0	0	0	0	0	0	0	0	0	0
5624	0	87	S22.000x061	22	1	0	KS_230273	#N/A	2022-06-13	2022	6	2	2022-06-15	1	2022-06-16	3	2024-04-24	NA	0	0	0	678	0	2024-10-24	861	NA	NA	NA	NA	NA	NA	NA	NA	2	0	0	152	60	1	0	0	0	0	0	0	0	0	0	0
3854	0	62	S22.000	22	1	0	#N/A	#N/A	2020-08-19	2020	8	12	2020-08-31	3	2020-09-03	15	2024-04-24	NA	0	0	0	1329	0	2024-10-24	1512	NA	NA	NA	NA	NA	NA	NA	NA	2	0	0	143	86	1	0	0	0	0	0	0	0	0	0	0
2055	0	61	S52.500	52	1	0	#N/A	#N/A	2018-05-18	2018	5	3	2018-05-21	8	2018-05-29	11	2024-04-24	NA	0	0	0	2157	0	2024-10-24	2340	NA	NA	NA	NA	NA	NA	NA	NA	5	0	0	NA	NA	NA	0	0	0	0	0	0	0	0	0	0
3353	0	74	S72.000	72	1	1	#N/A	#N/A	2020-01-16	2020	1	2	2020-01-18	6	2020-01-24	8	2024-04-24	NA	0	0	0	1552	0	2024-10-24	1735	NA	NA	NA	NA	NA	NA	NA	NA	3	0	0	124	66	0	0	0	0	0	0	0	0	0	0	0
1726	0	59	S32.000	32	1	0	#N/A	#N/A	2017-11-26	2017	11	2	2017-11-28	3	2017-12-01	5	2024-04-24	NA	0	0	0	2336	0	2024-10-24	2519	NA	NA	NA	NA	NA	NA	NA	NA	2	0	0	127	74	0	0	0	0	0	0	0	0	0	0	0
1684	0	69	S52.801	52	1	0	#N/A	#N/A	2017-11-06	2017	11	1	2017-11-07	4	2017-11-11	5	2024-04-24	NA	0	0	0	2356	1	2020-12-11	1126	NA	NA	NA	NA	NA	NA	NA	NA	5	0	0	NA	NA	NA	0	0	0	0	0	0	0	0	0	0
3246	0	90	S72.101	72	1	1	#N/A	#N/A	2019-12-09	2019	12	3	2019-12-12	8	2019-12-20	11	2023-01-13	1	1	2	1	1120	0	2024-10-24	1770	NA	NA	NA	NA	NA	NA	NA	NA	1	0	0	NA	NA	NA	0	0	0	1	0	0	0	0	0	0
4741	0	63	S52.500	52	1	1	#N/A	#N/A	2021-07-24	2021	7	0	2021-07-24	5	2021-07-29	5	2024-04-24	NA	0	0	0	1000	0	2024-10-24	1183	NA	NA	NA	NA	NA	NA	NA	NA	5	0	0	132	75	0	0	0	0	0	0	0	0	0	0	0
2743	0	56	S72.000	72	1	0	#N/A	#N/A	2019-04-23	2019	4	2	2019-04-25	9	2019-05-04	11	2024-04-24	NA	0	0	0	1817	1	2024-04-11	1804	NA	NA	NA	NA	NA	NA	NA	NA	3	0	0	150	62	1	0	0	0	0	0	0	0	0	0	0
6397	1	60	S42.000	42	1	0	#N/A	#N/A	2022-11-17	2022	11	2	2022-11-19	3	2022/11/22	5	2024-04-24	NA	0	0	0	519	0	2024-10-24	702	NA	NA	NA	NA	NA	NA	NA	NA	5	0	0	116	55	0	0	0	0	0	0	0	0	0	0	0
4967	0	68	S32.000	32	1	0	KS_004428	0.236279	2021-10-12	2021	10	2	2021-10-14	6	2021-10-20	8	2024-04-24	NA	0	0	0	917	1	2024-10-12	1088	NA	NA	NA	NA	NA	NA	NA	NA	2	0	0	120	80	0	0	0	0	0	0	0	0	0	0	0
6121	0	66	S22.300	22	1	0	#N/A	#N/A	2023-02-19	2023	2	9	2023-02-28	16	2023/3/16	25	2024-04-24	NA	0	0	0	405	0	2024-10-24	588	NA	NA	NA	NA	NA	NA	NA	NA	1	0	0	141	91	1	0	0	0	0	0	0	0	0	0	0
6447	1	65	S72.101	72	1	1	KS_024549	0.506309	2023-03-27	2023	3	2	2023-03-29	4	2023/4/2	6	2024-04-24	NA	0	0	0	388	0	2024-10-24	571	NA	NA	NA	NA	NA	NA	NA	NA	4	0	0	160	80	1	1	0	0	0	0	0	0	0	0	0
5032	0	59	S72.000	72	1	1	#N/A	#N/A	2021-10-31	2021	10	3	2021-11-03	5	2021-11-08	8	2024-04-24	NA	0	0	0	898	0	2024-10-24	1081	NA	NA	NA	NA	NA	NA	NA	NA	3	0	0	126	80	0	0	0	0	1	0	0	0	0	0	0
6756	0	77	S22.000	22	1	1	KS_205107	#N/A	2023-07-22	2023	7	2	2023-07-24	2	2023/7/26	4	2024-04-24	NA	0	0	0	273	0	2024-10-24	456	NA	NA	NA	NA	NA	NA	NA	NA	NA	0	0	147	68	1	1	0	0	0	0	0	0	0	0	0
3057	0	71	S32.000	32	1	0	#N/A	#N/A	2019-09-21	2019	9	3	2019-09-24	3	2019-09-27	6	2024-04-24	NA	0	0	0	1671	0	2024-10-24	1854	NA	NA	NA	NA	NA	NA	NA	NA	2	0	0	162	78	1	0	0	0	0	0	0	0	0	0	0
1841	1	65	S32.000	32	1	0	#N/A	#N/A	2018-01-18	2018	1	2	2018-01-20	9	2018-01-29	11	2024-04-24	NA	0	0	0	2277	0	2024-10-24	2460	NA	NA	NA	NA	NA	NA	NA	NA	1	0	0	157	90	1	0	0	0	0	0	0	0	0	0	0
3427	1	50	S32.000	32	1	0	#N/A	#N/A	2020-03-11	2020	3	3	2020-03-14	10	2020-03-24	13	2024-04-24	NA	0	0	0	1492	0	2024-10-24	1675	NA	NA	NA	NA	NA	NA	NA	NA	1	0	0	155	93	1	0	0	0	0	0	0	0	0	0	0
6232	0	54	S42.000	42	1	0	#N/A	#N/A	2022-07-25	2022	7	3	2022-07-28	4	2022/8/1	7	2024-04-24	NA	0	0	0	632	0	2024-10-24	815	NA	NA	NA	NA	NA	NA	NA	NA	5	0	0	125	74	0	0	0	0	0	0	0	0	0	0	0
6708	0	74	S52.500	52	1	1	#N/A	#N/A	2022-10-10	2022	10	0	2022-10-10	6	2022/10/16	6	2024-04-24	NA	0	0	0	556	0	2024-10-24	739	NA	NA	NA	NA	NA	NA	NA	NA	5	0	0	120	80	0	0	0	0	0	0	0	0	0	0	0
5047	0	85	S72.101	72	1	1	#N/A	#N/A	2021-11-05	2021	11	7	2021-11-12	4	2021-11-16	11	2024-04-24	NA	0	0	0	890	0	2024-10-24	1073	NA	NA	NA	NA	NA	NA	NA	NA	1	3	200	143	84	1	0	0	0	0	0	0	0	0	0	0
3091	0	59	S32.000	32	1	0	#N/A	#N/A	2019-10-06	2019	10	2	2019-10-08	2	2019-10-10	4	2024-04-24	NA	0	0	0	1658	1	2022-07-28	1022	NA	NA	NA	NA	NA	NA	NA	NA	2	0	0	135	71	0	0	0	0	0	0	0	0	0	0	0
4498	1	86	S72.101	72	1	0	KS_004740	0.596116	2021-04-24	2021	4	3	2021-04-27	7	2021-05-04	10	2024-04-24	NA	0	0	0	1086	0	2024-10-24	1269	NA	NA	NA	NA	NA	NA	NA	NA	3	1.5	0	140	80	1	0	0	0	0	0	0	0	0	0	0
1423	0	68	S72.101	72	1	0	#N/A	#N/A	2017-06-05	2017	6	3	2017-06-08	15	2017-06-23	18	2024-04-24	NA	0	0	0	2497	0	2024-10-24	2680	NA	NA	NA	NA	NA	NA	NA	NA	3	0	0	149	90	1	0	0	0	0	0	0	0	0	0	0
5270	0	69	S42.202	42	1	0	#N/A	#N/A	2022-02-05	2022	2	3	2022-02-08	6	2022-02-14	9	2024-04-24	NA	0	0	0	800	1	2022-11-18	277	NA	NA	NA	NA	NA	NA	NA	NA	5	0	0	150	99	1	0	0	0	0	0	0	0	0	0	0
6484	0	67	S42.403	42	1	0	KS_231908	0.102781	2022-10-12	2022	10	7	2022-10-19	5	2022/10/24	12	2024-04-24	NA	0	0	0	548	0	2024-10-24	731	NA	NA	NA	NA	NA	NA	NA	NA	1	0	0	132	76	0	1	0	0	0	0	0	0	0	0	0
1753	0	59	S32.000	32	1	0	#N/A	#N/A	2017-12-05	2017	12	3	2017-12-08	3	2017-12-11	6	2024-04-24	NA	0	0	0	2326	0	2024-10-24	2509	NA	NA	NA	NA	NA	NA	NA	NA	2	0	0	144	90	1	0	0	0	0	0	0	0	0	0	0
3541	0	73	S32.000	32	1	1	#N/A	#N/A	2020-04-28	2020	4	2	2020-04-30	2	2020-05-02	4	2024-04-24	NA	0	0	0	1453	0	2024-10-24	1636	NA	NA	NA	NA	NA	NA	NA	NA	2	0	0	NA	NA	NA	0	0	0	0	0	0	0	0	0	0
6541	0	68	S32.000	32	1	1	#N/A	#N/A	2022-10-02	2022	10	3	2022-10-05	2	2022/10/7	5	2024-04-24	NA	0	0	0	565	0	2024-10-24	748	NA	NA	NA	NA	NA	NA	NA	NA	NA	0	0	138	75	0	0	0	0	0	0	0	0	0	0	0
3780	0	53	S52.500	52	1	0	#N/A	#N/A	2020-07-24	2020	7	10	2020-08-03	3	2020-08-06	13	2024-04-24	NA	0	0	0	1357	0	2024-10-24	1540	NA	NA	NA	NA	NA	NA	NA	NA	5	0	0	162	94	1	1	0	0	0	0	0	0	0	0	0
4759	0	52	S52.801	52	1	0	#N/A	#N/A	2021-07-30	2021	7	0	2021-07-30	4	2021-08-03	4	2024-04-24	NA	0	0	0	995	0	2024-10-24	1178	NA	NA	NA	NA	NA	NA	NA	NA	5	0	0	120	80	0	0	0	0	0	0	0	0	0	0	0
1836	0	69	S72.101	72	1	0	KS_008983	0.12987	2018-01-13	2018	1	4	2018-01-17	13	2018-01-30	17	2024-04-24	NA	0	0	0	2276	1	2019-04-27	452	NA	NA	NA	NA	NA	NA	NA	NA	3	0	300	127	83	0	0	0	0	0	0	0	0	0	0	0
6493	0	67	S52.500	52	1	1	#N/A	#N/A	2023-01-06	2023	1	1	2023-01-07	3	2023/1/10	4	2024-04-24	NA	0	0	0	470	0	2024-10-24	653	NA	NA	NA	NA	NA	NA	NA	NA	5	0	0	120	80	0	1	0	0	0	0	0	0	0	0	0
6790	0	78	S72.101	72	1	1	#N/A	#N/A	2022-11-22	2022	11	2	2022-11-24	5	2022/11/29	7	2024-04-24	NA	0	0	0	512	0	2024-10-24	695	NA	NA	NA	NA	NA	NA	NA	NA	4	0	0	120	80	0	0	0	0	0	0	0	0	0	0	0
3103	1	58	S32.000	32	1	0	#N/A	#N/A	2019-10-10	2019	10	5	2019-10-15	8	2019-10-23	13	2024-04-24	NA	0	0	0	1645	0	2024-10-24	1828	NA	NA	NA	NA	NA	NA	NA	NA	1	0	0	NA	NA	NA	0	0	0	0	0	0	0	0	0	0
6109	0	72	S52.500	52	1	0	#N/A	#N/A	2022-09-04	2022	9	0	2022-09-04	4	2022/9/8	4	2024-04-24	NA	0	0	0	594	0	2024-10-24	777	NA	NA	NA	NA	NA	NA	NA	NA	5	0	0	120	80	0	0	0	0	0	0	0	0	0	0	0
5479	1	68	S32.000	32	1	0	#N/A	#N/A	2022-04-25	2022	4	3	2022-04-28	1	2022-04-29	4	2024-04-24	NA	0	0	0	726	0	2024-10-24	909	NA	NA	NA	NA	NA	NA	NA	NA	2	0	0	162	92	1	0	0	0	0	0	0	0	0	0	0
1902	1	66	S22.000	22	1	0	#N/A	#N/A	2018-02-21	2018	2	6	2018-02-27	7	2018-03-06	13	2024-04-24	NA	0	0	0	2241	0	2024-10-24	2424	NA	NA	NA	NA	NA	NA	NA	NA	2	0	0	127	74	0	0	0	0	0	0	0	0	0	0	0
3802	0	83	S22.000	22	1	1	#N/A	#N/A	2020-08-01	2020	8	4	2020-08-05	4	2020-08-09	8	2022-03-18	0	1	1	0	586	0	2024-10-24	1537	NA	NA	NA	NA	NA	NA	NA	NA	2	0	0	NA	NA	NA	0	0	0	1	0	0	0	0	0	0
6203	1	50	S42.000	42	1	0	#N/A	#N/A	2022-09-15	2022	9	0	2022-09-15	2	2022/9/17	2	2024-04-24	NA	0	0	0	585	0	2024-10-24	768	NA	NA	NA	NA	NA	NA	NA	NA	5	0	0	123	80	0	0	0	0	0	0	0	0	0	0	0
6565	0	69	S32.000	32	1	0	#N/A	#N/A	2023-07-29	2023	7	2	2023-07-31	1	2023/8/1	3	2024-04-24	NA	0	0	0	267	0	2024-10-24	450	NA	NA	NA	NA	NA	NA	NA	NA	NA	0	0	137	86	0	0	0	0	1	0	0	0	0	0	0
4901	1	76	S32.000	32	1	1	KS_215485	-0.273444	2021-09-17	2021	9	2	2021-09-19	2	2021-09-21	4	2024-04-24	NA	0	0	0	946	0	2024-10-24	1129	NA	NA	NA	NA	NA	NA	NA	NA	2	0	0	113	73	0	0	0	0	0	0	0	0	0	0	0
2388	0	72	S72.000	72	1	0	KS_023673	0.512083	2018-11-05	2018	11	2	2018-11-07	11	2018-11-18	13	2024-04-24	NA	0	0	0	1984	0	2024-10-24	2167	NA	NA	NA	NA	NA	NA	NA	NA	3	0	0	138	92	1	1	0	0	0	0	0	0	1	0	0
3846	0	68	S22.000	22	1	0	KS_002421	-0.013337	2020-08-16	2020	8	4	2020-08-20	7	2020-08-27	11	2024-04-24	NA	0	0	0	1336	0	2024-10-24	1519	NA	NA	NA	NA	NA	NA	NA	NA	1	0	0	NA	NA	NA	0	0	0	0	0	0	0	0	0	0
4956	0	64	S22.000	22	1	0	#N/A	#N/A	2021-10-07	2021	10	1	2021-10-08	1	2021-10-09	2	2024-04-24	NA	0	0	0	928	0	2024-10-24	1111	NA	NA	NA	NA	NA	NA	NA	NA	2	0	0	111	50	0	0	0	0	1	0	0	0	0	0	0
3506	1	65	S32.000	32	1	0	#N/A	#N/A	2020-04-10	2020	4	4	2020-04-14	2	2020-04-16	6	2024-04-24	NA	0	0	0	1469	0	2024-10-24	1652	NA	NA	NA	NA	NA	NA	NA	NA	2	0	0	176	86	1	0	0	0	1	0	0	0	0	0	0
2197	0	67	S52.801	52	1	0	#N/A	#N/A	2018-08-04	2018	8	3	2018-08-07	7	2018-08-14	10	2024-04-24	NA	0	0	0	2080	0	2024-10-24	2263	NA	NA	NA	NA	NA	NA	NA	NA	5	0	0	NA	NA	NA	0	0	0	0	0	0	0	0	0	0
2037	0	77	S52.500	52	1	0	#N/A	#N/A	2018-05-08	2018	5	3	2018-05-11	7	2018-05-18	10	2024-04-24	NA	0	0	0	2168	1	2019-03-13	299	NA	NA	NA	NA	NA	NA	NA	NA	5	0	0	155	86	1	0	0	0	0	0	0	0	0	0	0
1251	0	74	S32.000	32	1	0	#N/A	#N/A	2017-02-13	2017	2	3	2017-02-16	5	2017-02-21	8	2024-04-24	NA	0	0	0	2619	0	2024-10-24	2802	NA	NA	NA	NA	NA	NA	NA	NA	2	0	0	NA	NA	NA	0	0	0	0	0	0	0	0	0	0
1750	0	68	S52.801	52	1	0	#N/A	#N/A	2017-12-04	2017	12	1	2017-12-05	7	2017-12-12	8	2024-04-24	NA	0	0	0	2325	1	2024-06-30	2392	NA	NA	NA	NA	NA	NA	NA	NA	5	0	0	NA	NA	NA	0	0	0	0	0	0	0	0	0	0
5413	0	68	S32.000	32	1	0	#N/A	#N/A	2022-03-29	2022	3	3	2022-04-01	3	2022-04-04	6	2024-04-24	NA	0	0	0	751	1	2022-06-06	63	NA	NA	NA	NA	NA	NA	NA	NA	1	0	0	146	80	1	0	0	0	0	0	0	0	0	0	0
1888	0	76	S32.000	32	1	0	KS_230452	-0.048206	2018-02-12	2018	2	1	2018-02-13	1	2018-02-14	2	2024-04-24	NA	0	0	0	2261	0	2024-10-24	2444	NA	NA	NA	NA	NA	NA	NA	NA	2	0	0	NA	NA	NA	0	0	0	0	0	0	0	0	0	0
5982	0	57	S72.101	72	1	1	#N/A	#N/A	2023-04-24	2023	4	2	2023-04-26	11	2023/5/7	13	2024-04-24	NA	0	0	0	353	0	2024-10-24	536	NA	NA	NA	NA	NA	NA	NA	NA	1	0	0	169	67	1	0	0	0	0	0	0	0	1	0	0
2373	0	53	S32.000	32	1	0	#N/A	#N/A	2018-10-25	2018	10	4	2018-10-29	12	2018-11-10	16	2024-04-24	NA	0	0	0	1992	0	2024-10-24	2175	NA	NA	NA	NA	NA	NA	NA	NA	1	0	0	133	86	0	0	0	0	0	0	0	0	0	0	0
2579	1	89	S72.101	72	1	1	#N/A	#N/A	2019-02-10	2019	2	2	2019-02-12	7	2019-02-19	9	2023-01-04	0	1	1	0	1415	0	2024-10-24	2074	NA	NA	NA	NA	NA	NA	NA	NA	3	0	0	132	79	0	1	0	1	0	0	0	0	0	0	0
4454	1	62	S32.000	32	1	0	#N/A	#N/A	2021-04-04	2021	4	4	2021-04-08	3	2021-04-11	7	2024-04-24	NA	0	0	0	1109	1	2021-11-05	208	NA	NA	NA	NA	NA	NA	NA	NA	2	0	0	120	80	0	0	0	0	0	0	0	0	0	0	0
3336	0	56	S52.801	52	1	1	#N/A	#N/A	2020-01-12	2020	1	2	2020-01-14	5	2020-01-19	7	2024-04-24	NA	0	0	0	1557	0	2024-10-24	1740	NA	NA	NA	NA	NA	NA	NA	NA	5	0	0	NA	NA	NA	0	0	0	0	0	0	0	0	0	0
2057	0	87	S72.000	72	1	0	#N/A	#N/A	2018-05-19	2018	5	6	2018-05-25	13	2018-06-07	19	2023-03-14	0	1	1	0	1741	0	2024-10-24	2331	NA	NA	NA	NA	NA	NA	NA	NA	3	0	0	183	85	1	1	0	0	1	0	0	0	0	0	0
6574	0	69	S32.000	32	1	0	KS_003679	-0.500285	2023-04-26	2023	4	3	2023-04-29	4	2023/5/3	7	2024-04-24	NA	0	0	0	357	0	2024-10-24	540	NA	NA	NA	NA	NA	NA	NA	NA	NA	0	0	111	67	0	0	0	0	0	0	0	0	0	0	0
1215	0	71	S52.801	52	1	0	#N/A	#N/A	2017-01-17	2017	1	3	2017-01-20	6	2017-01-26	9	2024-04-24	NA	0	0	0	2645	1	2019-06-07	862	NA	NA	NA	NA	NA	NA	NA	NA	1	0	0	115	89	0	0	0	0	0	0	0	0	0	0	0
6693	0	74	S32.000	32	1	0	#N/A	#N/A	2023-08-19	2023	8	2	2023-08-21	1	2023/8/22	3	2024-04-24	NA	0	0	0	246	0	2024-10-24	429	NA	NA	NA	NA	NA	NA	NA	NA	NA	0	0	141	73	1	0	0	0	1	0	0	0	0	0	0
5585	0	82	S72.101	72	1	1	KS_230402	0.263453	2022-06-01	2022	6	3	2022-06-04	7	2022-06-11	10	2024-04-24	NA	0	0	0	683	0	2024-10-24	866	NA	NA	NA	NA	NA	NA	NA	NA	3	3	0	120	80	0	1	0	0	0	0	0	0	0	0	0
1896	0	69	S72.101	72	1	0	KS_215408	-0.313006	2018-02-16	2018	2	5	2018-02-21	6	2018-02-27	11	2024-04-24	NA	0	0	0	2248	0	2024-10-24	2431	NA	NA	NA	NA	NA	NA	NA	NA	3	0	0	151	78	1	0	0	0	0	0	0	0	0	0	0
5852	1	51	S32.000	32	1	0	#N/A	#N/A	2023-07-27	2023	7	4	2023-07-31	10	2023/8/10	14	2024-04-24	NA	0	0	0	258	0	2024-10-24	441	NA	NA	NA	NA	NA	NA	NA	NA	1	0	0	120	80	0	0	0	0	0	0	0	0	0	0	0
6645	0	72	S52.500	52	1	1	#N/A	#N/A	2022-12-07	2022	12	0	2022-12-07	3	2022/12/10	3	2024-04-24	NA	0	0	0	501	0	2024-10-24	684	NA	NA	NA	NA	NA	NA	NA	NA	5	0	0	154	80	1	0	0	0	0	0	0	0	0	0	0
6568	1	69	S32.000	32	1	0	#N/A	#N/A	2023-05-14	2023	5	3	2023-05-17	2	2023/5/19	5	2024-04-24	NA	0	0	0	341	0	2024-10-24	524	NA	NA	NA	NA	NA	NA	NA	NA	NA	0	0	127	78	0	0	1	1	0	0	0	0	0	0	0
5330	1	55	S32.000	32	1	0	#N/A	#N/A	2022-03-01	2022	3	4	2022-03-05	11	2022-03-16	15	2024-04-24	NA	0	0	0	770	0	2024-10-24	953	NA	NA	NA	NA	NA	NA	NA	NA	1	0	0	117	63	0	0	0	0	0	0	0	0	0	0	0
3970	0	52	S52.500	52	1	0	#N/A	#N/A	2020-09-30	2020	9	7	2020-10-07	5	2020-10-12	12	2024-04-24	NA	0	0	0	1290	0	2024-10-24	1473	NA	NA	NA	NA	NA	NA	NA	NA	5	0	0	139	89	0	0	0	0	0	0	0	0	0	0	0
4833	1	86	S72.900	72	1	0	#N/A	#N/A	2021-08-23	2021	8	0	2021-08-23	6	2021-08-29	6	2024-04-24	NA	0	0	0	969	0	2024-10-24	1152	NA	NA	NA	NA	NA	NA	NA	NA	3	1.5	400	174	69	1	0	0	0	0	0	0	0	0	0	0
5564	0	85	S32.000	32	1	1	#N/A	#N/A	2022-05-26	2022	5	2	2022-05-28	3	2022-05-31	5	2023-01-05	0	1	1	0	219	0	2024-10-24	877	NA	NA	NA	NA	NA	NA	NA	NA	2	0	0	218	108	1	0	0	0	0	0	0	0	0	0	0
3470	1	57	S22.000	22	1	0	#N/A	#N/A	2020-03-29	2020	3	4	2020-04-02	3	2020-04-05	7	2024-04-24	NA	0	0	0	1480	0	2024-10-24	1663	NA	NA	NA	NA	NA	NA	NA	NA	2	0	0	NA	NA	NA	0	0	0	0	0	0	0	0	0	0
2409	0	68	S32.000	32	1	0	#N/A	#N/A	2018-11-15	2018	11	1	2018-11-16	1	2018-11-17	2	2024-04-24	NA	0	0	0	1985	0	2024-10-24	2168	NA	NA	NA	NA	NA	NA	NA	NA	2	0	0	NA	NA	NA	0	0	0	0	0	0	0	0	0	0
4401	0	80	S32.000	32	1	1	#N/A	#N/A	2021-03-13	2021	3	4	2021-03-17	3	2021-03-20	7	2024-04-24	NA	0	0	0	1131	0	2024-10-24	1314	NA	NA	NA	NA	NA	NA	NA	NA	2	0	0	120	80	0	0	0	0	1	0	0	0	0	0	0
5858	0	71	S72.400	72	1	0	#N/A	#N/A	2023-02-19	2023	2	5	2023-02-24	7	2023/3/3	12	2024-04-24	NA	0	0	0	418	0	2024-10-24	601	NA	NA	NA	NA	NA	NA	NA	NA	4	5	0	111	75	0	1	1	0	1	0	0	0	0	0	0
6428	1	64	S72.101	72	1	0	#N/A	#N/A	2023-01-08	2023	1	5	2023-01-13	18	2023/1/31	23	2024-04-24	NA	0	0	0	449	0	2024-10-24	632	NA	NA	NA	NA	NA	NA	NA	NA	1	13	0	120	80	0	0	0	0	0	0	0	0	0	0	0
6760	1	77	S72.000	72	1	1	KS_203357	#N/A	2023-03-04	2023	3	3	2023-03-07	7	2023/3/14	10	2024-04-24	NA	0	0	0	407	0	2024-10-24	590	NA	NA	NA	NA	NA	NA	NA	NA	4	0	0	158	78	1	0	0	0	0	0	0	0	0	0	0
1217	0	72	S72.000	72	1	0	#N/A	#N/A	2017-01-19	2017	1	2	2017-01-21	5	2017-01-26	7	2024-02-07	0	1	1	0	2568	0	2024-10-24	2828	NA	NA	NA	NA	NA	NA	NA	NA	3	0	0	144	78	1	0	0	0	0	0	0	0	0	0	0
5215	0	75	S72.101	72	1	1	#N/A	#N/A	2022-01-11	2022	1	3	2022-01-14	3	2022-01-17	6	2022-07-05	0	1	1	0	169	0	2024-10-24	1011	NA	NA	NA	NA	NA	NA	NA	NA	3	1.5	0	120	80	0	0	0	0	0	0	0	0	0	0	0
6419	1	63	S72.401	72	1	0	#N/A	#N/A	2023-05-27	2023	5	0	2023-05-27	3	2023/5/30	3	2024-04-24	NA	0	0	0	330	0	2024-10-24	513	NA	NA	NA	NA	NA	NA	NA	NA	NA	6	1200	155	115	1	0	0	0	0	0	0	0	0	0	0
2301	0	60	S22.000	22	1	0	#N/A	#N/A	2018-09-25	2018	9	2	2018-09-27	3	2018-09-30	5	2024-04-24	NA	0	0	0	2033	1	2021-10-05	1101	NA	NA	NA	NA	NA	NA	NA	NA	2	0	0	NA	NA	NA	0	0	0	0	0	0	0	0	0	0
3873	0	84	S72.101	72	1	1	#N/A	#N/A	2020-08-28	2020	8	1	2020-08-29	6	2020-09-04	7	2024-04-24	NA	0	0	0	1328	0	2024-10-24	1511	NA	NA	NA	NA	NA	NA	NA	NA	3	0	0	125	75	0	1	0	0	0	0	0	0	0	0	0
6499	1	67	S52.500	52	1	0	KS_216881	#N/A	2022-10-28	2022	10	3	2022-10-31	3	2022/11/3	6	2024-04-24	NA	0	0	0	538	0	2024-10-24	721	NA	NA	NA	NA	NA	NA	NA	NA	5	0	0	120	80	0	0	0	0	0	0	0	0	0	0	0
2063	0	84	S52.801	52	1	0	#N/A	#N/A	2018-05-23	2018	5	3	2018-05-26	4	2018-05-30	7	2024-04-24	NA	0	0	0	2156	1	2021-02-22	999	NA	NA	NA	NA	NA	NA	NA	NA	5	0	0	137	72	0	0	0	0	0	0	0	0	0	0	0
4163	0	65	S32.000	32	1	1	#N/A	#N/A	2020-12-12	2020	12	4	2020-12-16	3	2020-12-19	7	2024-04-24	NA	0	0	0	1222	0	2024-10-24	1405	NA	NA	NA	NA	NA	NA	NA	NA	2	0	0	142	62	1	0	0	0	0	0	0	0	0	0	0
6925	0	89	S32.000	32	1	0	#N/A	#N/A	2023-05-03	2023	5	2	2023-05-05	3	2023/5/8	5	2024-04-24	NA	0	0	0	352	0	2024-10-24	535	NA	NA	NA	NA	NA	NA	NA	NA	NA	0	0	103	58	0	0	0	0	1	0	0	0	0	0	0
3839	1	87	S72.101	72	1	0	#N/A	#N/A	2020-08-14	2020	8	3	2020-08-17	6	2020-08-23	9	2024-04-24	NA	0	0	0	1340	0	2024-10-24	1523	NA	NA	NA	NA	NA	NA	NA	NA	3	0	0	156	79	1	0	0	0	0	0	0	0	1	0	0
4916	0	66	S22.000	22	1	1	KS_003759	0.308914	2021-10-04	2021	10	2	2021-10-06	2	2021-10-08	4	2024-04-24	NA	0	0	0	929	0	2024-10-24	1112	NA	NA	NA	NA	NA	NA	NA	NA	1	0	0	122	73	0	0	0	0	1	0	0	0	0	0	0
3863	1	64	S72.000	72	1	1	#N/A	#N/A	2020-08-23	2020	8	15	2020-09-07	18	2020-09-25	33	2024-04-24	NA	0	0	0	1307	0	2024-10-24	1490	NA	NA	NA	NA	NA	NA	NA	NA	3	0	0	169	95	1	0	0	0	0	0	0	0	0	0	0
[truncated: 107 more columns]

## Sheet: Sheet2
	英文项目名	中文项目名		麻醉	全麻	General anesthesia	1
	ID	编号			局麻	Local anesthesia	2
	Gender	性别（1男0女）			腰麻	Spinal anesthesia	3
	Age	年龄			持硬	Continuous epidural anesthesia	4
	ICD	ICD编码			臂丛	Brachial plexus block anesthesia	5
	Maindiagnosis	主要诊断（即骨折类型）		手术方式
	Admission	入院次数			桡骨远端骨折切开复位内固定术	Open reduction and internal fixation surgery for distal radius fracture.	1
	FLS	是否使用骨折联络服务			桡骨远端骨折闭合复位外固定支架固定术	Closed reduction and external fixation with a fixator for distal radius fracture.	2
	GLOBALINDEX	全球指数			半髋关节置换术	Hemiarthroplasty of the hip joint.	3
	Admissiondate	入院日期			全髋关节置换术	Total hip arthroplasty.	4
	Year	年份			股骨近端骨折闭合复位内固定术	Closed reduction and internal fixation surgery for proximal femur fracture.	5
	Month	月份			股骨近端骨折切开复位内固定术	Open reduction and internal fixation surgery for proximal femur fracture.	6
	Preoperativetime	术前时间			pkp	Percutaneous kyphoplasty (PKP).	7
	DateofOperation	手术日期			pvp	Percutaneous vertebroplasty (PVP).	8
	PostoperativeHospitalStay	术后住院时间			椎体骨折复位内固定术	Closed reduction and internal fixation surgery for vertebral fracture.	9
	DischargeDate	出院日期			椎体融合术	Spinal fusion surgery.	10
	LOS	住院时间			肱骨近端骨折闭合复位髓内钉固定术	Closed reduction and intramedullary nail fixation for proximal humerus fracture.	11
	Deathtime	死亡时间			肱骨近端骨折切开复位内固定	Open reduction and internal fixation for proximal humerus fracture	12
	Deathreason	死亡原因（1死因与摔倒相关，0死因与摔倒无关，NA未死亡）		主诊断
	Death_all	全因死亡率（1死0活）			胸椎	Thoracic vertebra	22
	Death_fall	跌倒相关死亡（2与摔倒有关，1与摔倒无关，0没死）			腰椎	Lumbar vertebra	32
	DDDeath_fall2	跌倒相关死亡2（1摔倒致死，0不是摔倒致死）			肱骨	Wrist	42
	Survivaltime	生存时间			桡骨	Proximal humerus	52
	Refracture	是否再骨折			股骨颈	Femoral neck	721
	date1	第一次再骨折日期			股骨粗隆间、粗隆下	Femoral trochanteric/subtrochanteric	72
	days1	第一次再骨折天数
	date2	第2次再骨折日期
	days2	第2次再骨折天数
	date3	第3次再骨折日期
	days3	第3次再骨折天数
	date4	第4次再骨折日期
	days4	第4次再骨折天数
	date5	第5次再骨折日期
	days5	第5次再骨折天数
	Anesthesia	麻醉方式
	MAP	悬浮红
	FFP	新鲜冰冻血浆
	SBP	收缩压
	DBP	舒张压
	hypertensionSBPDBP	根据收缩压和舒张压得出的是否高血压
	hypertension	高血压
	diabetes	糖尿病
	heart	心脏病
	OP	被打上骨松诊断
	lung	肺部疾病
	liver	肝部疾病
	kidney	肾脏疾病
	brain	脑部疾病
	PD	帕金森
	AD	阿尔茨海默病
	DVT	深静脉血栓
	infection	感染
	tumor	肿瘤
	shock	休克
	Myocardial infarction	心肌梗死
	Congestive heart failure	充血性心力衰竭
	Peripheral vascular disease	外周血管疾病
	Dementia	痴呆症
	Cerebrovascular diseases	脑血管疾病
	Connective tissue diseases	结缔组织疾病
	Peptic ulcer disease	消化性溃疡病
	Mild liver disease	轻度肝病
	1 Diabetes	1型糖尿病
	Chronic lung disease	慢性肺病
	Hemiplegia	偏瘫
	CKD	慢性肾脏疾病
	2 Diabetes	2型糖尿病
	2 Solid tumor	实体肿瘤
	2 Leukemia	白血病
	2 Malignant lymphoma	恶性淋巴瘤
	3 Moderate to severe liver disease	中重度肝病
	6 Malignant tumors	恶性肿瘤
	6 AIDS	艾滋病
	CCI	cci评分
	CA	出院是否带钙尔奇盒数
	VD1	出院是否带骨化醇盒数
	VD3	出院是否带骨化三醇盒数
	VD2	出院是否带维生素D2盒数
	ZOL	出院是否带唑来膦酸盒数
	CAL	降钙素
	ALN	阿仑膦酸盐
	Weight	体重
	Height	身高
	BMI	体重指数
	T	体温
	T lumber BMD	腰椎骨密度
	TROCH_BMD	股骨胫骨粗隆骨密度
	INTER_BMD	股骨颈上部骨密度
	NECK_BMD	股骨颈骨密度
	WARDS_BMD	髋部三角区骨密度
	HTOT_BMD	髋部整体平均骨密度
	BMD	是否测量骨密度
	Potassium	钾
	Magnesium	镁
	Sodium	钠
	Phosphorus	磷
	PT	凝血酶原时间
	APTT	活化部分凝血活酶时间
	INR	国际标准化比值
	FIB	纤维蛋白原
	D	D二聚体
	XC	血沉
	PROBNP	前脑利钠肽
	Platelet	血小板
	Hemoglobin	血红蛋白
	Albumin	白蛋白
	Blood sugar	血糖
	Calcium	钙
	Neutrophil	中性粒细胞
	Lymphocyte	淋巴细胞
	Monocyte	单核细胞
	BTX	β-ctx
	P1NP	前胶原原肽I型
	Ferritin	铁蛋白
	GH	糖化血红蛋白
	Total cholesterol	总胆固醇
	Triglycerides	甘油三酯
	HDL	高密度脂蛋白
	LDL	低密度脂蛋白
	ApolipoproteinA	载脂蛋白A
	ApolipoproteinB	载脂蛋白B
	LipoproteinA	脂蛋白A
	Homocysteine	高同型半胱氨酸
	PTH	甲状旁腺激素
	ALT	谷丙转氨酶
	AST	谷草转氨酶
	CR	肌酐
	UN	尿素氮
	UA	尿酸
	Osteocalcin	骨钙素
	25VD	25-羟基维生素D
	FBG	空腹血糖
	CRP	C反应蛋白
	Smoker	吸烟者
	Drink	饮酒者
	ASA	麻醉评分
	SURGERY	手术
	Lengthofsurgey	手术时长
	SugerySum	第一次住院手术次数总和
	DVTSURGERY	深静脉血栓手术
	RYQVDtime	入院前VD使用时间
	RYQVD	入院前是否使用VD
	RYQstatintime	入院前他汀使用时间
	RYQstatin	入院前是否使用他汀
	RYQzoltime	入院前唑来膦酸使用时间
	RYQzol	入院前是否使用唑来膦酸
	RYQALNtime	入院前阿伦磷酸使用时间
	RYQALN	入院前是否使用阿伦磷酸
	RYQDenosumab time	入院前地舒单抗使用时间
	RYQDenosumab	入院前是否使用地舒单抗

## Sheet: Sheet3
ID	12	3	4	5	6	8	9	10	11	12	13,14	15	16	17	18	19	25	28	29	30	20	21	22	23	24		总数	新总数	项目数		FINEW	FI	7，NYHA	26，27
1188	0	0	0	0	0	0	0	0	0	0	0	0	1	0	0	0	0	1	0	0	0	0	0	0	0	0	2	2	4	27	0.0740741	0.0909091	NA
1189	0	0	0	0	0	0	0	0	1	0	0	0	1	0	0	0	0	0	0	0	0	0	0	0	0	0	2	2	4	27	0.0740741	0.0909091	NA
1190	0	0	0	0	0	0	0	0	0	0	0	0	1	0	0	0	0	0	1	1	0	0	0	0	0	0	3	3	4	27	0.111111	0.136364	NA
1191	0	0	0	0	0	0	0	0	0	0	0	0	1	0	0	0	0	1	0	0	0	0	0	0	0	0	2	2	4	27	0.0740741	0.0909091	NA
1192	0	0	0	0	0	0	0	0	0	0	0	0	1	0	0	0	0	0	0	0	0	0	0	0	0	0	1	1	4	27	0.037037	0.0454545	NA
1193	0	0	0	0	0	0	0	0	0	0	0	0	1	0	0	0	0	1	0	0	0	1	1	0	1	3	2	5	4	27	0.185185	0.0909091	NA
1194	0	0	1	0	0	1	0	0	0	0	0	0	1	0	0	0	0	1	0	0	1	0	0	0	0	1	4	5	4	27	0.185185	0.181818	NA
1196	0	0	0	0	0	0	0	0	0	0	0	0	1	0	0	0	0	1	0	0	0	0	0	0	0	0	2	2	4	27	0.0740741	0.0909091	NA
1197	0	0	1	0	0	0	0	0	0	0	0	0	1	0	0	0	0	0	0	0	0	0	0	0	0	0	2	2	4	27	0.0740741	0.0909091	NA
1199	0	0	0	0	0	0	0	0	0	0	0	0	1	0	0	0	0	0	1	1	0	0	0	0	0	0	3	3	4	27	0.111111	0.136364	NA
1200	0	0	0	0	0	0	0	0	0	0	0	0	1	0	0	0	0	0	0	0	0	0	0	0	0	0	1	1	4	27	0.037037	0.0454545	NA
1201	0	0	0	0	0	0	0	0	0	0	0	0	1	0	0	0	0	1	0	0	0	0	0	0	0	0	2	2	4	27	0.0740741	0.0909091	NA
1202	0	0	0	0	0	0	0	0	0	0	0	0	1	0	0	0	0	1	0	0	1	0	1	0	1	3	2	5	4	27	0.185185	0.0909091	NA
1203	0	0	0	0	0	0	0	0	0	0	0	0	1	0	0	0	0	0	0	0	0	1	0	0	0	1	1	2	4	27	0.0740741	0.0454545	NA
1206	0	0	0	0	0	0	0	0	0	0	0	0	1	0	0	0	0	0	0	1	0	0	0	0	0	0	2	2	4	27	0.0740741	0.0909091	NA
1207	0	0	0	0	0	0	0	0	0	0	0	0	1	0	0	0	0	1	0	0	0	0	0	0	0	0	2	2	4	27	0.0740741	0.0909091	NA
1210	0	0	0	0	0	0	0	0	0	0	0	0	1	0	0	0	0	1	0	0	0	0	0	0	0	0	2	2	4	27	0.0740741	0.0909091	NA
1211	0	0	0	0	0	0	0	0	0	0	0	0	1	0	0	0	0	1	0	0	0	0	0	0	0	0	2	2	4	27	0.0740741	0.0909091	NA
1213	0	0	0	0	0	0	0	0	0	0	0	0	1	0	0	0	0	0	0	0	0	1	0	0	0	1	1	2	4	27	0.0740741	0.0454545	NA
1215	0	0	0	0	0	0	0	0	0	0	0	0	1	0	0	0	0	1	0	0	0	1	0	0	0	1	2	3	4	27	0.111111	0.0909091	NA
1216	1	0	0	0	0	1	0	0	0	0	0	0	1	0	0	0	0	0	1	0	0	1	0	0	0	1	4	5	4	27	0.185185	0.181818	NA
1217	0	0	0	0	0	0	0	0	0	0	0	0	1	0	0	0	0	1	0	0	0	0	0	0	0	0	2	2	4	27	0.0740741	0.0909091	NA
1218	0	0	0	0	0	0	0	0	0	0	0	0	1	0	0	0	0	1	1	1	0	0	0	0	0	0	4	4	4	27	0.148148	0.181818	NA
1220	0	0	1	0	0	0	0	0	0	0	0	0	1	0	0	0	NA	0	0	0	1	0	0	0	0	1	2	3	3	26	0.115385	0.0952381	NA
1221	0	0	1	0	0	0	0	0	0	0	0	0	1	0	0	0	0	0	0	0	0	0	0	0	0	0	2	2	4	27	0.0740741	0.0909091	NA
1222	0	0	0	0	0	1	0	0	0	0	0	0	1	0	0	0	0	1	0	0	0	0	0	0	0	0	3	3	4	27	0.111111	0.136364	NA
1224	0	0	1	0	0	1	0	0	0	0	0	0	1	0	0	0	0	1	0	0	0	0	0	0	0	0	4	4	4	27	0.148148	0.181818	NA
1227	0	0	0	0	0	0	0	0	0	0	0	0	1	0	0	0	0	1	0	0	0	0	0	0	0	0	2	2	4	27	0.0740741	0.0909091	NA
1228	0	0	0	0	0	0	0	0	0	0	0	0	1	0	0	0	0	1	0	0	0	0	0	0	0	0	2	2	4	27	0.0740741	0.0909091	NA
1230	0	0	1	0	0	0	0	0	0	0	0	0	1	0	0	0	NA	NA	NA	NA	0	0	0	0	0	0	2	2	0	23	0.0869565	0.111111	NA
1231	0	0	0	0	0	0	0	0	0	0	0	0	1	0	0	0	NA	0	0	0	0	0	0	0	0	0	1	1	3	26	0.0384615	0.047619	NA
1232	0	0	0	0	0	0	0	0	0	0	0	0	1	0	0	0	0	0	0	0	0	0	0	0	0	0	1	1	4	27	0.037037	0.0454545	NA
1233	0	0	1	0	0	0	0	0	0	0	0	0	1	0	0	0	0	0	0	0	0	0	0	0	0	0	2	2	4	27	0.0740741	0.0909091	NA
1234	0	0	0	0	0	0	0	0	0	0	0	0	1	0	0	0	0	0	0	0	0	0	0	0	0	0	1	1	4	27	0.037037	0.0454545	NA
1235	0	0	0	0	0	0	0	0	0	0	0	0	1	0	0	0	0	0	1	1	0	1	0	0	0	1	3	4	4	27	0.148148	0.136364	NA
1236	0	0	0	0	0	0	0	0	0	0	0	0	1	0	0	0	0	1	0	0	0	0	0	0	0	0	2	2	4	27	0.0740741	0.0909091	NA
1237	0	0	0	0	0	0	0	0	0	0	0	0	1	0	0	0	0	1	0	0	0	0	0	0	0	0	2	2	4	27	0.0740741	0.0909091	NA
1239	0	0	0	0	0	0	0	0	0	0	0	0	1	0	0	0	0	0	0	0	0	0	0	0	0	0	1	1	4	27	0.037037	0.0454545	NA
1240	0	0	0	0	0	0	0	0	0	0	0	0	1	0	0	0	0	1	0	0	1	0	0	0	0	1	2	3	4	27	0.111111	0.0909091	NA
1241	0	0	0	0	0	0	0	0	0	0	0	0	1	0	0	0	0	0	0	0	0	0	0	0	0	0	1	1	4	27	0.037037	0.0454545	NA
1242	0	0	0	0	0	0	0	0	0	0	0	0	1	0	0	0	1	0	1	0	0	0	0	0	0	0	3	3	4	27	0.111111	0.136364	NA
1243	0	0	0	0	0	0	0	0	0	0	0	0	1	0	0	0	0	1	0	0	0	0	0	0	0	0	2	2	4	27	0.0740741	0.0909091	NA
1244	0	0	0	0	0	0	0	0	0	0	0	0	1	0	0	0	0	1	0	0	0	0	0	0	0	0	2	2	4	27	0.0740741	0.0909091	NA
1245	0	0	0	0	0	0	0	0	0	0	0	0	1	0	0	0	NA	0	1	0	0	0	0	0	0	0	2	2	3	26	0.0769231	0.0952381	NA
1246	0	0	0	0	0	0	0	0	0	0	0	0	1	0	0	0	0	0	0	0	0	0	0	0	0	0	1	1	4	27	0.037037	0.0454545	NA
1248	0	0	0	0	0	0	0	0	0	0	0	0	1	0	1	0	0	0	0	0	0	0	0	0	0	0	2	2	4	27	0.0740741	0.0909091	NA
1249	0	0	1	0	0	1	0	0	0	0	0	0	1	0	0	0	1	0	0	0	1	0	0	0	0	1	4	5	4	27	0.185185	0.181818	NA
1250	0	0	0	0	0	0	0	0	0	0	0	0	1	0	0	0	0	1	0	0	1	0	0	0	0	1	2	3	4	27	0.111111	0.0909091	NA
1251	0	0	0	0	0	0	0	0	0	0	0	0	1	0	0	0	0	0	0	0	0	0	0	0	0	0	1	1	4	27	0.037037	0.0454545	NA
1252	0	0	0	0	0	0	0	0	0	0	0	0	1	0	0	0	0	0	1	0	0	0	0	0	0	0	2	2	4	27	0.0740741	0.0909091	NA
1253	0	0	0	0	0	0	0	0	0	0	0	0	1	0	0	0	0	0	0	0	0	0	0	0	0	0	1	1	4	27	0.037037	0.0454545	NA
1254	0	0	0	0	0	0	0	0	0	0	0	0	1	0	0	0	NA	1	0	0	0	0	0	0	0	0	2	2	3	26	0.0769231	0.0952381	NA
1255	0	0	0	0	0	0	0	0	0	0	0	0	1	0	0	0	0	0	1	0	0	0	0	0	0	0	2	2	4	27	0.0740741	0.0909091	NA
1256	0	0	0	0	0	0	0	0	0	0	0	0	1	0	0	0	0	1	0	0	0	0	0	0	0	0	2	2	4	27	0.0740741	0.0909091	NA
1257	0	0	0	0	0	0	0	0	0	0	0	0	1	0	0	0	0	1	0	0	0	0	0	0	0	0	2	2	4	27	0.0740741	0.0909091	NA
1258	0	0	0	0	0	0	0	0	0	0	0	0	1	0	0	0	0	0	0	0	0	0	0	0	0	0	1	1	4	27	0.037037	0.0454545	NA
1260	0	0	0	0	0	0	0	0	0	0	0	0	1	0	0	0	0	1	0	0	1	0	0	0	0	1	2	3	4	27	0.111111	0.0909091	NA
1261	0	0	0	0	0	0	0	0	0	0	0	0	1	0	0	0	0	0	1	1	0	0	0	0	0	0	3	3	4	27	0.111111	0.136364	NA
1264	0	0	0	0	0	0	0	0	0	0	0	0	1	0	0	0	0	1	0	0	0	0	0	0	0	0	2	2	4	27	0.0740741	0.0909091	NA
1265	0	0	0	0	0	0	0	0	0	0	0	0	1	0	0	0	0	1	0	0	0	0	0	0	0	0	2	2	4	27	0.0740741	0.0909091	NA
1267	0	0	0	0	0	0	0	0	0	0	0	0	1	0	0	0	0	1	0	0	0	0	0	0	0	0	2	2	4	27	0.0740741	0.0909091	NA
1268	0	0	0	0	0	0	0	0	0	0	0	0	1	0	0	0	0	1	0	0	0	0	1	0	0	1	2	3	4	27	0.111111	0.0909091	NA
1271	0	0	0	0	0	0	0	0	0	0	0	0	1	0	0	0	0	0	0	0	0	0	0	0	0	0	1	1	4	27	0.037037	0.0454545	NA
1272	0	0	0	0	0	0	0	0	0	0	0	0	1	0	0	0	0	0	0	0	0	1	0	0	0	1	1	2	4	27	0.0740741	0.0454545	NA
1274	0	0	1	0	0	0	0	0	0	0	0	0	1	0	0	0	0	0	0	0	0	0	0	0	0	0	2	2	4	27	0.0740741	0.0909091	NA
1275	0	0	1	0	0	0	0	0	0	0	0	0	1	0	0	0	0	0	0	0	0	0	0	0	0	0	2	2	4	27	0.0740741	0.0909091	NA
1276	0	0	0	0	0	0	0	0	0	0	0	0	1	0	1	0	0	0	0	0	0	0	0	0	0	0	2	2	4	27	0.0740741	0.0909091	NA
1278	0	0	1	0	0	0	1	0	0	0	0	0	1	0	0	0	0	0	0	0	0	0	0	0	0	0	3	3	4	27	0.111111	0.136364	NA
1279	0	0	0	0	0	0	0	0	0	0	0	0	1	0	0	0	0	0	0	0	0	0	0	0	0	0	1	1	4	27	0.037037	0.0454545	NA
1280	0	0	0	0	0	0	0	0	0	0	0	0	1	0	0	0	0	1	0	0	0	0	0	0	0	0	2	2	4	27	0.0740741	0.0909091	NA
1281	0	0	0	0	0	0	0	0	0	0	0	0	1	0	0	0	0	1	1	0	0	0	0	0	0	0	3	3	4	27	0.111111	0.136364	NA
1284	0	0	0	0	0	0	0	0	0	0	0	0	1	0	0	0	0	0	1	0	0	0	0	0	0	0	2	2	4	27	0.0740741	0.0909091	NA
1286	0	0	1	0	0	1	0	0	0	0	0	0	1	0	0	0	0	1	0	0	0	0	0	0	0	0	4	4	4	27	0.148148	0.181818	NA
1289	0	0	0	0	0	0	0	0	0	0	0	0	1	0	0	0	0	0	0	1	0	0	0	0	0	0	2	2	4	27	0.0740741	0.0909091	NA
1290	0	0	0	0	0	0	0	0	0	0	0	0	1	0	0	0	0	1	0	0	0	0	0	0	0	0	2	2	4	27	0.0740741	0.0909091	NA
1292	0	0	1	0	0	1	0	0	0	0	0	0	1	0	0	0	0	0	0	0	0	0	0	0	0	0	3	3	4	27	0.111111	0.136364	NA
1295	0	0	0	0	0	0	0	0	0	0	0	0	1	0	0	0	0	1	0	0	0	0	0	0	0	0	2	2	4	27	0.0740741	0.0909091	NA
1297	0	0	0	0	0	0	0	0	0	0	0	0	1	0	0	0	0	0	0	1	1	0	0	0	0	1	2	3	4	27	0.111111	0.0909091	NA
1298	0	0	0	0	0	0	0	0	0	0	0	0	1	0	0	0	0	1	1	0	0	0	0	0	0	0	3	3	4	27	0.111111	0.136364	NA
1299	0	0	0	0	0	0	0	0	0	0	0	0	1	0	0	0	0	0	0	0	0	0	0	0	0	0	1	1	4	27	0.037037	0.0454545	NA
1300	0	0	0	0	0	0	0	0	0	0	0	0	1	0	0	0	0	1	1	1	0	0	0	0	0	0	4	4	4	27	0.148148	0.181818	NA
1301	0	0	0	0	0	0	0	0	0	0	0	0	1	0	0	0	0	0	0	1	0	0	0	0	0	0	2	2	4	27	0.0740741	0.0909091	NA
1303	0	0	0	0	0	0	0	0	0	0	0	0	1	0	0	0	0	1	0	1	0	0	0	0	0	0	3	3	4	27	0.111111	0.136364	NA
1304	0	0	1	0	0	0	0	0	0	0	0	0	1	0	0	0	0	0	0	1	1	0	0	0	0	1	3	4	4	27	0.148148	0.136364	NA
1305	0	0	0	0	0	0	0	0	0	0	0	0	1	0	0	0	0	1	0	0	0	0	0	0	0	0	2	2	4	27	0.0740741	0.0909091	NA
1306	0	0	0	0	0	0	0	0	0	0	0	0	1	0	0	0	NA	0	0	1	0	0	0	0	0	0	2	2	3	26	0.0769231	0.0952381	NA
1309	0	0	0	0	0	0	0	0	0	0	0	0	1	0	0	0	0	0	0	0	0	0	0	0	0	0	1	1	4	27	0.037037	0.0454545	NA
1310	0	0	0	0	0	0	0	0	0	0	0	0	1	0	0	0	0	0	0	0	1	0	0	0	0	1	1	2	4	27	0.0740741	0.0454545	NA
1312	0	0	0	0	0	0	0	0	0	0	0	0	1	0	0	0	0	1	0	0	0	0	0	0	0	0	2	2	4	27	0.0740741	0.0909091	NA
1313	0	0	0	0	0	0	0	0	0	0	0	0	1	0	0	0	0	0	0	1	0	0	0	0	0	0	2	2	4	27	0.0740741	0.0909091	NA
1314	0	0	0	0	0	1	0	0	0	0	0	0	1	0	0	0	0	0	0	0	0	0	0	0	0	0	2	2	4	27	0.0740741	0.0909091	NA
1315	0	0	0	0	0	0	0	0	0	0	0	0	1	0	0	0	0	1	1	0	0	0	0	0	0	0	3	3	4	27	0.111111	0.136364	NA
1316	0	0	0	0	0	0	0	0	0	0	0	0	1	0	1	0	0	0	0	1	0	0	0	0	0	0	3	3	4	27	0.111111	0.136364	NA
1317	0	0	0	0	0	0	0	0	0	0	0	0	1	0	0	0	0	0	0	0	0	0	0	0	0	0	1	1	4	27	0.037037	0.0454545	NA
1318	0	0	0	0	0	0	0	0	0	0	0	0	1	0	0	0	0	1	0	0	0	0	0	0	0	0	2	2	4	27	0.0740741	0.0909091	NA
1323	0	0	0	0	0	0	0	0	0	0	0	0	1	0	0	0	0	0	0	0	0	0	0	0	0	0	1	1	4	27	0.037037	0.0454545	NA
1324	0	0	0	0	0	0	0	0	0	0	0	0	1	0	0	0	0	1	0	1	0	0	0	0	0	0	3	3	4	27	0.111111	0.136364	NA
1326	0	0	0	0	0	0	0	0	0	0	0	0	1	0	0	0	0	1	0	0	0	0	0	0	0	0	2	2	4	27	0.0740741	0.0909091	NA
1327	0	0	0	0	0	0	0	0	0	0	0	0	1	0	0	0	0	1	0	0	0	0	0	0	0	0	2	2	4	27	0.0740741	0.0909091	NA
1329	0	0	0	0	0	0	0	0	0	0	0	0	1	0	0	0	0	0	0	0	0	0	0	0	0	0	1	1	4	27	0.037037	0.0454545	NA
1330	0	0	0	0	0	1	0	0	0	0	0	0	1	0	0	1	0	1	0	0	0	0	0	0	0	0	4	4	4	27	0.148148	0.181818	NA
1332	0	0	1	0	0	0	0	0	1	0	0	0	1	0	0	1	0	0	0	0	0	0	0	0	0	0	4	4	4	27	0.148148	0.181818	NA
1333	0	0	0	0	0	0	0	1	0	0	0	0	1	0	0	0	0	1	1	0	0	0	0	0	0	0	4	4	4	27	0.148148	0.181818	NA
1334	0	0	0	0	0	1	0	0	0	0	0	0	1	0	0	0	0	1	0	0	0	0	0	0	0	0	3	3	4	27	0.111111	0.136364	NA
1335	0	0	0	0	0	0	0	0	0	0	0	0	1	0	0	0	0	0	0	0	0	0	0	0	0	0	1	1	4	27	0.037037	0.0454545	NA
1337	0	0	0	0	0	0	0	0	0	0	0	0	1	0	0	0	NA	NA	NA	NA	0	0	0	0	0	0	1	1	0	23	0.0434783	0.0555556	NA
1339	1	0	1	0	0	0	1	0	0	0	0	0	1	0	0	0	0	1	0	0	1	1	0	0	1	3	5	8	4	27	0.296296	0.227273	NA
1343	0	0	0	0	0	0	0	0	0	0	0	0	1	0	0	0	0	1	0	0	0	0	0	0	0	0	2	2	4	27	0.0740741	0.0909091	NA
1344	0	0	0	0	0	0	0	0	0	0	0	0	1	0	0	0	0	1	0	0	0	0	0	0	0	0	2	2	4	27	0.0740741	0.0909091	NA
1345	0	0	0	0	0	0	0	0	0	0	0	0	1	0	0	0	0	1	0	1	0	0	0	0	0	0	3	3	4	27	0.111111	0.136364	NA
1348	1	0	1	0	0	0	0	0	1	0	0	0	1	0	0	0	0	1	0	0	0	0	0	0	0	0	5	5	4	27	0.185185	0.227273	NA
1349	0	0	0	0	0	0	0	0	0	0	0	0	1	0	0	0	0	0	1	0	0	0	0	0	0	0	2	2	4	27	0.0740741	0.0909091	NA
1350	0	0	0	0	0	0	0	0	0	0	0	0	1	0	0	0	0	0	0	0	0	0	0	0	0	0	1	1	4	27	0.037037	0.0454545	NA
1351	0	0	1	0	0	0	0	0	0	0	0	0	1	0	0	0	0	1	0	0	0	0	0	0	0	0	3	3	4	27	0.111111	0.136364	NA
1352	0	0	0	0	0	0	0	0	0	0	0	0	1	0	0	0	0	0	0	0	0	0	0	0	0	0	1	1	4	27	0.037037	0.0454545	NA
1353	0	0	0	0	0	0	0	0	0	0	0	0	1	0	0	0	0	1	0	1	0	0	0	0	0	0	3	3	4	27	0.111111	0.136364	NA
1355	0	0	0	0	0	1	0	0	0	0	0	0	1	0	0	0	0	1	0	1	0	0	0	0	0	0	4	4	4	27	0.148148	0.181818	NA
1357	0	0	1	0	0	0	0	0	0	0	0	0	1	0	0	0	0	1	0	0	0	0	0	0	0	0	3	3	4	27	0.111111	0.136364	NA
1358	0	0	0	0	0	0	0	0	0	0	0	0	1	0	0	0	0	1	0	0	0	1	0	0	0	1	2	3	4	27	0.111111	0.0909091	NA
1359	0	0	0	0	0	0	0	0	0	0	0	0	1	0	0	0	0	1	0	0	0	0	0	0	0	0	2	2	4	27	0.0740741	0.0909091	NA
1360	0	0	0	0	0	0	0	0	0	0	0	0	1	0	0	0	0	0	0	0	0	0	0	0	0	0	1	1	4	27	0.037037	0.0454545	NA
1361	0	0	0	0	0	0	0	0	0	0	0	0	1	0	0	0	0	1	0	0	0	0	0	0	0	0	2	2	4	27	0.0740741	0.0909091	NA
1364	0	0	0	0	0	0	0	0	0	0	0	0	1	0	0	0	0	1	0	0	0	0	0	0	0	0	2	2	4	27	0.0740741	0.0909091	NA
1365	0	0	0	0	0	0	0	0	0	0	0	0	1	0	0	0	0	1	0	1	0	0	0	0	0	0	3	3	4	27	0.111111	0.136364	NA
1366	0	0	0	0	0	0	0	0	0	0	0	0	1	0	0	0	0	1	0	0	0	0	0	0	0	0	2	2	4	27	0.0740741	0.0909091	NA
1367	0	0	0	0	0	0	0	0	0	0	0	0	1	0	1	0	0	0	0	1	0	0	0	0	0	0	3	3	4	27	0.111111	0.136364	NA
1368	0	0	0	0	0	0	0	0	0	0	0	0	1	0	0	0	0	0	0	0	0	0	0	0	0	0	1	1	4	27	0.037037	0.0454545	NA
1370	0	0	0	0	0	0	0	0	0	0	0	0	1	0	0	0	0	0	0	1	0	0	0	0	0	0	2	2	4	27	0.0740741	0.0909091	NA
1371	0	0	1	0	0	0	0	0	0	0	0	0	1	0	0	0	0	1	0	0	1	0	0	0	0	1	3	4	4	27	0.148148	0.136364	NA
1372	0	0	1	0	0	0	0	0	0	0	0	0	1	0	0	0	0	1	1	1	1	0	0	0	0	1	5	6	4	27	0.222222	0.227273	NA
1374	0	0	1	0	0	0	0	0	0	0	0	0	1	0	0	0	0	1	0	0	0	0	0	0	0	0	3	3	4	27	0.111111	0.136364	NA
1380	0	0	0	0	0	0	0	0	0	0	0	0	1	0	0	0	0	0	0	1	0	0	0	0	0	0	2	2	4	27	0.0740741	0.0909091	NA
1381	0	0	0	0	0	0	0	0	0	0	0	0	1	0	0	0	0	0	0	0	0	0	0	0	0	0	1	1	4	27	0.037037	0.0454545	NA
1387	0	0	0	0	0	0	0	0	0	0	0	0	1	0	0	0	0	0	0	0	0	0	0	0	0	0	1	1	4	27	0.037037	0.0454545	NA
1388	0	0	0	0	0	0	0	0	0	0	0	0	1	0	0	0	0	1	0	0	0	0	0	0	0	0	2	2	4	27	0.0740741	0.0909091	NA
1389	0	0	0	0	0	0	0	0	0	0	0	0	1	0	0	0	0	0	0	1	0	0	0	0	0	0	2	2	4	27	0.0740741	0.0909091	NA
1390	0	0	0	0	0	0	0	0	0	0	0	0	1	0	0	0	0	0	0	0	0	0	0	0	0	0	1	1	4	27	0.037037	0.0454545	NA
1392	0	0	0	0	0	0	0	0	0	0	0	0	1	0	0	0	0	0	0	0	0	0	0	0	0	0	1	1	4	27	0.037037	0.0454545	NA
1393	0	0	0	0	0	0	0	0	0	0	0	0	1	0	0	0	0	1	0	0	0	0	0	0	0	0	2	2	4	27	0.0740741	0.0909091	NA
1395	0	0	0	0	0	0	0	0	0	0	0	0	1	0	0	0	0	1	0	0	0	0	0	0	0	0	2	2	4	27	0.0740741	0.0909091	NA
1396	0	0	0	0	0	0	0	0	0	0	0	0	1	0	0	0	0	1	0	0	0	0	0	0	0	0	2	2	4	27	0.0740741	0.0909091	NA
1397	0	0	0	0	0	0	0	0	0	0	0	0	1	0	0	0	0	1	0	0	0	0	1	0	0	1	2	3	4	27	0.111111	0.0909091	NA
1398	0	0	0	0	0	0	0	0	0	0	0	0	1	0	0	0	0	0	1	1	0	0	0	0	0	0	3	3	4	27	0.111111	0.136364	NA
1400	0	0	1	0	0	0	1	0	0	0	0	0	1	0	0	0	0	1	0	0	1	0	0	0	0	1	4	5	4	27	0.185185	0.181818	NA
1402	0	0	0	0	0	0	0	0	0	0	0	0	1	0	0	0	0	0	0	0	0	0	0	0	0	0	1	1	4	27	0.037037	0.0454545	NA
1404	0	0	0	0	0	0	0	0	0	0	0	0	1	0	0	0	0	0	0	0	1	0	0	0	0	1	1	2	4	27	0.0740741	0.0454545	NA
1406	0	0	0	0	0	0	0	0	0	0	0	0	1	0	0	0	0	1	0	0	0	0	0	0	0	0	2	2	4	27	0.0740741	0.0909091	NA
1408	0	0	1	0	0	0	0	0	0	0	0	0	1	0	0	0	0	1	0	0	0	0	0	0	0	0	3	3	4	27	0.111111	0.136364	NA
1409	0	0	0	0	0	0	0	0	0	0	0	0	1	0	0	0	0	0	0	0	1	0	0	0	0	1	1	2	4	27	0.0740741	0.0454545	NA
1412	0	0	0	0	0	0	0	0	0	0	0	0	1	0	0	0	0	1	0	0	0	0	0	0	0	0	2	2	4	27	0.0740741	0.0909091	NA
1413	0	0	0	0	0	0	0	0	0	0	0	0	1	0	0	0	NA	NA	NA	NA	0	0	0	0	0	0	1	1	0	23	0.0434783	0.0555556	NA
1414	0	0	0	0	0	0	0	0	0	0	0	0	1	0	0	0	0	1	0	0	0	1	0	0	0	1	2	3	4	27	0.111111	0.0909091	NA
1415	0	0	0	0	0	0	0	0	0	0	0	0	1	0	0	0	0	1	0	0	0	0	0	0	0	0	2	2	4	27	0.0740741	0.0909091	NA
1417	0	0	0	0	0	0	0	0	0	0	0	0	1	0	0	0	0	1	0	0	0	0	0	0	0	0	2	2	4	27	0.0740741	0.0909091	NA
1423	0	0	0	0	0	0	0	0	0	0	0	0	1	0	0	0	0	0	0	0	0	0	0	0	0	0	1	1	4	27	0.037037	0.0454545	NA
1424	0	0	0	0	0	0	0	0	0	0	0	0	1	0	0	0	0	0	0	0	0	0	0	0	0	0	1	1	4	27	0.037037	0.0454545	NA
1425	0	0	0	0	0	0	0	0	0	0	0	0	1	0	0	0	0	0	0	0	0	0	0	0	0	0	1	1	4	27	0.037037	0.0454545	NA
1426	0	0	0	0	0	0	0	0	0	0	0	0	1	0	1	0	0	0	0	0	0	0	0	0	0	0	2	2	4	27	0.0740741	0.0909091	NA
1430	0	0	0	0	0	0	0	0	0	0	0	0	1	0	0	0	0	0	0	0	0	0	0	0	0	0	1	1	4	27	0.037037	0.0454545	NA
1431	0	0	0	0	0	0	0	0	0	0	0	0	1	0	0	0	0	1	0	0	0	0	0	0	0	0	2	2	4	27	0.0740741	0.0909091	NA
1432	0	0	0	0	0	0	0	0	0	0	0	0	1	0	0	0	0	1	0	0	0	0	0	0	0	0	2	2	4	27	0.0740741	0.0909091	NA
1433	0	0	0	0	0	0	0	0	0	0	0	0	1	0	1	0	0	0	0	0	0	0	0	0	0	0	2	2	4	27	0.0740741	0.0909091	NA
1434	0	0	0	0	0	0	0	0	0	0	0	0	1	0	0	0	0	0	0	0	0	0	0	0	0	0	1	1	4	27	0.037037	0.0454545	NA
1435	0	0	0	0	0	0	0	0	0	0	0	0	1	0	0	0	0	0	0	0	0	0	0	0	0	0	1	1	4	27	0.037037	0.0454545	NA
1436	0	0	0	0	0	0	0	0	0	0	0	0	1	0	0	0	0	1	0	0	0	0	0	0	0	0	2	2	4	27	0.0740741	0.0909091	NA
1437	0	0	0	0	0	0	0	0	0	0	0	0	1	0	0	0	0	0	0	0	0	0	0	0	0	0	1	1	4	27	0.037037	0.0454545	NA
1438	0	0	1	0	0	0	0	0	0	0	0	0	1	0	0	0	0	0	0	0	0	0	0	0	0	0	2	2	4	27	0.0740741	0.0909091	NA
1439	0	0	0	0	0	1	0	0	0	0	0	0	1	0	0	0	0	0	0	0	0	0	0	0	0	0	2	2	4	27	0.0740741	0.0909091	NA
1440	0	0	0	0	0	0	0	0	0	0	0	0	1	0	0	0	0	1	0	0	0	0	0	0	0	0	2	2	4	27	0.0740741	0.0909091	NA
1441	0	0	0	0	0	0	0	0	0	0	0	0	1	0	0	0	0	1	0	0	0	0	0	0	0	0	2	2	4	27	0.0740741	0.0909091	NA
1442	0	0	0	0	0	0	0	0	0	0	0	0	1	0	0	0	0	0	0	0	0	1	0	0	0	1	1	2	4	27	0.0740741	0.0454545	NA
1446	0	0	0	0	0	0	0	0	0	0	0	0	1	0	0	0	0	0	0	0	0	0	0	0	0	0	1	1	4	27	0.037037	0.0454545	NA
1447	0	0	0	0	0	0	0	0	0	0	0	0	1	0	0	0	0	0	0	0	0	0	0	0	0	0	1	1	4	27	0.037037	0.0454545	NA
1449	0	0	0	0	0	0	0	0	0	0	0	0	1	0	0	0	0	0	0	1	0	0	0	0	0	0	2	2	4	27	0.0740741	0.0909091	NA
1450	0	0	0	0	0	0	0	0	0	0	0	0	1	0	0	0	0	0	0	0	0	1	0	0	0	1	1	2	4	27	0.0740741	0.0454545	NA
1451	0	0	0	0	0	0	0	0	0	0	0	0	1	0	0	0	0	0	0	0	0	0	0	0	0	0	1	1	4	27	0.037037	0.0454545	NA
1453	0	0	0	0	0	0	0	0	0	0	0	0	1	0	0	0	0	0	0	0	0	0	0	0	0	0	1	1	4	27	0.037037	0.0454545	NA
1454	0	0	0	0	0	0	0	0	0	0	0	0	1	0	0	0	0	0	0	0	0	0	0	0	0	0	1	1	4	27	0.037037	0.0454545	NA
1455	0	0	0	0	0	0	0	0	0	0	0	0	1	0	0	0	0	1	0	0	0	0	0	0	0	0	2	2	4	27	0.0740741	0.0909091	NA
1456	0	0	1	0	0	0	0	0	0	0	0	0	1	0	0	0	0	0	0	1	0	0	0	0	0	0	3	3	4	27	0.111111	0.136364	NA
1458	0	0	0	0	0	0	0	0	0	0	0	0	1	0	0	0	0	0	0	0	0	0	0	0	0	0	1	1	4	27	0.037037	0.0454545	NA
1459	0	0	0	0	0	0	0	0	0	0	0	0	1	0	0	0	0	0	0	0	0	0	0	0	0	0	1	1	4	27	0.037037	0.0454545	NA
1460	0	0	0	0	0	0	0	0	0	0	0	0	1	0	0	0	0	1	0	0	0	0	0	0	0	0	2	2	4	27	0.0740741	0.0909091	NA
1462	0	0	0	0	0	0	0	0	0	0	0	0	1	0	0	0	0	1	0	0	0	0	0	0	0	0	2	2	4	27	0.0740741	0.0909091	NA
1467	0	0	0	0	0	0	0	0	0	0	0	0	1	0	0	0	0	0	0	0	0	0	0	0	0	0	1	1	4	27	0.037037	0.0454545	NA
1468	0	0	0	0	0	0	0	0	0	0	0	0	1	0	0	0	0	1	0	0	0	0	0	0	0	0	2	2	4	27	0.0740741	0.0909091	NA
1471	0	0	0	0	0	0	0	0	0	0	0	0	1	0	0	0	0	1	0	1	0	0	0	0	0	0	3	3	4	27	0.111111	0.136364	NA
1473	0	0	0	0	0	0	0	0	0	0	0	0	1	0	0	0	0	1	1	0	0	0	0	0	0	0	3	3	4	27	0.111111	0.136364	NA
1474	0	0	1	0	0	0	0	0	0	0	0	0	1	0	0	0	NA	1	0	0	0	0	0	0	0	0	3	3	3	26	0.115385	0.142857	NA
1476	0	0	0	0	0	0	0	0	0	0	0	0	1	0	0	0	0	1	0	0	1	0	0	0	0	1	2	3	4	27	0.111111	0.0909091	NA
1477	0	0	0	0	0	0	0	0	0	0	0	0	1	0	0	0	NA	0	0	0	0	0	0	0	0	0	1	1	3	26	0.0384615	0.047619	NA
1478	0	0	0	0	0	0	0	0	0	0	0	0	1	0	0	0	NA	0	0	0	0	0	0	0	0	0	1	1	3	26	0.0384615	0.047619	NA
1479	0	0	0	0	0	0	0	0	0	0	0	0	1	0	0	0	0	0	0	1	0	0	0	0	0	0	2	2	4	27	0.0740741	0.0909091	NA
1480	0	0	0	0	0	0	0	0	0	0	0	0	1	0	0	0	0	0	0	0	0	0	0	0	0	0	1	1	4	27	0.037037	0.0454545	NA
1481	0	0	0	0	0	0	0	0	0	0	0	0	1	0	0	0	0	1	0	0	0	0	0	0	0	0	2	2	4	27	0.0740741	0.0909091	NA
1482	0	0	0	0	0	0	0	0	0	0	0	0	1	0	0	0	0	1	1	0	0	0	0	0	0	0	3	3	4	27	0.111111	0.136364	NA
1483	0	0	0	0	0	0	0	0	0	0	0	0	1	0	0	0	0	0	0	0	0	0	0	0	0	0	1	1	4	27	0.037037	0.0454545	NA
1484	0	0	0	0	0	0	0	0	0	0	0	0	1	0	0	0	0	0	0	1	0	0	0	0	0	0	2	2	4	27	0.0740741	0.0909091	NA
1486	0	0	0	0	0	0	0	0	0	0	0	0	1	0	0	0	0	1	0	0	0	0	0	0	0	0	2	2	4	27	0.0740741	0.0909091	NA
1488	0	0	1	0	0	0	0	0	0	0	0	0	1	0	0	0	0	0	0	1	0	0	0	0	0	0	3	3	4	27	0.111111	0.136364	NA
1489	0	0	0	0	0	0	0	0	0	0	0	0	1	0	0	0	0	0	0	0	0	0	0	0	0	0	1	1	4	27	0.037037	0.0454545	NA
1490	0	0	1	0	0	0	0	0	0	0	0	0	1	0	0	0	0	1	0	0	0	0	0	0	0	0	3	3	4	27	0.111111	0.136364	NA
1493	0	0	0	0	0	0	0	0	0	0	0	0	1	0	0	0	0	0	0	0	0	0	0	0	0	0	1	1	4	27	0.037037	0.0454545	NA
1495	0	0	0	0	0	0	0	0	0	0	0	0	1	0	0	0	0	1	0	0	0	0	0	0	0	0	2	2	4	27	0.0740741	0.0909091	NA
1496	0	0	0	0	0	0	0	0	0	0	0	0	1	0	0	0	0	0	0	0	0	0	0	0	0	0	1	1	4	27	0.037037	0.0454545	NA
1499	0	0	0	0	0	0	0	0	0	0	0	0	1	0	0	0	0	1	0	0	0	0	0	0	0	0	2	2	4	27	0.0740741	0.0909091	NA
1501	0	0	0	0	0	0	0	0	0	0	0	0	1	0	0	0	0	0	0	0	0	0	0	0	0	0	1	1	4	27	0.037037	0.0454545	NA
1504	0	0	0	0	0	0	0	0	0	0	0	0	1	0	0	0	0	1	0	0	0	1	0	0	0	1	2	3	4	27	0.111111	0.0909091	NA
1506	0	0	0	0	0	0	0	0	0	0	0	0	1	0	0	0	0	1	0	0	0	0	0	0	0	0	2	2	4	27	0.0740741	0.0909091	NA
1508	0	0	1	0	0	1	0	0	0	0	0	0	1	0	0	0	0	1	0	0	1	0	0	0	0	1	4	5	4	27	0.185185	0.181818	NA
1510	0	0	0	0	0	0	0	0	0	0	0	0	1	0	0	0	0	1	0	0	1	0	0	0	0	1	2	3	4	27	0.111111	0.0909091	NA
1511	0	0	0	0	0	0	0	0	0	0	0	0	1	0	0	0	0	0	0	1	0	0	0	0	0	0	2	2	4	27	0.0740741	0.0909091	NA
1512	0	0	0	0	0	0	0	0	0	0	0	0	1	0	0	0	0	0	0	0	0	0	0	0	0	0	1	1	4	27	0.037037	0.0454545	NA
1514	0	0	1	0	0	1	0	0	0	0	0	0	1	0	0	0	0	0	0	0	0	0	0	0	0	0	3	3	4	27	0.111111	0.136364	NA
1515	0	0	0	0	0	0	0	0	0	0	0	0	1	0	0	0	0	0	0	1	0	0	0	0	0	0	2	2	4	27	0.0740741	0.0909091	NA
1517	0	0	0	0	0	0	0	0	0	0	0	0	1	0	0	0	0	1	0	0	0	0	0	0	0	0	2	2	4	27	0.0740741	0.0909091	NA
1518	0	0	1	0	0	0	0	0	0	0	0	0	1	0	0	0	0	0	0	0	1	0	0	0	0	1	2	3	4	27	0.111111	0.0909091	NA
1519	0	0	0	0	0	0	0	0	0	0	0	0	1	0	0	0	0	0	0	0	0	0	0	0	0	0	1	1	4	27	0.037037	0.0454545	NA
1521	0	0	0	0	0	0	0	0	0	0	0	0	1	0	0	0	0	1	0	1	0	0	0	0	0	0	3	3	4	27	0.111111	0.136364	NA
1523	0	0	0	0	0	0	0	0	0	0	0	0	1	0	0	0	0	0	1	1	0	0	0	1	0	1	3	4	4	27	0.148148	0.136364	NA
1524	0	0	0	0	0	0	0	0	0	0	0	0	1	0	0	0	0	0	0	0	0	0	0	0	0	0	1	1	4	27	0.037037	0.0454545	NA
1525	0	0	0	0	0	0	0	0	0	0	0	0	1	0	0	0	0	1	1	1	0	0	0	0	0	0	4	4	4	27	0.148148	0.181818	NA
1526	0	0	0	0	0	0	0	0	0	0	0	0	1	0	0	0	0	1	0	0	0	0	0	0	0	0	2	2	4	27	0.0740741	0.0909091	NA
1527	0	0	0	0	0	0	0	0	0	0	0	0	1	0	0	0	0	1	0	0	0	0	0	0	0	0	2	2	4	27	0.0740741	0.0909091	NA
1528	0	0	0	0	0	0	0	0	0	0	0	0	1	0	0	0	0	1	0	0	0	0	0	0	0	0	2	2	4	27	0.0740741	0.0909091	NA
1529	0	0	0	0	0	0	0	0	0	0	0	0	1	0	0	0	0	1	0	0	0	0	0	0	0	0	2	2	4	27	0.0740741	0.0909091	NA
1531	0	0	1	0	0	0	0	0	0	0	0	0	1	0	0	0	0	1	0	0	1	0	0	0	0	1	3	4	4	27	0.148148	0.136364	NA
1532	0	0	0	0	0	0	0	0	0	0	0	0	1	0	0	0	NA	0	0	0	0	0	0	0	0	0	1	1	3	26	0.0384615	0.047619	NA
1533	1	0	1	0	0	1	0	0	0	0	0	0	1	0	0	0	0	0	0	1	1	1	0	0	1	3	5	8	4	27	0.296296	0.227273	NA
1534	0	0	0	0	0	0	0	0	0	0	0	0	1	0	0	0	0	0	0	0	0	1	0	0	0	1	1	2	4	27	0.0740741	0.0454545	NA
1536	0	0	0	0	0	0	0	0	0	0	0	0	1	0	0	0	0	0	0	0	0	0	0	0	0	0	1	1	4	27	0.037037	0.0454545	NA
1537	0	0	0	0	0	0	0	0	0	0	0	0	1	0	0	0	0	1	0	1	0	0	0	0	0	0	3	3	4	27	0.111111	0.136364	NA
1538	1	0	1	0	0	0	0	0	0	0	0	0	1	0	0	0	0	1	0	0	0	0	0	0	0	0	4	4	4	27	0.148148	0.181818	NA
1539	0	0	0	0	0	0	0	0	0	0	0	0	1	0	0	0	NA	1	0	0	1	0	0	0	0	1	2	3	3	26	0.115385	0.0952381	NA
1540	0	0	0	0	0	0	0	0	0	0	0	0	1	0	0	0	0	1	0	1	0	0	0	0	0	0	3	3	4	27	0.111111	0.136364	NA
1541	0	0	1	0	0	0	1	0	0	0	0	0	1	0	0	0	0	0	0	0	0	0	0	0	0	0	3	3	4	27	0.111111	0.136364	NA
1542	0	0	1	0	0	0	0	0	0	0	0	0	1	0	0	0	0	0	1	1	0	0	0	0	0	0	4	4	4	27	0.148148	0.181818	NA
1543	0	0	0	0	0	0	0	0	0	0	0	0	1	0	0	0	0	1	0	0	0	0	0	0	0	0	2	2	4	27	0.0740741	0.0909091	NA
1544	0	0	0	0	0	0	0	0	0	0	0	0	1	0	0	0	NA	1	0	0	0	0	0	0	0	0	2	2	3	26	0.0769231	0.0952381	NA
1545	0	0	1	0	0	0	0	0	0	0	0	0	1	0	0	0	0	0	0	0	0	0	0	0	0	0	2	2	4	27	0.0740741	0.0909091	NA
1547	0	0	1	0	0	1	1	0	0	0	0	0	1	0	0	0	NA	1	0	0	1	0	0	0	0	1	5	6	3	26	0.230769	0.238095	NA
1548	0	0	0	0	0	0	0	0	0	0	0	0	1	0	0	0	0	0	0	0	0	0	0	0	0	0	1	1	4	27	0.037037	0.0454545	NA
1550	0	0	0	0	0	0	0	0	0	0	0	0	1	0	0	0	0	0	0	0	0	0	0	0	0	0	1	1	4	27	0.037037	0.0454545	NA
1551	0	0	0	0	0	0	0	0	0	0	0	0	1	0	0	0	0	0	0	1	0	0	0	0	0	0	2	2	4	27	0.0740741	0.0909091	NA
1552	0	0	0	0	0	0	0	0	0	0	0	0	1	0	0	0	0	0	0	0	0	0	0	0	0	0	1	1	4	27	0.037037	0.0454545	NA
1553	0	0	0	0	0	0	0	0	0	0	0	0	1	0	0	0	0	0	0	1	0	0	0	0	0	0	2	2	4	27	0.0740741	0.0909091	NA
1554	0	0	0	0	0	0	0	0	0	0	0	0	1	0	0	0	0	0	0	0	0	0	0	0	0	0	1	1	4	27	0.037037	0.0454545	NA
1555	0	0	0	0	0	0	0	0	0	0	0	0	1	0	0	0	0	1	0	0	1	0	0	0	0	1	2	3	4	27	0.111111	0.0909091	NA
1556	0	0	0	0	0	0	0	0	0	0	0	0	1	0	0	0	0	0	0	1	0	0	0	0	0	0	2	2	4	27	0.0740741	0.0909091	NA
1557	0	0	0	0	0	0	0	0	1	0	0	0	1	0	1	0	0	0	0	0	0	0	0	0	0	0	3	3	4	27	0.111111	0.136364	NA
1560	0	0	1	0	0	0	1	0	0	0	0	0	1	0	0	0	0	0	0	0	0	0	0	0	0	0	3	3	4	27	0.111111	0.136364	NA
1561	0	0	1	0	0	1	0	0	0	0	0	0	1	0	0	0	NA	0	1	1	0	0	0	0	0	0	5	5	3	26	0.192308	0.238095	NA
1562	0	0	0	0	0	0	0	0	0	0	0	0	1	0	0	0	0	1	0	0	0	0	0	0	0	0	2	2	4	27	0.0740741	0.0909091	NA
1563	0	0	0	0	0	0	0	0	0	0	0	0	1	0	0	0	0	1	0	0	1	1	0	0	1	3	2	5	4	27	0.185185	0.0909091	NA
1565	0	0	0	0	0	0	0	0	0	0	0	0	1	0	0	0	0	0	0	0	0	0	0	0	0	0	1	1	4	27	0.037037	0.0454545	NA
1566	0	0	0	0	0	0	0	0	0	0	0	0	1	0	0	0	0	1	1	1	0	0	0	0	0	0	4	4	4	27	0.148148	0.181818	NA
1569	0	0	0	0	0	0	0	0	0	0	0	0	1	0	0	0	0	0	0	0	0	1	0	0	0	1	1	2	4	27	0.0740741	0.0454545	NA
1570	0	0	0	0	0	0	0	0	0	0	0	0	1	0	0	0	0	1	0	0	0	0	0	0	0	0	2	2	4	27	0.0740741	0.0909091	NA
1572	0	0	0	0	0	0	0	0	0	0	0	0	1	0	0	0	0	0	0	0	0	0	0	0	0	0	1	1	4	27	0.037037	0.0454545	NA
1573	0	0	1	0	0	0	0	0	0	0	0	0	1	0	0	0	0	0	0	0	0	0	0	0	0	0	2	2	4	27	0.0740741	0.0909091	NA
1577	0	0	0	0	0	0	0	0	0	0	0	0	1	0	0	0	0	0	0	1	0	0	0	0	0	0	2	2	4	27	0.0740741	0.0909091	NA
1578	0	0	0	0	0	0	0	0	0	0	0	0	1	0	0	0	0	1	0	0	0	0	0	0	0	0	2	2	4	27	0.0740741	0.0909091	NA
1579	0	0	0	0	0	0	0	0	0	0	0	0	1	0	0	0	0	1	0	0	0	0	0	0	0	0	2	2	4	27	0.0740741	0.0909091	NA
1580	0	0	1	0	0	1	0	0	0	0	0	0	1	0	0	0	1	1	0	0	0	0	0	0	0	0	5	5	4	27	0.185185	0.227273	NA
1584	0	0	0	0	0	0	0	0	0	0	0	0	1	0	0	0	0	1	0	0	0	0	0	0	0	0	2	2	4	27	0.0740741	0.0909091	NA
1585	0	0	0	0	0	0	0	0	0	0	0	0	1	0	0	0	0	1	0	0	0	0	0	0	0	0	2	2	4	27	0.0740741	0.0909091	NA
1587	0	0	0	0	0	0	0	0	0	0	0	0	1	0	0	0	0	0	0	0	0	0	0	0	0	0	1	1	4	27	0.037037	0.0454545	NA
1588	0	0	0	0	0	0	0	0	0	0	0	0	1	0	0	0	0	0	0	0	0	0	0	0	0	0	1	1	4	27	0.037037	0.0454545	NA
1589	0	0	1	0	0	0	0	0	0	0	0	0	1	0	0	0	0	1	0	0	0	0	0	0	0	0	3	3	4	27	0.111111	0.136364	NA
1590	0	0	0	0	0	0	0	0	0	0	0	0	1	0	0	0	0	0	0	0	0	0	0	0	0	0	1	1	4	27	0.037037	0.0454545	NA
1591	0	0	0	0	0	0	0	0	0	0	0	0	1	0	0	0	0	1	0	0	0	0	0	0	0	0	2	2	4	27	0.0740741	0.0909091	NA
1594	0	0	0	0	0	0	0	0	0	0	0	0	1	0	0	0	0	0	0	0	0	0	0	0	0	0	1	1	4	27	0.037037	0.0454545	NA
1595	0	0	0	0	0	0	0	0	0	0	0	0	1	0	0	0	0	0	0	0	0	0	0	0	0	0	1	1	4	27	0.037037	0.0454545	NA
1596	0	0	0	0	0	0	0	0	0	0	0	0	1	0	0	0	0	0	0	0	0	0	0	0	0	0	1	1	4	27	0.037037	0.0454545	NA
1598	0	0	0	0	0	0	0	0	0	0	0	0	1	0	0	0	0	0	0	0	0	0	0	0	0	0	1	1	4	27	0.037037	0.0454545	NA
1600	0	0	0	0	0	0	0	0	0	0	0	0	1	0	0	0	0	0	0	0	0	0	0	0	0	0	1	1	4	27	0.037037	0.0454545	NA
1601	0	0	0	0	0	0	0	0	0	0	0	0	1	0	0	0	0	0	0	0	0	0	0	0	0	0	1	1	4	27	0.037037	0.0454545	NA
1603	0	0	0	0	0	0	0	0	0	0	0	0	1	0	0	0	0	1	0	0	0	0	0	0	0	0	2	2	4	27	0.0740741	0.0909091	NA
1605	0	0	0	0	0	0	0	0	0	0	0	0	1	0	0	0	1	0	0	0	0	0	0	0	0	0	2	2	4	27	0.0740741	0.0909091	NA
1606	0	0	1	0	0	0	0	0	0	0	0	0	1	0	0	0	NA	NA	NA	NA	0	0	0	0	0	0	2	2	0	23	0.0869565	0.111111	NA
1607	0	0	0	0	0	0	0	0	0	0	0	0	1	0	0	0	NA	NA	NA	NA	0	0	0	0	0	0	1	1	0	23	0.0434783	0.0555556	NA
1608	0	0	1	0	0	0	1	0	0	0	0	0	1	0	0	0	0	0	0	1	0	0	0	0	0	0	4	4	4	27	0.148148	0.181818	NA
1609	0	0	0	0	0	0	0	0	0	0	0	0	1	0	0	0	0	0	0	0	0	0	0	0	0	0	1	1	4	27	0.037037	0.0454545	NA
1611	0	0	0	0	0	0	0	0	0	0	0	0	1	0	0	0	0	0	0	0	0	0	0	0	0	0	1	1	4	27	0.037037	0.0454545	NA
1612	0	0	0	0	0	0	0	0	0	0	0	0	1	0	0	0	0	0	0	1	0	0	0	0	0	0	2	2	4	27	0.0740741	0.0909091	NA
1614	0	0	0	0	0	0	0	0	0	0	0	0	1	0	1	0	0	0	0	0	0	0	0	0	0	0	2	2	4	27	0.0740741	0.0909091	NA
1617	0	0	0	0	0	0	0	0	0	0	0	0	1	0	0	0	0	0	0	0	0	1	0	0	0	1	1	2	4	27	0.0740741	0.0454545	NA
1618	0	0	0	0	0	0	0	0	0	0	0	0	1	0	0	0	0	1	0	0	0	0	0	0	0	0	2	2	4	27	0.0740741	0.0909091	NA
1620	0	0	0	0	0	0	0	0	0	0	0	0	1	0	0	0	0	0	0	1	0	0	0	0	0	0	2	2	4	27	0.0740741	0.0909091	NA
1621	0	0	0	0	0	0	0	0	0	0	0	0	1	0	0	0	0	1	0	0	0	0	0	0	0	0	2	2	4	27	0.0740741	0.0909091	NA
1625	0	0	0	0	0	0	0	0	0	1	0	0	1	0	0	0	0	0	0	1	1	0	0	0	0	1	3	4	4	27	0.148148	0.136364	NA
1626	0	0	0	0	0	0	0	0	0	0	0	0	1	0	0	0	0	0	0	0	0	0	0	0	0	0	1	1	4	27	0.037037	0.0454545	NA
1627	0	0	1	0	0	0	1	0	0	0	0	0	1	0	0	0	0	0	0	0	0	0	0	0	0	0	3	3	4	27	0.111111	0.136364	NA
1629	0	0	0	0	0	0	0	0	0	0	0	0	1	0	0	0	0	0	0	0	0	0	0	0	0	0	1	1	4	27	0.037037	0.0454545	NA
1632	0	0	0	0	0	0	0	0	0	0	0	0	1	0	0	0	NA	1	0	0	0	0	0	0	0	0	2	2	3	26	0.0769231	0.0952381	NA
1633	0	0	0	0	0	0	0	0	0	0	0	0	1	0	0	0	0	1	0	0	0	0	0	0	0	0	2	2	4	27	0.0740741	0.0909091	NA
1635	0	0	0	0	0	0	0	0	0	0	0	0	1	0	0	0	0	1	0	0	0	0	0	0	0	0	2	2	4	27	0.0740741	0.0909091	NA
1636	0	0	0	0	0	0	0	0	0	0	0	0	1	0	0	0	0	1	0	0	0	1	0	0	0	1	2	3	4	27	0.111111	0.0909091	NA
1637	0	0	0	0	0	0	0	0	0	0	0	0	1	0	0	0	0	0	0	0	0	0	0	0	0	0	1	1	4	27	0.037037	0.0454545	NA
1638	0	0	1	0	0	1	1	0	0	0	0	0	1	0	0	0	0	0	0	0	0	1	0	0	0	1	4	5	4	27	0.185185	0.181818	NA
1639	0	0	0	0	0	0	0	0	0	0	0	0	1	0	0	0	0	1	0	0	0	0	0	0	0	0	2	2	4	27	0.0740741	0.0909091	NA
1640	0	0	0	0	0	0	0	0	0	0	0	0	1	0	0	0	0	0	0	0	0	0	0	0	0	0	1	1	4	27	0.037037	0.0454545	NA
1641	0	0	0	0	0	0	0	0	0	0	0	0	1	0	0	0	0	0	0	0	0	0	0	0	0	0	1	1	4	27	0.037037	0.0454545	NA
1642	0	0	0	0	0	0	0	0	0	0	0	0	1	0	0	0	0	0	0	0	0	0	0	0	0	0	1	1	4	27	0.037037	0.0454545	NA
1643	0	0	1	0	0	1	0	0	0	0	0	0	1	0	0	0	0	0	0	1	0	0	0	0	0	0	4	4	4	27	0.148148	0.181818	NA
1644	0	0	0	0	0	0	0	0	0	0	0	0	1	0	0	0	0	0	0	0	0	0	0	0	0	0	1	1	4	27	0.037037	0.0454545	NA
1646	0	0	0	0	0	0	0	0	0	0	0	0	1	0	0	0	0	1	0	0	0	0	0	0	0	0	2	2	4	27	0.0740741	0.0909091	NA
1647	0	0	0	0	0	0	0	0	0	0	0	0	1	0	0	0	0	0	0	0	0	0	0	0	0	0	1	1	4	27	0.037037	0.0454545	NA
1649	0	0	0	0	0	0	0	0	0	0	0	0	1	0	0	0	0	1	0	0	0	0	0	0	0	0	2	2	4	27	0.0740741	0.0909091	NA
1650	0	0	0	0	0	0	0	0	0	0	0	0	1	0	0	0	0	1	0	0	0	0	0	0	0	0	2	2	4	27	0.0740741	0.0909091	NA
1651	0	0	0	0	0	0	0	0	0	0	0	0	1	0	0	0	0	1	0	0	0	0	0	0	0	0	2	2	4	27	0.0740741	0.0909091	NA
1657	0	0	0	0	0	0	0	0	0	0	0	0	1	0	0	0	0	1	0	0	0	0	0	0	0	0	2	2	4	27	0.0740741	0.0909091	NA
1658	0	0	0	0	0	0	0	0	0	0	0	0	1	0	0	0	0	0	0	0	0	0	0	0	0	0	1	1	4	27	0.037037	0.0454545	NA
1659	0	0	0	0	0	0	0	0	0	0	0	0	1	0	0	0	0	0	0	0	0	0	0	0	0	0	1	1	4	27	0.037037	0.0454545	NA
1660	0	0	0	0	0	0	0	0	0	0	0	0	1	0	0	0	0	1	0	0	0	0	0	0	0	0	2	2	4	27	0.0740741	0.0909091	NA
1661	0	0	0	0	0	0	0	0	0	0	0	0	1	0	0	0	0	1	0	1	0	0	0	0	0	0	3	3	4	27	0.111111	0.136364	NA
1662	0	0	0	0	0	0	0	0	0	0	0	0	1	0	0	0	0	0	1	0	0	0	0	0	0	0	2	2	4	27	0.0740741	0.0909091	NA
1663	0	0	0	0	0	0	0	0	0	0	0	0	1	0	0	0	0	0	0	0	0	0	0	0	0	0	1	1	4	27	0.037037	0.0454545	NA
1665	0	0	0	0	0	0	0	0	0	0	0	0	1	0	0	0	0	1	0	0	0	1	0	0	0	1	2	3	4	27	0.111111	0.0909091	NA
1666	1	0	1	0	0	0	0	0	0	0	0	0	1	0	0	0	0	0	0	0	0	0	0	0	0	0	3	3	4	27	0.111111	0.136364	NA
1667	0	0	0	0	0	0	0	0	0	0	0	0	1	0	0	0	0	1	1	0	0	0	0	0	0	0	3	3	4	27	0.111111	0.136364	NA
1668	0	0	1	0	0	0	1	0	0	0	0	0	1	0	1	0	0	1	1	1	0	0	0	0	0	0	7	7	4	27	0.259259	0.318182	NA
1669	0	0	0	0	0	0	0	0	0	0	0	0	1	0	0	0	0	1	0	0	0	0	0	0	0	0	2	2	4	27	0.0740741	0.0909091	NA
1670	0	0	0	0	0	0	0	0	0	0	0	0	1	0	0	0	0	0	0	0	1	0	0	0	0	1	1	2	4	27	0.0740741	0.0454545	NA
1676	0	0	0	0	0	0	0	0	0	0	0	0	1	0	0	0	0	1	0	0	0	0	0	0	0	0	2	2	4	27	0.0740741	0.0909091	NA
1680	0	0	0	0	0	0	0	0	0	0	0	0	1	0	0	0	0	1	0	0	0	0	0	0	0	0	2	2	4	27	0.0740741	0.0909091	NA
1681	0	0	0	0	0	0	0	0	0	0	0	0	1	0	0	0	0	1	0	0	0	0	0	0	0	0	2	2	4	27	0.0740741	0.0909091	NA
1683	0	0	0	0	0	0	0	0	0	0	0	0	1	0	0	0	NA	0	0	0	0	0	0	0	0	0	1	1	3	26	0.0384615	0.047619	NA
1684	0	0	0	0	0	0	0	0	0	0	0	0	1	0	0	0	0	0	0	0	0	0	0	0	0	0	1	1	4	27	0.037037	0.0454545	NA
1685	0	0	1	0	0	0	0	0	0	0	0	0	1	0	0	0	0	0	0	0	0	0	0	0	0	0	2	2	4	27	0.0740741	0.0909091	NA
1687	0	0	0	0	0	0	0	0	0	0	0	0	1	0	0	0	NA	0	NA	NA	0	0	0	0	0	0	1	1	1	24	0.0416667	0.0526316	NA
1688	0	0	0	0	0	0	0	0	0	0	0	0	1	0	0	0	0	0	0	0	0	0	0	0	0	0	1	1	4	27	0.037037	0.0454545	NA
1689	0	0	1	0	0	1	0	0	0	0	0	0	1	0	0	0	0	0	0	0	0	0	0	0	0	0	3	3	4	27	0.111111	0.136364	NA
1690	0	0	0	0	0	0	0	0	0	0	0	0	1	0	0	0	0	0	0	1	0	0	0	0	0	0	2	2	4	27	0.0740741	0.0909091	NA
1693	0	0	0	0	0	0	0	0	0	0	0	0	1	0	0	0	0	0	0	0	0	0	0	0	0	0	1	1	4	27	0.037037	0.0454545	NA
1694	0	0	0	0	0	0	0	0	0	0	0	0	1	0	0	0	0	1	0	0	0	0	0	0	0	0	2	2	4	27	0.0740741	0.0909091	NA
1699	0	0	0	0	0	0	0	0	0	0	0	0	1	0	0	0	0	1	1	1	0	0	0	0	0	0	4	4	4	27	0.148148	0.181818	NA
1700	0	0	0	0	0	0	0	0	0	0	0	0	1	0	0	1	1	0	0	0	0	0	0	0	0	0	3	3	4	27	0.111111	0.136364	NA
1701	0	0	0	0	0	0	0	0	0	0	0	0	1	0	0	0	0	0	0	1	0	0	0	0	0	0	2	2	4	27	0.0740741	0.0909091	NA
1704	0	0	0	0	0	0	0	0	0	0	0	0	1	0	0	0	0	1	0	0	0	0	0	0	0	0	2	2	4	27	0.0740741	0.0909091	NA
1706	0	0	1	0	0	0	0	0	0	0	0	0	1	0	0	0	0	0	0	0	1	0	0	0	0	1	2	3	4	27	0.111111	0.0909091	NA
1710	0	0	0	0	0	0	0	0	0	0	0	0	1	0	0	0	0	1	0	1	0	0	0	0	0	0	3	3	4	27	0.111111	0.136364	NA
1711	1	0	0	0	0	0	0	0	0	0	0	0	1	0	0	0	0	0	0	0	0	0	0	0	0	0	2	2	4	27	0.0740741	0.0909091	NA
1712	0	0	0	0	0	0	0	0	0	0	0	0	1	0	0	0	NA	0	0	0	0	0	0	0	0	0	1	1	3	26	0.0384615	0.047619	NA
1713	0	0	0	0	0	0	0	0	0	0	0	0	1	0	0	0	0	0	0	0	0	0	0	0	0	0	1	1	4	27	0.037037	0.0454545	NA
1714	0	0	0	0	0	0	0	0	0	0	0	0	1	0	0	0	0	0	0	0	0	0	0	0	0	0	1	1	4	27	0.037037	0.0454545	NA
1715	0	0	0	0	0	0	0	0	0	0	0	0	1	0	0	0	0	0	0	0	1	0	0	0	0	1	1	2	4	27	0.0740741	0.0454545	NA
1717	0	0	0	0	0	0	0	0	0	0	0	0	1	0	0	0	0	1	0	0	0	0	0	0	0	0	2	2	4	27	0.0740741	0.0909091	NA
1719	0	0	0	0	0	0	0	0	0	0	0	0	1	0	0	0	0	0	0	0	0	0	0	0	0	0	1	1	4	27	0.037037	0.0454545	NA
1721	0	0	0	0	0	0	0	0	0	0	0	0	1	0	0	0	0	1	0	0	0	0	0	0	0	0	2	2	4	27	0.0740741	0.0909091	NA
1724	0	0	0	0	0	0	0	0	0	0	0	0	1	0	0	0	0	1	0	0	0	0	0	0	0	0	2	2	4	27	0.0740741	0.0909091	NA
1726	0	0	0	0	0	0	0	0	0	0	0	0	1	0	0	0	0	0	0	0	0	0	0	0	0	0	1	1	4	27	0.037037	0.0454545	NA
1727	0	0	1	0	0	0	0	0	0	0	0	0	1	0	0	0	0	0	0	1	0	0	0	0	0	0	3	3	4	27	0.111111	0.136364	NA
1729	0	0	1	0	0	0	0	0	0	0	0	0	1	0	0	0	0	1	0	0	0	0	0	0	0	0	3	3	4	27	0.111111	0.136364	NA
1730	0	0	1	0	0	0	0	0	0	0	0	0	1	0	0	0	NA	NA	NA	NA	0	0	0	0	0	0	2	2	0	23	0.0869565	0.111111	NA
1731	0	0	0	0	0	0	0	0	0	0	0	0	1	0	0	0	0	1	0	0	1	0	0	0	0	1	2	3	4	27	0.111111	0.0909091	NA
1733	0	0	0	0	0	1	1	0	0	0	0	0	1	0	0	0	0	0	0	0	1	1	0	1	1	4	3	7	4	27	0.259259	0.136364	NA
1734	0	0	0	0	0	0	0	0	0	0	0	0	1	0	1	0	0	0	0	0	1	0	0	0	0	1	2	3	4	27	0.111111	0.0909091	NA
1735	0	0	1	0	0	1	0	0	0	0	0	0	1	0	0	0	0	0	0	0	0	0	0	0	0	0	3	3	4	27	0.111111	0.136364	NA
1737	0	0	0	0	0	0	0	0	0	0	0	0	1	0	0	0	0	0	0	0	0	0	0	0	0	0	1	1	4	27	0.037037	0.0454545	NA
1738	0	0	0	0	0	0	0	0	0	0	0	0	1	0	0	0	0	0	0	0	0	0	0	1	0	1	1	2	4	27	0.0740741	0.0454545	NA
1741	0	0	1	0	0	0	1	0	0	0	0	0	1	0	0	0	0	0	0	0	1	1	0	0	1	3	3	6	4	27	0.222222	0.136364	NA
1742	0	0	1	0	0	0	0	0	0	0	0	0	1	0	0	0	0	0	0	0	0	0	0	0	0	0	2	2	4	27	0.0740741	0.0909091	NA
1747	0	0	0	0	0	0	0	0	0	0	0	0	1	0	0	0	0	0	0	1	0	0	0	0	0	0	2	2	4	27	0.0740741	0.0909091	NA
1748	0	0	0	0	0	0	1	0	0	0	0	0	1	0	0	0	0	1	1	0	0	1	0	0	0	1	4	5	4	27	0.185185	0.181818	NA
1750	0	0	0	0	0	0	0	0	0	0	0	0	1	0	0	0	0	0	0	0	0	0	0	0	0	0	1	1	4	27	0.037037	0.0454545	NA
1751	0	0	0	0	0	0	0	0	0	0	0	0	1	0	0	0	0	1	0	0	0	0	0	0	0	0	2	2	4	27	0.0740741	0.0909091	NA
1752	0	0	0	0	0	0	0	0	0	0	0	0	1	0	0	0	0	0	0	0	1	0	0	0	0	1	1	2	4	27	0.0740741	0.0454545	NA
1753	0	0	0	0	0	0	0	0	0	0	0	0	1	0	0	0	0	0	0	0	0	0	0	0	0	0	1	1	4	27	0.037037	0.0454545	NA
1754	0	0	0	0	0	0	0	0	0	0	0	0	1	0	0	0	0	1	0	0	0	0	0	0	0	0	2	2	4	27	0.0740741	0.0909091	NA
1756	0	0	0	0	0	0	0	0	0	0	0	0	1	0	0	0	0	0	0	0	0	0	0	0	0	0	1	1	4	27	0.037037	0.0454545	NA
1757	0	0	0	0	0	0	0	0	0	0	0	0	1	0	0	0	0	0	0	0	0	0	0	0	0	0	1	1	4	27	0.037037	0.0454545	NA
1758	0	0	0	0	0	0	0	0	0	0	0	0	1	0	0	0	0	1	0	0	0	0	0	0	0	0	2	2	4	27	0.0740741	0.0909091	NA
1759	0	0	0	0	0	0	0	0	0	0	0	0	1	0	0	0	0	0	0	0	0	0	0	0	0	0	1	1	4	27	0.037037	0.0454545	NA
1762	0	0	0	0	0	0	0	0	0	0	0	0	1	0	0	0	NA	1	0	0	0	0	0	0	0	0	2	2	3	26	0.0769231	0.0952381	NA
1765	0	0	0	0	0	0	0	0	0	0	0	0	1	0	0	0	0	1	0	0	0	0	1	0	0	1	2	3	4	27	0.111111	0.0909091	NA
1766	0	0	0	0	0	0	0	0	0	0	0	0	1	0	0	0	NA	1	0	0	0	0	0	0	0	0	2	2	3	26	0.0769231	0.0952381	NA
1767	0	0	0	0	0	0	0	0	0	0	0	0	1	0	0	0	0	0	0	0	0	0	0	0	0	0	1	1	4	27	0.037037	0.0454545	NA
1768	0	0	0	0	0	0	0	0	0	0	0	0	1	0	0	0	NA	1	0	0	0	0	0	0	0	0	2	2	3	26	0.0769231	0.0952381	NA
1769	0	0	1	0	0	0	0	0	0	0	0	0	1	0	0	0	0	0	0	0	1	0	0	0	0	1	2	3	4	27	0.111111	0.0909091	NA
1770	0	0	0	0	0	0	0	0	0	0	0	0	1	0	0	0	0	0	0	0	0	0	0	0	0	0	1	1	4	27	0.037037	0.0454545	NA
1771	0	0	0	0	0	0	0	0	0	0	0	0	1	0	0	0	0	1	0	0	0	0	0	0	0	0	2	2	4	27	0.0740741	0.0909091	NA
1772	0	0	0	0	0	0	0	0	0	0	0	0	1	0	0	0	NA	0	0	0	0	0	0	0	0	0	1	1	3	26	0.0384615	0.047619	NA
1774	0	0	0	0	0	1	1	0	0	0	0	0	1	0	0	0	0	0	0	0	0	0	0	0	0	0	3	3	4	27	0.111111	0.136364	NA
1775	1	0	1	0	0	0	0	0	0	0	0	0	1	0	0	0	0	1	0	0	0	0	0	0	0	0	4	4	4	27	0.148148	0.181818	NA
1777	0	0	0	0	0	0	0	0	0	0	0	0	1	0	0	0	0	0	0	0	0	0	0	0	0	0	1	1	4	27	0.037037	0.0454545	NA
1778	0	0	0	0	0	0	0	0	0	0	0	0	1	0	0	0	0	0	0	1	0	0	0	0	0	0	2	2	4	27	0.0740741	0.0909091	NA
1779	0	0	0	0	0	0	0	0	0	0	0	0	1	0	0	0	0	0	0	0	1	0	0	0	0	1	1	2	4	27	0.0740741	0.0454545	NA
1781	0	0	0	0	0	0	0	0	0	0	0	0	1	0	0	0	0	0	0	0	0	0	0	0	0	0	1	1	4	27	0.037037	0.0454545	NA
1784	0	0	0	0	0	0	0	0	0	0	0	0	1	0	0	0	0	1	0	0	0	0	0	0	0	0	2	2	4	27	0.0740741	0.0909091	NA
1785	0	0	0	0	0	0	0	0	0	0	0	0	1	0	0	0	0	1	0	0	0	0	0	0	0	0	2	2	4	27	0.0740741	0.0909091	NA
1786	0	0	0	0	0	0	0	0	0	0	0	0	1	0	0	0	0	0	0	0	1	0	0	0	0	1	1	2	4	27	0.0740741	0.0454545	NA
1787	0	0	0	0	0	0	0	0	0	0	0	0	1	0	0	0	0	0	0	0	0	0	0	0	0	0	1	1	4	27	0.037037	0.0454545	NA
1788	0	0	0	0	0	0	0	0	0	0	0	0	1	0	0	0	0	0	0	0	0	1	0	1	1	3	1	4	4	27	0.148148	0.0454545	NA
1790	0	0	1	0	0	0	0	0	0	0	0	0	1	0	0	0	0	0	0	0	1	0	0	0	0	1	2	3	4	27	0.111111	0.0909091	NA
1791	0	0	0	0	0	0	0	0	0	0	0	0	1	0	0	0	0	1	0	0	0	0	0	0	0	0	2	2	4	27	0.0740741	0.0909091	NA
1792	0	0	0	0	0	0	0	0	0	0	0	0	1	0	0	0	0	1	1	1	0	0	0	0	0	0	4	4	4	27	0.148148	0.181818	NA
1793	0	0	1	0	0	0	0	0	0	0	0	0	1	0	0	0	0	0	1	0	0	0	0	0	0	0	3	3	4	27	0.111111	0.136364	NA
1794	0	0	1	0	0	0	0	0	0	0	0	0	1	0	0	0	0	0	1	1	0	0	0	0	0	0	4	4	4	27	0.148148	0.181818	NA
1795	0	0	0	0	0	0	0	0	0	0	0	0	1	0	0	0	0	0	0	0	0	0	0	0	0	0	1	1	4	27	0.037037	0.0454545	NA
1796	0	0	0	0	0	0	0	0	0	0	0	0	1	0	0	0	0	1	0	0	0	0	0	0	0	0	2	2	4	27	0.0740741	0.0909091	NA
1797	0	0	0	0	0	0	0	0	0	0	0	0	1	0	0	0	0	0	0	0	0	0	0	0	0	0	1	1	4	27	0.037037	0.0454545	NA
1798	0	0	0	0	0	0	0	0	0	0	0	0	1	0	0	0	0	1	0	0	0	0	0	0	0	0	2	2	4	27	0.0740741	0.0909091	NA
1799	0	0	0	0	0	0	0	0	0	0	0	0	1	0	0	0	0	0	0	0	1	0	0	0	0	1	1	2	4	27	0.0740741	0.0454545	NA
1801	0	0	0	0	0	0	0	0	0	0	0	0	1	0	0	0	0	0	0	0	0	0	0	0	0	0	1	1	4	27	0.037037	0.0454545	NA
1802	0	0	1	0	0	0	0	0	0	0	0	0	1	0	0	0	0	0	0	0	0	0	0	0	0	0	2	2	4	27	0.0740741	0.0909091	NA
1805	0	0	0	0	0	0	0	0	0	0	0	0	1	0	0	0	0	0	0	0	0	0	0	0	0	0	1	1	4	27	0.037037	0.0454545	NA
1809	0	0	0	0	0	0	0	0	0	0	0	0	1	0	0	0	0	1	0	0	0	0	0	0	0	0	2	2	4	27	0.0740741	0.0909091	NA
1810	0	0	0	0	0	0	0	0	0	0	0	0	1	0	0	0	0	0	1	1	0	0	0	0	0	0	3	3	4	27	0.111111	0.136364	NA
1811	0	0	1	0	0	0	0	0	0	0	0	0	1	0	0	0	0	1	0	0	0	0	0	0	0	0	3	3	4	27	0.111111	0.136364	NA
1812	0	0	0	0	0	0	0	0	0	0	0	0	1	0	0	0	0	0	0	0	0	0	0	0	0	0	1	1	4	27	0.037037	0.0454545	NA
1814	0	0	0	0	0	0	0	0	0	0	0	0	1	0	0	0	0	0	0	0	1	0	0	0	0	1	1	2	4	27	0.0740741	0.0454545	NA
1818	0	0	0	0	0	0	0	0	0	0	0	0	1	0	0	0	0	1	0	0	1	0	0	0	0	1	2	3	4	27	0.111111	0.0909091	NA
1820	0	0	0	0	0	0	0	0	0	0	0	0	1	0	0	0	0	1	0	0	0	0	0	0	0	0	2	2	4	27	0.0740741	0.0909091	NA
1821	0	0	1	0	0	0	0	0	0	0	0	0	1	0	0	0	0	1	0	0	0	0	0	0	0	0	3	3	4	27	0.111111	0.136364	NA
1822	0	0	0	0	0	0	0	0	0	0	0	0	1	0	0	0	NA	0	0	0	0	0	0	0	0	0	1	1	3	26	0.0384615	0.047619	NA
1824	0	0	0	0	0	0	0	0	0	0	0	0	1	0	0	0	0	1	0	0	0	0	0	0	0	0	2	2	4	27	0.0740741	0.0909091	NA
1827	0	0	0	0	0	0	0	0	0	0	0	0	1	0	0	0	0	1	0	0	0	0	0	0	0	0	2	2	4	27	0.0740741	0.0909091	NA
1828	0	0	0	0	0	0	0	0	0	0	0	0	1	0	0	0	0	1	0	0	0	0	0	0	0	0	2	2	4	27	0.0740741	0.0909091	NA
1829	0	0	0	0	0	0	0	0	0	0	0	0	1	0	0	0	0	1	0	0	0	0	0	0	0	0	2	2	4	27	0.0740741	0.0909091	NA
1830	0	0	0	0	0	0	0	0	0	0	0	0	1	0	0	0	0	1	0	1	0	0	0	0	0	0	3	3	4	27	0.111111	0.136364	NA
1831	0	0	1	0	0	0	0	0	0	0	0	0	1	0	0	0	0	1	0	0	0	0	0	0	0	0	3	3	4	27	0.111111	0.136364	NA
1832	0	0	0	0	0	0	0	0	0	0	0	0	1	0	0	0	0	0	0	0	0	0	0	0	0	0	1	1	4	27	0.037037	0.0454545	NA
1833	0	0	1	0	0	0	0	0	0	0	0	0	1	0	0	0	0	1	0	0	0	0	0	0	0	0	3	3	4	27	0.111111	0.136364	NA
1834	0	0	0	0	0	0	0	0	0	0	0	0	1	0	1	0	0	0	0	1	0	0	0	0	0	0	3	3	4	27	0.111111	0.136364	NA
1836	0	0	0	0	0	0	0	0	0	0	0	0	1	0	0	0	0	0	0	0	0	0	0	0	0	0	1	1	4	27	0.037037	0.0454545	NA
1837	0	0	0	0	0	0	0	0	0	0	0	0	1	0	0	0	0	0	1	0	1	1	0	0	1	3	2	5	4	27	0.185185	0.0909091	NA
1838	0	0	0	0	0	0	0	0	0	0	0	0	1	0	0	0	0	0	0	0	0	0	0	0	0	0	1	1	4	27	0.037037	0.0454545	NA
1839	0	0	1	0	0	0	0	0	0	0	0	0	1	0	0	0	0	0	0	0	1	0	0	0	0	1	2	3	4	27	0.111111	0.0909091	NA
1841	0	0	0	0	0	0	0	0	0	0	0	0	1	0	0	0	0	0	0	0	0	0	0	0	0	0	1	1	4	27	0.037037	0.0454545	NA
1842	0	0	0	0	0	0	0	0	0	0	0	0	1	0	0	0	0	1	0	0	0	0	0	0	0	0	2	2	4	27	0.0740741	0.0909091	NA
1843	0	0	0	0	0	0	0	0	0	0	0	0	1	0	0	0	0	0	0	0	0	0	0	0	0	0	1	1	4	27	0.037037	0.0454545	NA
1844	0	0	0	0	0	0	0	0	0	0	0	0	1	0	0	0	0	1	0	0	0	0	0	0	0	0	2	2	4	27	0.0740741	0.0909091	NA
1845	0	0	0	0	0	0	0	0	0	0	0	0	1	0	0	0	0	0	0	0	0	0	0	0	0	0	1	1	4	27	0.037037	0.0454545	NA
1846	0	0	1	0	0	0	0	0	0	0	0	0	1	0	0	0	0	1	0	0	1	0	0	0	0	1	3	4	4	27	0.148148	0.136364	NA
1847	0	0	0	0	0	0	0	0	0	0	0	0	1	0	0	0	0	0	0	0	0	0	0	0	0	0	1	1	4	27	0.037037	0.0454545	NA
1848	0	0	0	0	0	0	0	0	0	0	0	0	1	0	0	0	0	1	1	0	0	0	0	0	0	0	3	3	4	27	0.111111	0.136364	NA
1849	0	0	1	0	0	1	0	0	0	0	0	0	1	0	0	0	0	1	0	0	0	1	0	0	0	1	4	5	4	27	0.185185	0.181818	NA
1851	0	0	0	0	0	0	0	0	0	0	0	0	1	0	0	0	0	1	0	0	1	0	0	0	0	1	2	3	4	27	0.111111	0.0909091	NA
1854	0	0	0	0	0	0	0	0	0	0	0	0	1	0	0	0	0	0	0	0	0	0	0	0	0	0	1	1	4	27	0.037037	0.0454545	NA
1855	0	0	0	0	0	0	0	0	0	0	0	0	1	0	0	0	0	0	0	0	0	0	0	0	0	0	1	1	4	27	0.037037	0.0454545	NA
1856	0	0	0	0	0	0	0	0	0	0	0	0	1	0	0	0	0	1	0	0	0	0	0	0	0	0	2	2	4	27	0.0740741	0.0909091	NA
1857	0	0	0	0	0	0	0	0	0	0	0	0	1	0	0	0	0	1	0	0	0	0	0	0	0	0	2	2	4	27	0.0740741	0.0909091	NA
1858	0	0	0	0	0	0	0	0	0	0	0	0	1	0	0	0	0	0	0	0	0	0	0	0	0	0	1	1	4	27	0.037037	0.0454545	NA
1859	0	0	0	0	0	0	0	0	0	0	0	0	1	0	0	0	0	0	0	0	0	0	0	0	0	0	1	1	4	27	0.037037	0.0454545	NA
1860	0	0	0	0	0	0	0	0	0	0	0	0	1	0	0	0	0	0	0	0	0	0	0	0	0	0	1	1	4	27	0.037037	0.0454545	NA
1861	0	0	0	0	0	0	0	0	0	0	0	0	1	0	0	0	0	1	0	0	0	0	0	0	0	0	2	2	4	27	0.0740741	0.0909091	NA
1862	0	0	0	0	0	0	0	0	0	0	0	0	1	0	0	0	1	0	0	0	1	0	0	0	0	1	2	3	4	27	0.111111	0.0909091	NA
1863	0	0	0	0	0	0	0	0	0	0	0	0	1	0	0	0	0	1	0	0	0	0	0	0	0	0	2	2	4	27	0.0740741	0.0909091	NA
1864	0	0	0	0	0	0	0	0	0	0	0	0	1	0	0	0	0	0	0	0	0	0	0	0	0	0	1	1	4	27	0.037037	0.0454545	NA
1865	0	0	0	0	0	0	0	0	0	0	0	0	1	0	0	0	0	1	0	0	0	0	0	0	0	0	2	2	4	27	0.0740741	0.0909091	NA
1866	0	0	0	0	0	0	0	0	0	0	0	0	1	0	0	0	0	0	1	1	0	0	0	0	0	0	3	3	4	27	0.111111	0.136364	NA
1867	0	0	0	0	0	0	0	0	0	0	0	0	1	0	0	0	0	0	0	0	0	0	0	0	0	0	1	1	4	27	0.037037	0.0454545	NA
1868	0	0	0	0	0	0	0	0	0	0	0	0	1	0	0	0	0	1	0	0	0	0	0	0	0	0	2	2	4	27	0.0740741	0.0909091	NA
1869	0	0	0	0	0	0	0	0	0	0	0	0	1	0	0	0	0	1	0	0	0	0	0	0	0	0	2	2	4	27	0.0740741	0.0909091	NA
1871	0	0	0	0	0	0	0	0	0	0	0	0	1	0	0	0	NA	1	0	0	0	0	0	0	0	0	2	2	3	26	0.0769231	0.0952381	NA
1874	0	0	1	0	0	1	0	0	0	0	0	0	1	0	0	0	0	0	0	0	0	0	0	0	0	0	3	3	4	27	0.111111	0.136364	NA
1875	0	0	0	0	0	0	0	0	0	0	0	0	1	0	0	0	1	0	1	0	0	0	0	0	0	0	3	3	4	27	0.111111	0.136364	NA
1877	0	0	0	0	0	0	0	0	0	0	0	0	1	0	0	0	0	1	0	0	0	0	0	0	0	0	2	2	4	27	0.0740741	0.0909091	NA
1878	0	0	0	0	0	0	0	0	0	0	0	0	1	0	0	0	0	0	0	0	1	0	0	0	0	1	1	2	4	27	0.0740741	0.0454545	NA
1879	0	0	0	0	0	0	0	0	0	0	0	0	1	0	0	0	0	0	0	0	0	0	0	0	0	0	1	1	4	27	0.037037	0.0454545	NA
1880	0	0	0	0	0	0	0	0	0	0	0	0	1	0	0	0	0	1	0	0	0	0	0	0	0	0	2	2	4	27	0.0740741	0.0909091	NA
1881	0	0	0	0	0	0	0	0	0	0	0	0	1	0	0	0	0	0	0	0	0	0	0	0	0	0	1	1	4	27	0.037037	0.0454545	NA
1884	0	0	0	0	0	0	0	0	0	0	0	0	1	0	0	0	0	0	0	1	0	0	0	0	0	0	2	2	4	27	0.0740741	0.0909091	NA
1885	0	0	0	0	0	0	0	0	0	0	0	0	1	0	0	0	0	1	0	0	0	0	0	0	0	0	2	2	4	27	0.0740741	0.0909091	NA
1886	0	0	0	0	0	0	0	0	0	0	0	0	1	0	0	0	0	1	0	0	0	0	0	0	0	0	2	2	4	27	0.0740741	0.0909091	NA
1887	0	0	1	0	0	0	0	0	0	0	0	0	1	0	0	0	0	0	0	0	0	0	0	0	0	0	2	2	4	27	0.0740741	0.0909091	NA
1888	0	0	0	0	0	0	0	0	0	0	0	0	1	0	0	0	0	1	0	0	0	0	0	0	0	0	2	2	4	27	0.0740741	0.0909091	NA
1889	0	0	0	0	0	0	0	0	0	0	0	0	1	0	0	0	0	0	0	0	0	0	0	0	0	0	1	1	4	27	0.037037	0.0454545	NA
1890	0	0	0	0	0	0	0	0	0	0	0	0	1	0	0	0	0	0	0	0	0	0	0	0	0	0	1	1	4	27	0.037037	0.0454545	NA
1891	0	0	1	0	0	0	0	0	0	0	0	0	1	0	0	0	0	0	1	0	0	0	0	0	0	0	3	3	4	27	0.111111	0.136364	NA
1892	0	0	0	0	0	0	0	0	0	0	0	0	1	0	0	0	0	1	0	0	0	0	0	0	0	0	2	2	4	27	0.0740741	0.0909091	NA
1893	0	0	0	0	0	0	0	0	0	0	0	0	1	0	0	0	0	0	0	0	0	0	0	0	0	0	1	1	4	27	0.037037	0.0454545	NA
1895	0	0	1	0	0	1	0	0	0	0	0	0	1	0	0	0	0	1	0	0	0	0	0	0	0	0	4	4	4	27	0.148148	0.181818	NA
1896	0	0	0	0	0	0	0	0	0	0	0	0	1	0	0	0	0	0	0	0	0	0	0	0	0	0	1	1	4	27	0.037037	0.0454545	NA
1897	0	0	1	0	0	0	0	0	0	0	0	0	1	0	0	0	0	0	0	0	0	1	1	0	1	3	2	5	4	27	0.185185	0.0909091	NA
1898	0	0	1	0	0	0	0	0	0	0	0	0	1	0	0	0	0	1	0	0	0	0	0	0	0	0	3	3	4	27	0.111111	0.136364	NA
1899	0	0	0	0	0	0	0	0	0	0	0	0	1	0	1	0	0	1	0	0	0	0	0	0	0	0	3	3	4	27	0.111111	0.136364	NA
1900	0	0	0	0	0	0	0	0	0	0	0	0	1	0	0	0	0	0	0	0	0	0	0	0	0	0	1	1	4	27	0.037037	0.0454545	NA
1901	0	0	1	0	0	0	0	0	0	0	0	0	1	0	0	0	0	1	0	0	0	0	0	0	0	0	3	3	4	27	0.111111	0.136364	NA
1902	0	0	0	0	0	0	0	0	0	0	0	0	1	0	0	0	0	0	0	0	0	0	0	0	0	0	1	1	4	27	0.037037	0.0454545	NA
1904	0	0	1	0	0	0	0	0	0	0	0	0	1	0	0	0	0	0	0	1	1	0	0	0	0	1	3	4	4	27	0.148148	0.136364	NA
1905	0	0	1	0	0	0	0	0	0	0	0	0	1	0	0	0	0	1	0	0	1	0	0	0	0	1	3	4	4	27	0.148148	0.136364	NA
1907	0	0	0	0	0	0	1	0	0	0	0	0	1	0	0	0	0	0	0	0	0	0	0	0	0	0	2	2	4	27	0.0740741	0.0909091	NA
1908	0	0	0	0	0	1	0	0	0	0	0	0	1	0	0	0	0	1	0	0	0	0	0	0	0	0	3	3	4	27	0.111111	0.136364	NA
1909	0	0	0	0	0	1	0	0	0	0	0	0	1	0	0	0	0	1	0	0	0	0	0	0	0	0	3	3	4	27	0.111111	0.136364	NA
1910	0	0	1	0	0	0	0	0	0	0	0	0	1	0	0	0	0	0	0	0	0	0	0	0	0	0	2	2	4	27	0.0740741	0.0909091	NA
1911	0	0	1	0	0	0	1	0	0	0	0	0	1	0	0	0	0	0	0	0	1	0	0	0	0	1	3	4	4	27	0.148148	0.136364	NA
1914	0	0	0	0	0	0	0	0	0	0	0	0	1	0	0	0	0	1	0	0	0	0	0	0	0	0	2	2	4	27	0.0740741	0.0909091	NA
1916	0	0	0	0	0	0	0	0	0	0	0	0	1	0	0	0	0	0	0	0	1	0	0	1	1	3	1	4	4	27	0.148148	0.0454545	NA
1917	0	0	1	0	0	0	0	0	0	0	0	0	1	0	0	0	0	0	0	0	0	0	0	0	0	0	2	2	4	27	0.0740741	0.0909091	NA
1918	0	0	0	0	0	1	0	0	0	0	0	0	1	0	0	0	0	1	0	0	0	0	0	0	0	0	3	3	4	27	0.111111	0.136364	NA
1919	1	0	1	0	0	0	0	0	0	0	0	0	1	0	0	0	0	1	0	0	0	0	0	0	0	0	4	4	4	27	0.148148	0.181818	NA
1920	0	0	0	0	0	0	0	0	0	0	0	0	1	0	0	0	0	0	0	0	0	0	0	0	0	0	1	1	4	27	0.037037	0.0454545	NA
1924	0	0	0	0	0	0	0	0	0	0	0	0	1	0	0	0	0	0	1	0	0	0	0	0	0	0	2	2	4	27	0.0740741	0.0909091	NA
1925	0	0	1	0	0	0	0	0	0	0	0	0	1	0	0	0	0	1	0	0	0	0	0	0	0	0	3	3	4	27	0.111111	0.136364	NA
1926	0	0	1	0	0	0	0	0	0	0	0	0	1	0	0	0	0	0	0	0	0	0	0	0	0	0	2	2	4	27	0.0740741	0.0909091	NA
1927	0	0	0	0	0	0	0	0	0	0	0	0	1	0	0	0	0	0	0	1	0	0	0	0	0	0	2	2	4	27	0.0740741	0.0909091	NA
1928	0	0	0	0	0	0	0	0	0	0	0	0	1	0	0	0	0	1	0	0	0	0	0	0	0	0	2	2	4	27	0.0740741	0.0909091	NA
1930	0	1	1	0	0	0	0	0	0	0	0	0	1	0	0	0	0	1	0	0	0	0	0	0	0	0	4	4	4	27	0.148148	0.181818	NA
1931	0	0	1	0	0	1	1	0	0	0	0	0	1	0	0	0	0	1	0	0	0	0	0	0	0	0	5	5	4	27	0.185185	0.227273	NA
1933	0	0	0	0	0	0	0	0	0	0	0	0	1	0	0	0	0	1	0	0	0	0	0	0	0	0	2	2	4	27	0.0740741	0.0909091	NA
1934	0	0	0	0	0	0	0	0	0	0	0	0	1	0	0	0	0	1	0	0	0	0	0	0	0	0	2	2	4	27	0.0740741	0.0909091	NA
1936	0	0	1	0	0	1	0	0	0	0	0	0	1	0	0	0	0	1	0	0	0	1	0	0	0	1	4	5	4	27	0.185185	0.181818	NA
1937	0	0	0	0	0	0	0	0	0	0	0	0	1	0	0	0	0	0	0	0	0	1	0	0	0	1	1	2	4	27	0.0740741	0.0454545	NA
1940	0	0	0	0	0	0	0	0	0	0	0	0	1	0	0	0	0	0	0	1	0	0	0	0	0	0	2	2	4	27	0.0740741	0.0909091	NA
1941	0	0	0	0	0	0	0	0	0	0	0	0	1	0	0	0	0	1	0	0	0	0	0	0	0	0	2	2	4	27	0.0740741	0.0909091	NA
1942	1	0	0	0	0	0	1	0	0	0	0	0	1	0	0	0	0	0	0	1	0	0	0	0	0	0	4	4	4	27	0.148148	0.181818	NA
1943	0	0	0	0	0	0	0	0	0	0	0	0	1	0	0	0	0	0	1	1	0	0	0	0	0	0	3	3	4	27	0.111111	0.136364	NA
1945	0	0	0	0	0	0	0	0	0	0	0	0	1	0	0	0	0	0	0	0	0	0	0	0	0	0	1	1	4	27	0.037037	0.0454545	NA
1946	0	0	1	0	0	1	0	0	0	0	0	0	1	0	0	0	0	0	0	1	0	0	0	0	0	0	4	4	4	27	0.148148	0.181818	NA
1947	0	0	0	0	0	0	0	0	0	0	0	0	1	0	0	0	0	1	0	0	0	0	0	0	0	0	2	2	4	27	0.0740741	0.0909091	NA
1950	0	0	0	0	0	0	0	0	0	0	0	0	1	0	0	0	0	0	0	0	0	0	0	0	0	0	1	1	4	27	0.037037	0.0454545	NA
1952	0	0	1	0	0	0	0	0	0	0	0	0	1	0	0	0	0	0	0	0	0	0	0	0	0	0	2	2	4	27	0.0740741	0.0909091	NA
1953	0	0	0	0	0	0	0	0	0	0	0	0	1	0	0	0	0	1	0	0	0	0	0	0	0	0	2	2	4	27	0.0740741	0.0909091	NA
1954	0	0	0	0	0	0	0	0	0	0	0	0	1	0	0	0	0	1	0	0	0	0	0	0	0	0	2	2	4	27	0.0740741	0.0909091	NA
1955	0	0	0	0	0	0	0	0	0	0	0	0	1	0	0	0	0	1	0	0	0	0	0	0	0	0	2	2	4	27	0.0740741	0.0909091	NA
1958	0	0	1	0	0	0	0	0	0	0	0	0	1	0	0	0	0	0	1	0	0	0	0	0	0	0	3	3	4	27	0.111111	0.136364	NA
1959	0	0	1	0	0	0	0	0	0	0	0	0	1	0	0	0	0	0	0	0	0	0	0	0	0	0	2	2	4	27	0.0740741	0.0909091	NA
1960	0	0	1	0	0	0	0	0	0	0	0	0	1	0	0	0	0	1	0	0	1	0	0	0	0	1	3	4	4	27	0.148148	0.136364	NA
1962	0	0	0	0	0	0	0	0	0	0	0	0	1	0	0	0	0	1	0	0	0	0	0	0	0	0	2	2	4	27	0.0740741	0.0909091	NA
1965	0	0	0	0	0	0	0	0	0	0	0	0	1	0	0	0	0	1	0	0	1	0	0	0	0	1	2	3	4	27	0.111111	0.0909091	NA
1967	0	0	0	0	0	0	0	0	0	0	0	0	1	0	0	0	0	0	0	0	0	0	0	0	0	0	1	1	4	27	0.037037	0.0454545	NA
1969	0	0	0	0	0	0	0	0	0	0	0	0	1	0	0	0	0	0	0	0	0	0	0	0	0	0	1	1	4	27	0.037037	0.0454545	NA
1970	0	0	0	0	0	0	0	0	1	0	0	0	1	0	0	0	0	1	0	0	0	0	0	0	0	0	3	3	4	27	0.111111	0.136364	NA
1971	0	0	1	0	0	0	1	0	0	0	0	0	1	0	0	0	0	0	0	0	0	0	0	0	0	0	3	3	4	27	0.111111	0.136364	NA
1972	0	0	0	0	0	1	0	0	0	0	0	0	1	0	0	0	0	0	0	0	0	0	0	0	0	0	2	2	4	27	0.0740741	0.0909091	NA
1973	0	0	0	0	0	0	0	0	0	0	0	0	1	0	0	0	0	0	0	0	0	0	0	0	0	0	1	1	4	27	0.037037	0.0454545	NA
1974	0	0	0	0	0	0	0	0	0	0	0	0	1	0	0	0	0	1	0	0	0	0	0	0	0	0	2	2	4	27	0.0740741	0.0909091	NA
1975	0	0	0	0	0	0	0	0	0	0	0	0	1	0	0	0	0	1	0	0	0	0	0	0	0	0	2	2	4	27	0.0740741	0.0909091	NA
1977	0	0	0	0	0	0	0	0	0	0	0	0	1	0	0	0	0	1	0	0	0	0	0	0	0	0	2	2	4	27	0.0740741	0.0909091	NA
1978	0	0	0	0	0	0	0	0	0	0	0	0	1	0	0	0	0	0	0	0	0	0	0	0	0	0	1	1	4	27	0.037037	0.0454545	NA
1979	0	0	0	0	0	0	0	0	0	0	0	0	1	0	0	0	0	0	0	1	0	0	0	0	0	0	2	2	4	27	0.0740741	0.0909091	NA
1980	0	0	0	0	0	0	0	0	0	0	0	0	1	0	0	0	0	0	0	0	0	0	0	0	0	0	1	1	4	27	0.037037	0.0454545	NA
1982	0	0	1	0	0	1	0	0	0	0	0	0	1	0	0	0	0	1	0	0	1	0	0	0	0	1	4	5	4	27	0.185185	0.181818	NA
1983	0	0	0	0	0	0	0	0	0	0	0	0	1	0	0	0	0	0	0	0	0	0	0	0	0	0	1	1	4	27	0.037037	0.0454545	NA
1984	0	0	0	0	0	0	0	0	0	0	0	0	1	0	0	0	0	0	0	0	0	1	1	0	1	3	1	4	4	27	0.148148	0.0454545	NA
1985	0	0	1	0	0	0	0	0	0	0	0	0	1	0	0	0	0	0	0	0	0	0	0	0	0	0	2	2	4	27	0.0740741	0.0909091	NA
1986	0	0	0	0	0	0	0	0	0	0	0	0	1	0	0	0	0	0	0	0	0	0	0	0	0	0	1	1	4	27	0.037037	0.0454545	NA
1987	0	0	0	0	0	0	0	0	0	0	0	0	1	0	0	0	0	0	0	0	0	0	0	0	0	0	1	1	4	27	0.037037	0.0454545	NA
1989	0	0	0	0	0	0	0	0	0	0	0	0	1	0	0	0	0	0	0	0	0	0	0	0	0	0	1	1	4	27	0.037037	0.0454545	NA
1990	0	0	1	0	0	0	0	0	0	0	0	0	1	0	0	0	0	0	0	0	0	0	0	0	0	0	2	2	4	27	0.0740741	0.0909091	NA
1991	0	0	0	0	0	0	0	0	0	0	0	0	1	0	0	0	0	0	0	0	0	0	0	0	0	0	1	1	4	27	0.037037	0.0454545	NA
1992	0	0	0	0	0	0	0	0	0	0	0	0	1	0	0	0	0	0	0	0	0	0	0	0	0	0	1	1	4	27	0.037037	0.0454545	NA
1993	0	0	1	0	0	1	1	0	0	0	0	0	1	0	0	0	0	0	0	0	0	0	0	0	0	0	4	4	4	27	0.148148	0.181818	NA
1994	0	0	0	0	0	0	0	0	0	0	0	0	1	0	0	0	0	0	1	1	0	0	0	0	0	0	3	3	4	27	0.111111	0.136364	NA
1995	0	0	0	0	0	0	0	0	0	0	0	0	1	0	0	0	0	0	0	0	0	0	0	0	0	0	1	1	4	27	0.037037	0.0454545	NA
1996	0	0	0	0	0	0	0	0	0	0	0	0	1	0	0	0	0	0	0	1	0	0	0	0	0	0	2	2	4	27	0.0740741	0.0909091	NA
2003	0	0	0	0	0	0	0	0	0	0	0	0	1	0	0	0	0	1	0	0	0	0	0	0	0	0	2	2	4	27	0.0740741	0.0909091	NA
2004	0	0	0	0	0	0	0	0	0	0	0	0	1	0	0	0	0	1	0	0	1	0	0	0	0	1	2	3	4	27	0.111111	0.0909091	NA
2007	0	0	0	0	0	0	0	0	0	0	0	0	1	0	0	0	0	0	0	0	0	0	0	0	0	0	1	1	4	27	0.037037	0.0454545	NA
2008	0	0	0	0	0	0	0	0	0	0	0	0	1	0	0	0	0	0	0	0	0	0	0	0	0	0	1	1	4	27	0.037037	0.0454545	NA
2011	0	1	0	0	0	0	0	0	0	0	0	0	1	0	0	0	0	1	1	1	0	0	0	0	0	0	5	5	4	27	0.185185	0.227273	NA
2016	0	0	0	0	0	0	0	0	0	0	0	0	1	0	0	0	1	0	0	1	0	0	0	0	0	0	3	3	4	27	0.111111	0.136364	NA
2017	0	0	0	0	0	0	0	0	0	0	0	0	1	0	0	0	0	0	0	0	0	0	0	0	0	0	1	1	4	27	0.037037	0.0454545	NA
2018	0	0	0	0	0	0	0	0	0	0	0	0	1	0	0	0	0	0	0	0	0	0	0	0	0	0	1	1	4	27	0.037037	0.0454545	NA
2020	0	0	1	0	0	1	0	0	0	0	0	0	1	0	0	0	0	0	1	0	0	0	0	0	0	0	4	4	4	27	0.148148	0.181818	NA
2021	0	0	0	0	0	0	0	0	0	0	0	0	1	0	0	0	0	0	0	0	0	0	0	0	0	0	1	1	4	27	0.037037	0.0454545	NA
2022	0	0	0	0	0	0	0	0	0	0	0	0	1	0	0	0	0	0	0	0	0	0	0	0	0	0	1	1	4	27	0.037037	0.0454545	NA
2024	0	0	0	0	0	0	0	0	0	0	0	0	1	0	0	0	0	0	1	1	0	0	0	0	0	0	3	3	4	27	0.111111	0.136364	NA
2026	0	0	0	0	0	0	0	0	0	0	0	0	1	0	0	0	0	0	0	0	0	0	0	0	0	0	1	1	4	27	0.037037	0.0454545	NA
2027	0	0	0	0	0	0	0	0	0	0	0	0	1	0	0	0	0	0	0	0	0	0	0	0	0	0	1	1	4	27	0.037037	0.0454545	NA
2029	0	0	0	0	0	0	0	0	0	0	0	0	1	0	0	0	NA	0	0	0	0	0	0	0	0	0	1	1	3	26	0.0384615	0.047619	NA
2031	0	0	0	0	0	0	0	0	0	0	0	0	1	0	0	0	0	0	0	0	0	0	0	0	0	0	1	1	4	27	0.037037	0.0454545	NA
2032	0	0	0	0	0	0	0	0	0	0	0	0	1	0	0	0	0	1	0	0	0	0	0	0	0	0	2	2	4	27	0.0740741	0.0909091	NA
2033	0	0	1	0	0	1	1	0	0	0	0	0	1	0	0	0	0	0	0	0	0	1	0	0	0	1	4	5	4	27	0.185185	0.181818	NA
2034	0	0	0	0	0	0	0	0	0	0	0	0	1	0	0	0	0	0	0	0	0	0	0	0	0	0	1	1	4	27	0.037037	0.0454545	NA
2036	0	0	1	0	0	0	0	0	0	0	0	0	1	0	0	0	0	0	0	0	0	0	0	0	0	0	2	2	4	27	0.0740741	0.0909091	NA
2037	0	0	0	0	0	0	0	0	0	0	0	0	1	0	0	0	0	0	0	0	0	0	0	0	0	0	1	1	4	27	0.037037	0.0454545	NA
2039	0	0	0	0	0	0	0	0	0	0	0	0	1	0	0	0	0	1	0	0	0	0	0	0	0	0	2	2	4	27	0.0740741	0.0909091	NA
2040	0	0	0	0	0	0	0	0	0	0	0	0	1	0	0	0	0	0	0	0	0	0	0	0	0	0	1	1	4	27	0.037037	0.0454545	NA
2041	0	0	0	0	0	0	0	0	0	0	0	0	1	0	0	0	0	0	0	1	0	0	0	0	0	0	2	2	4	27	0.0740741	0.0909091	NA
2043	0	0	0	0	0	0	0	0	0	0	0	0	1	0	0	0	0	1	0	0	0	0	0	0	0	0	2	2	4	27	0.0740741	0.0909091	NA
2045	0	0	0	0	0	0	0	0	0	0	0	0	1	0	0	0	0	0	0	0	0	0	0	0	0	0	1	1	4	27	0.037037	0.0454545	NA
2047	0	0	0	0	0	0	0	0	1	0	0	0	1	0	0	0	0	0	0	0	0	0	0	0	0	0	2	2	4	27	0.0740741	0.0909091	NA
2048	0	0	0	0	0	0	0	0	0	0	0	0	1	0	0	0	0	0	0	0	0	0	0	0	0	0	1	1	4	27	0.037037	0.0454545	NA
2049	0	0	0	0	0	0	0	0	0	0	0	0	1	0	0	0	0	0	0	0	0	0	0	0	0	0	1	1	4	27	0.037037	0.0454545	NA
2051	0	0	0	0	0	0	0	0	0	0	0	0	1	0	0	0	0	0	0	0	0	0	0	0	0	0	1	1	4	27	0.037037	0.0454545	NA
2052	0	0	0	0	0	0	0	0	0	0	0	0	1	0	0	0	0	1	0	0	0	0	0	0	0	0	2	2	4	27	0.0740741	0.0909091	NA
2053	0	0	0	0	0	0	0	0	0	0	0	0	1	0	0	0	0	0	0	0	0	0	0	0	0	0	1	1	4	27	0.037037	0.0454545	NA
2054	0	0	0	0	0	0	0	0	0	0	0	0	1	0	0	0	0	0	0	0	0	0	0	0	0	0	1	1	4	27	0.037037	0.0454545	NA
2055	0	0	0	0	0	0	0	0	0	0	0	0	1	0	0	0	0	1	0	0	0	0	0	0	0	0	2	2	4	27	0.0740741	0.0909091	NA
2057	0	0	1	0	0	0	0	0	0	0	0	0	1	0	0	0	0	0	0	0	0	0	1	0	0	1	2	3	4	27	0.111111	0.0909091	NA
2058	0	0	0	0	0	0	0	0	0	0	0	0	1	0	0	0	0	0	0	0	0	0	0	0	0	0	1	1	4	27	0.037037	0.0454545	NA
2059	0	0	0	0	0	0	0	0	0	0	0	0	1	0	0	0	0	0	0	0	0	0	0	0	0	0	1	1	4	27	0.037037	0.0454545	NA
2060	0	0	0	0	0	0	0	0	0	0	0	0	1	0	0	0	0	0	0	0	0	0	0	0	0	0	1	1	4	27	0.037037	0.0454545	NA
2061	0	0	0	0	0	0	0	0	0	0	0	0	1	0	0	0	0	1	0	0	0	0	0	0	0	0	2	2	4	27	0.0740741	0.0909091	NA
2062	0	0	0	0	0	0	0	0	0	0	0	0	1	0	0	0	0	0	0	0	0	0	0	0	0	0	1	1	4	27	0.037037	0.0454545	NA
2063	0	0	0	0	0	0	0	0	0	0	0	0	1	0	0	0	0	0	1	0	0	0	0	0	0	0	2	2	4	27	0.0740741	0.0909091	NA
2064	0	0	0	0	0	0	0	0	0	0	0	0	1	0	0	0	0	0	0	0	0	0	0	0	0	0	1	1	4	27	0.037037	0.0454545	NA
2070	0	0	0	0	0	0	0	0	0	0	0	0	1	0	0	0	0	0	0	0	0	0	0	0	0	0	1	1	4	27	0.037037	0.0454545	NA
2071	0	0	0	0	0	0	0	0	0	0	0	0	1	0	0	0	0	0	0	0	0	0	0	0	0	0	1	1	4	27	0.037037	0.0454545	NA
2072	0	0	0	0	0	0	0	0	1	0	0	0	1	0	0	0	0	0	1	1	0	0	0	0	0	0	4	4	4	27	0.148148	0.181818	NA
2075	0	0	0	0	0	0	1	0	0	0	0	0	1	0	0	0	0	0	0	0	0	0	0	0	0	0	2	2	4	27	0.0740741	0.0909091	NA
2076	0	0	1	0	0	0	0	0	0	0	0	0	1	0	0	0	0	0	0	0	0	0	0	0	0	0	2	2	4	27	0.0740741	0.0909091	NA
2077	0	0	0	0	0	0	0	0	0	0	0	0	1	0	0	0	0	1	0	0	0	0	0	0	0	0	2	2	4	27	0.0740741	0.0909091	NA
2079	0	0	1	0	0	0	0	0	0	0	0	0	1	0	0	0	0	0	0	0	0	0	0	0	0	0	2	2	4	27	0.0740741	0.0909091	NA
2080	0	0	0	0	0	0	0	0	0	0	0	0	1	0	0	0	1	0	0	0	0	0	0	0	0	0	2	2	4	27	0.0740741	0.0909091	NA
2081	0	0	0	0	0	0	0	0	0	0	0	0	1	0	0	0	0	1	0	0	0	0	0	0	0	0	2	2	4	27	0.0740741	0.0909091	NA
2082	0	0	0	0	0	0	0	0	0	0	0	0	1	0	0	0	0	0	0	1	0	0	0	0	0	0	2	2	4	27	0.0740741	0.0909091	NA
2083	0	0	0	0	0	0	0	0	0	0	0	0	1	0	0	1	0	0	0	0	0	0	0	0	0	0	2	2	4	27	0.0740741	0.0909091	NA
2084	0	0	0	0	0	0	0	0	0	0	0	0	1	0	0	0	0	1	0	0	0	0	0	0	0	0	2	2	4	27	0.0740741	0.0909091	NA
2085	0	0	0	0	0	0	0	0	0	0	0	0	1	0	0	0	0	0	0	0	0	0	0	0	0	0	1	1	4	27	0.037037	0.0454545	NA
2086	0	0	0	0	0	0	0	0	0	0	0	0	1	0	0	0	0	0	0	0	0	0	0	0	0	0	1	1	4	27	0.037037	0.0454545	NA
2088	0	0	0	0	0	0	0	0	0	0	0	0	1	0	0	0	0	0	0	0	0	0	0	0	0	0	1	1	4	27	0.037037	0.0454545	NA
2089	0	0	0	0	0	0	0	0	0	0	0	0	1	0	0	0	0	0	0	0	0	0	0	0	0	0	1	1	4	27	0.037037	0.0454545	NA
2090	0	0	0	0	0	0	0	0	0	0	0	0	1	0	0	0	0	1	0	0	0	0	0	0	0	0	2	2	4	27	0.0740741	0.0909091	NA
2093	0	0	0	0	0	0	0	0	0	0	0	0	1	0	0	0	0	0	0	0	0	0	0	0	0	0	1	1	4	27	0.037037	0.0454545	NA
2095	0	0	0	0	0	0	0	0	0	0	0	0	1	0	0	0	0	0	0	0	0	0	0	0	0	0	1	1	4	27	0.037037	0.0454545	NA
2096	0	0	0	0	0	0	0	0	0	0	0	0	1	0	0	0	0	1	0	1	0	0	0	0	0	0	3	3	4	27	0.111111	0.136364	NA
2097	0	0	0	0	0	0	0	0	0	0	0	0	1	0	0	0	0	0	0	0	0	0	0	0	0	0	1	1	4	27	0.037037	0.0454545	NA
2099	0	0	0	0	0	0	1	0	0	0	0	0	1	0	0	0	0	0	1	1	0	0	0	0	0	0	4	4	4	27	0.148148	0.181818	NA
2100	0	0	0	0	0	0	0	0	0	0	0	0	1	0	0	0	0	0	0	1	0	0	0	0	0	0	2	2	4	27	0.0740741	0.0909091	NA
2101	0	0	0	0	0	0	0	0	0	0	0	0	1	0	0	0	0	0	0	0	0	0	0	0	0	0	1	1	4	27	0.037037	0.0454545	NA
2103	0	0	0	0	0	0	0	0	0	0	0	0	1	0	0	0	0	0	0	0	0	0	0	0	0	0	1	1	4	27	0.037037	0.0454545	NA
2105	1	0	0	0	0	0	0	0	0	0	0	0	1	0	0	0	0	0	0	0	0	0	0	0	0	0	2	2	4	27	0.0740741	0.0909091	NA
2106	0	0	0	0	0	0	0	0	0	0	0	0	1	0	0	0	0	0	0	0	0	1	0	0	0	1	1	2	4	27	0.0740741	0.0454545	NA
2107	0	0	0	0	0	0	0	0	0	0	0	0	1	0	0	0	0	0	0	0	0	1	0	0	0	1	1	2	4	27	0.0740741	0.0454545	NA
2108	0	0	1	0	0	0	0	0	0	0	0	0	1	0	0	0	0	1	0	0	0	0	0	0	0	0	3	3	4	27	0.111111	0.136364	NA
2109	0	0	0	0	0	0	0	0	0	0	0	0	1	0	0	0	0	1	0	0	0	0	0	0	0	0	2	2	4	27	0.0740741	0.0909091	NA
2110	0	0	0	0	0	0	1	0	0	0	0	0	1	0	0	0	0	0	0	0	0	0	0	0	0	0	2	2	4	27	0.0740741	0.0909091	NA
2111	0	0	0	0	0	0	0	0	0	0	0	0	1	0	0	0	0	0	0	0	0	0	0	0	0	0	1	1	4	27	0.037037	0.0454545	NA
2112	0	0	0	0	0	0	0	0	0	0	0	0	1	0	0	0	0	0	0	0	0	0	0	0	0	0	1	1	4	27	0.037037	0.0454545	NA
2114	0	0	0	0	0	0	0	0	0	0	0	0	1	0	0	0	0	0	0	1	0	0	0	0	0	0	2	2	4	27	0.0740741	0.0909091	NA
2116	0	0	0	0	0	0	0	0	0	0	0	0	1	0	0	0	0	0	0	1	0	0	0	0	0	0	2	2	4	27	0.0740741	0.0909091	NA
2117	0	0	0	0	0	0	0	0	0	0	0	0	1	0	0	0	0	1	0	0	0	0	0	0	0	0	2	2	4	27	0.0740741	0.0909091	NA
2121	0	0	0	0	0	0	0	0	0	0	0	0	1	0	0	0	0	1	0	1	0	0	0	0	0	0	3	3	4	27	0.111111	0.136364	NA
2122	0	0	0	0	0	0	1	0	0	0	0	0	1	0	0	0	0	1	0	0	0	0	0	0	0	0	3	3	4	27	0.111111	0.136364	NA
2123	0	0	0	0	0	0	0	0	0	0	0	0	1	0	1	0	0	0	0	0	0	0	0	0	0	0	2	2	4	27	0.0740741	0.0909091	NA
2125	0	0	0	0	0	0	0	0	0	0	0	0	1	0	0	0	0	0	0	0	0	0	0	0	0	0	1	1	4	27	0.037037	0.0454545	NA
2126	0	0	0	0	0	0	0	0	0	0	0	0	1	0	0	0	0	0	0	1	0	0	0	0	0	0	2	2	4	27	0.0740741	0.0909091	NA
2127	0	0	0	0	0	0	0	0	0	0	0	0	1	0	0	0	0	0	0	1	0	0	0	0	0	0	2	2	4	27	0.0740741	0.0909091	NA
2128	0	0	0	0	0	0	0	0	0	0	0	0	1	0	0	0	0	0	0	1	0	0	0	0	0	0	2	2	4	27	0.0740741	0.0909091	NA
2129	0	0	0	0	0	0	0	0	0	0	0	0	1	0	0	0	0	0	0	0	0	0	0	0	0	0	1	1	4	27	0.037037	0.0454545	NA
2130	0	0	0	0	0	0	0	0	0	0	0	0	1	0	0	0	0	1	0	0	0	0	0	0	0	0	2	2	4	27	0.0740741	0.0909091	NA
2131	0	0	0	0	0	1	0	0	0	0	0	0	1	0	0	0	0	1	0	0	0	0	0	0	0	0	3	3	4	27	0.111111	0.136364	NA
2132	0	0	0	0	0	0	0	0	0	0	0	0	1	0	1	0	0	0	0	0	0	0	0	0	0	0	2	2	4	27	0.0740741	0.0909091	NA
2134	0	0	0	0	0	0	0	0	0	0	0	0	1	0	0	0	NA	0	0	0	0	0	0	0	0	0	1	1	3	26	0.0384615	0.047619	NA
2135	0	0	0	0	0	0	0	0	0	0	0	0	1	0	0	0	0	0	0	0	0	0	0	0	0	0	1	1	4	27	0.037037	0.0454545	NA
2136	0	0	0	0	0	0	0	0	0	0	0	0	1	0	0	0	1	0	0	0	0	0	0	0	0	0	2	2	4	27	0.0740741	0.0909091	NA
2138	0	0	0	0	0	0	0	0	0	0	0	0	1	0	0	0	0	0	0	1	0	0	0	0	0	0	2	2	4	27	0.0740741	0.0909091	NA
2139	0	0	0	0	0	0	0	0	0	0	0	0	1	0	0	0	0	1	0	0	0	0	0	0	0	0	2	2	4	27	0.0740741	0.0909091	NA
2141	0	0	0	0	0	0	0	0	0	0	0	0	1	0	0	0	0	0	1	1	0	0	0	0	0	0	3	3	4	27	0.111111	0.136364	NA
2142	0	0	0	0	0	0	0	0	0	0	0	0	1	0	0	0	0	0	0	0	0	0	0	0	0	0	1	1	4	27	0.037037	0.0454545	NA
2144	0	0	0	0	0	0	0	0	0	0	0	0	1	0	0	0	0	1	0	0	0	0	0	0	0	0	2	2	4	27	0.0740741	0.0909091	NA
2145	0	0	1	0	0	0	0	0	0	0	0	0	1	0	0	0	0	0	0	0	0	0	0	0	0	0	2	2	4	27	0.0740741	0.0909091	NA
2147	0	0	0	0	0	0	0	0	0	0	0	0	1	0	0	0	0	0	0	0	0	0	0	0	0	0	1	1	4	27	0.037037	0.0454545	NA
2148	0	0	0	0	0	0	0	0	0	0	0	0	1	0	0	0	0	1	0	0	0	1	0	0	0	1	2	3	4	27	0.111111	0.0909091	NA
2150	0	0	0	0	0	0	0	0	0	0	0	0	1	0	0	0	1	0	0	0	0	0	0	0	0	0	2	2	4	27	0.0740741	0.0909091	NA
2151	0	0	0	0	0	1	0	0	0	0	0	0	1	0	0	0	0	1	0	0	0	0	0	0	0	0	3	3	4	27	0.111111	0.136364	NA
2152	0	0	1	0	0	1	0	0	0	0	0	0	1	0	0	0	0	0	0	0	0	0	0	0	0	0	3	3	4	27	0.111111	0.136364	NA
2155	0	0	1	0	0	0	0	0	0	0	0	0	1	0	0	0	0	0	0	0	0	0	0	0	0	0	2	2	4	27	0.0740741	0.0909091	NA
2156	0	0	0	0	0	0	0	0	0	0	0	0	1	0	0	0	0	1	0	0	0	0	0	0	0	0	2	2	4	27	0.0740741	0.0909091	NA
2158	0	0	0	0	0	0	0	0	0	0	0	0	1	0	0	0	0	0	0	0	0	0	0	0	0	0	1	1	4	27	0.037037	0.0454545	NA
2159	0	0	1	0	0	0	0	0	0	0	0	0	1	0	0	0	0	1	0	0	0	0	0	0	0	0	3	3	4	27	0.111111	0.136364	NA
2161	0	0	0	0	0	0	0	0	0	0	0	0	1	0	0	0	0	1	0	0	0	0	0	0	0	0	2	2	4	27	0.0740741	0.0909091	NA
2163	1	0	0	0	0	0	0	0	0	0	0	0	1	0	0	0	0	0	0	0	0	1	0	1	1	3	2	5	4	27	0.185185	0.0909091	NA
2164	0	0	0	0	0	0	0	0	0	0	0	0	1	0	0	0	0	1	0	0	0	0	0	0	0	0	2	2	4	27	0.0740741	0.0909091	NA
2166	0	0	0	0	0	0	0	0	0	0	0	0	1	0	0	0	NA	0	0	0	0	1	0	1	1	3	1	4	3	26	0.153846	0.047619	NA
2168	0	0	0	0	0	0	0	0	0	0	0	0	1	0	0	0	0	0	0	0	0	0	0	0	0	0	1	1	4	27	0.037037	0.0454545	NA
2169	0	0	0	0	0	0	0	0	0	0	0	0	1	0	0	0	0	0	0	0	0	0	0	0	0	0	1	1	4	27	0.037037	0.0454545	NA
2171	0	0	0	0	0	0	0	0	0	0	0	0	1	0	0	0	0	0	0	0	0	0	0	0	0	0	1	1	4	27	0.037037	0.0454545	NA
2174	0	0	0	0	0	0	0	0	0	0	0	0	1	0	0	0	0	0	0	0	0	0	0	0	0	0	1	1	4	27	0.037037	0.0454545	NA
2175	0	0	1	0	0	0	0	0	0	0	0	0	1	0	0	0	0	0	0	0	0	0	0	0	0	0	2	2	4	27	0.0740741	0.0909091	NA
2176	0	0	0	0	0	0	0	0	0	0	0	0	1	0	0	0	0	0	1	1	0	0	0	0	0	0	3	3	4	27	0.111111	0.136364	NA
2177	0	0	0	0	0	0	0	0	0	0	0	0	1	0	0	0	0	1	0	0	0	0	0	0	0	0	2	2	4	27	0.0740741	0.0909091	NA
2178	0	0	0	0	0	0	0	0	0	0	0	0	1	0	0	0	0	0	0	0	0	0	0	0	0	0	1	1	4	27	0.037037	0.0454545	NA
2179	0	0	0	0	0	0	0	0	0	0	0	0	1	0	1	0	0	0	0	0	0	0	0	0	0	0	2	2	4	27	0.0740741	0.0909091	NA
2184	0	0	0	0	0	0	0	0	0	0	0	0	1	0	0	0	0	0	0	0	0	0	0	1	0	1	1	2	4	27	0.0740741	0.0454545	NA
2185	0	0	0	0	0	0	0	0	0	0	0	0	1	0	0	0	0	0	0	0	0	0	0	0	0	0	1	1	4	27	0.037037	0.0454545	NA
2186	0	0	0	0	0	0	0	0	0	0	0	0	1	0	0	0	0	0	0	0	0	0	0	0	0	0	1	1	4	27	0.037037	0.0454545	NA
2188	0	0	0	0	0	0	0	0	0	0	0	0	1	0	0	0	0	1	0	0	0	0	0	0	0	0	2	2	4	27	0.0740741	0.0909091	NA
2189	0	0	0	0	0	0	0	0	0	0	0	0	1	0	0	0	0	1	1	0	0	0	0	0	0	0	3	3	4	27	0.111111	0.136364	NA
2190	0	0	0	0	0	0	0	0	0	0	0	0	1	0	0	0	0	1	0	0	0	0	0	0	0	0	2	2	4	27	0.0740741	0.0909091	NA
2191	0	0	0	0	0	0	0	0	0	1	0	0	1	0	0	0	0	0	0	0	0	0	0	0	0	0	2	2	4	27	0.0740741	0.0909091	NA
2192	0	0	0	0	0	0	0	0	0	0	0	0	1	0	0	0	0	1	1	0	0	0	0	0	0	0	3	3	4	27	0.111111	0.136364	NA
2193	0	0	0	0	0	0	0	0	0	0	0	0	1	0	0	0	0	1	0	0	0	0	0	0	0	0	2	2	4	27	0.0740741	0.0909091	NA
2194	0	0	0	0	0	0	0	0	0	0	0	0	1	0	0	0	0	0	1	0	0	0	0	0	0	0	2	2	4	27	0.0740741	0.0909091	NA
2195	0	0	0	0	0	0	0	0	0	0	0	0	1	0	0	0	0	1	1	1	0	0	0	0	0	0	4	4	4	27	0.148148	0.181818	NA
2196	0	0	0	0	0	0	0	0	0	0	0	0	1	0	0	0	0	1	0	0	0	0	0	0	0	0	2	2	4	27	0.0740741	0.0909091	NA
2197	0	0	0	0	0	0	0	0	0	0	0	0	1	0	0	0	0	1	0	0	0	0	0	0	0	0	2	2	4	27	0.0740741	0.0909091	NA
2198	0	0	0	0	0	0	0	0	0	0	0	0	1	0	0	0	0	0	0	0	0	0	0	0	0	0	1	1	4	27	0.037037	0.0454545	NA
2199	0	0	0	0	0	0	0	0	0	0	0	0	1	0	0	0	0	0	0	0	0	0	0	0	0	0	1	1	4	27	0.037037	0.0454545	NA
2200	1	0	0	1	0	1	1	0	0	0	0	0	1	0	1	0	0	0	0	0	0	1	0	0	0	1	6	7	4	27	0.259259	0.272727	NA
2201	0	0	0	0	0	0	0	0	0	0	0	0	1	0	0	0	0	1	1	1	0	0	0	0	0	0	4	4	4	27	0.148148	0.181818	NA
2202	0	0	0	0	0	0	0	0	0	0	0	0	1	0	0	0	0	1	0	0	0	0	0	0	0	0	2	2	4	27	0.0740741	0.0909091	NA
2205	0	0	0	0	0	0	0	0	0	0	0	0	1	0	0	0	0	1	0	0	0	0	0	0	0	0	2	2	4	27	0.0740741	0.0909091	NA
2207	0	0	0	0	0	0	0	0	0	0	0	0	1	0	0	0	0	0	0	0	0	0	0	0	0	0	1	1	4	27	0.037037	0.0454545	NA
2208	0	0	0	0	0	0	0	0	0	0	0	0	1	0	0	0	0	1	0	0	0	0	0	0	0	0	2	2	4	27	0.0740741	0.0909091	NA
2210	0	0	0	0	0	0	0	0	0	0	0	0	1	0	0	0	0	1	0	0	0	0	0	0	0	0	2	2	4	27	0.0740741	0.0909091	NA
2212	0	0	0	0	0	0	0	0	0	0	0	0	1	0	0	0	0	0	0	0	0	0	0	0	0	0	1	1	4	27	0.037037	0.0454545	NA
2214	0	0	0	0	0	0	0	0	0	0	0	0	1	0	0	0	0	0	0	1	0	0	0	0	0	0	2	2	4	27	0.0740741	0.0909091	NA
2215	0	0	0	0	0	0	0	0	0	0	0	0	1	0	0	0	0	0	0	1	0	0	0	0	0	0	2	2	4	27	0.0740741	0.0909091	NA
2217	0	0	0	0	0	0	0	0	0	0	0	0	1	0	0	0	0	0	0	0	0	0	0	0	0	0	1	1	4	27	0.037037	0.0454545	NA
2218	0	0	0	0	0	0	0	0	0	0	0	0	1	0	0	0	0	1	0	0	0	1	0	0	0	1	2	3	4	27	0.111111	0.0909091	NA
2219	0	0	1	0	0	0	0	0	0	0	0	0	1	0	0	0	1	0	0	0	0	0	0	0	0	0	3	3	4	27	0.111111	0.136364	NA
2220	0	0	0	0	0	0	0	0	0	0	0	0	1	0	0	0	0	1	0	1	0	0	0	0	0	0	3	3	4	27	0.111111	0.136364	NA
2221	0	0	0	0	0	0	0	0	0	0	0	0	1	0	0	0	0	0	0	0	0	0	0	0	0	0	1	1	4	27	0.037037	0.0454545	NA
2222	0	0	0	0	0	0	0	0	0	0	0	0	1	0	0	0	0	1	0	0	0	0	0	0	0	0	2	2	4	27	0.0740741	0.0909091	NA
2223	0	0	0	0	0	0	0	0	0	0	0	0	1	0	0	0	0	0	0	0	0	0	0	0	0	0	1	1	4	27	0.037037	0.0454545	NA
2224	0	0	0	0	0	0	0	0	0	0	0	0	1	0	0	0	0	0	0	0	0	0	0	0	0	0	1	1	4	27	0.037037	0.0454545	NA
2226	0	0	0	0	0	0	0	0	0	0	0	0	1	0	0	0	0	0	0	0	0	0	0	0	0	0	1	1	4	27	0.037037	0.0454545	NA
2227	0	0	1	0	0	0	0	0	0	0	0	0	1	0	0	0	0	0	1	1	0	0	0	0	0	0	4	4	4	27	0.148148	0.181818	NA
2230	0	0	0	0	0	0	0	0	0	0	0	0	1	0	0	0	0	0	0	0	0	0	0	0	0	0	1	1	4	27	0.037037	0.0454545	NA
2231	0	0	0	0	0	0	0	0	0	0	0	0	1	0	0	0	0	0	0	0	0	0	0	0	0	0	1	1	4	27	0.037037	0.0454545	NA
2234	0	0	0	0	0	0	0	0	0	0	0	0	1	0	0	0	0	0	0	0	0	0	0	0	0	0	1	1	4	27	0.037037	0.0454545	NA
2235	0	0	0	0	0	0	0	0	0	0	0	0	1	0	0	0	0	0	0	0	0	0	0	0	0	0	1	1	4	27	0.037037	0.0454545	NA
2236	0	0	1	0	0	1	0	0	0	0	0	0	1	0	0	0	0	1	0	0	0	0	0	0	0	0	4	4	4	27	0.148148	0.181818	NA
2237	0	0	0	0	0	0	0	0	0	0	0	0	1	0	0	0	0	0	1	0	0	0	0	0	0	0	2	2	4	27	0.0740741	0.0909091	NA
2238	0	0	0	0	0	0	0	0	0	0	0	0	1	0	0	0	0	0	0	0	0	0	0	0	0	0	1	1	4	27	0.037037	0.0454545	NA
2239	0	0	0	0	0	0	0	0	0	0	0	0	1	0	0	0	0	1	0	1	0	0	0	0	0	0	3	3	4	27	0.111111	0.136364	NA
2240	0	0	0	0	0	0	0	0	0	0	0	0	1	0	0	0	0	1	0	0	0	0	0	0	0	0	2	2	4	27	0.0740741	0.0909091	NA
2241	0	0	0	0	0	0	0	0	0	0	0	0	1	0	0	0	0	1	0	0	0	0	0	0	0	0	2	2	4	27	0.0740741	0.0909091	NA
2242	0	0	0	0	0	0	0	0	0	0	0	0	1	0	0	0	0	1	0	0	0	0	0	0	0	0	2	2	4	27	0.0740741	0.0909091	NA
2244	0	0	0	0	0	0	0	0	0	0	0	0	1	0	0	0	0	0	0	0	0	0	0	0	0	0	1	1	4	27	0.037037	0.0454545	NA
2245	0	0	0	0	0	0	0	0	0	0	0	0	1	0	0	0	0	0	0	0	0	0	0	0	0	0	1	1	4	27	0.037037	0.0454545	NA
2247	0	0	1	0	0	0	0	0	0	0	0	0	1	0	0	0	0	1	0	0	0	0	0	0	0	0	3	3	4	27	0.111111	0.136364	NA
2248	0	0	1	0	0	0	0	0	0	0	0	0	1	0	0	0	0	1	0	0	0	0	0	0	0	0	3	3	4	27	0.111111	0.136364	NA
2249	0	0	0	0	0	0	0	0	0	0	0	0	1	0	0	0	0	NA	0	1	0	0	0	0	0	0	2	2	3	26	0.0769231	0.0909091	NA
2250	0	0	0	0	0	0	0	0	0	0	0	0	1	0	0	0	0	0	0	0	0	0	0	0	0	0	1	1	4	27	0.037037	0.0454545	NA
2251	0	0	0	0	0	0	0	0	0	0	0	0	1	0	0	0	0	1	0	0	0	0	0	0	0	0	2	2	4	27	0.0740741	0.0909091	NA
2252	0	0	0	0	0	0	0	0	0	0	0	0	1	0	0	0	0	0	0	0	0	0	0	0	0	0	1	1	4	27	0.037037	0.0454545	NA
2253	0	0	0	0	0	0	0	0	0	0	0	0	1	0	0	0	0	0	0	0	0	0	0	0	0	0	1	1	4	27	0.037037	0.0454545	NA
2254	0	0	0	0	0	0	0	0	0	0	0	0	1	0	0	0	0	0	0	0	0	0	0	0	0	0	1	1	4	27	0.037037	0.0454545	NA
2255	0	0	1	0	0	1	0	0	1	0	0	0	1	0	0	0	1	0	0	1	0	0	0	0	0	0	6	6	4	27	0.222222	0.272727	NA
2256	0	0	0	0	0	0	0	0	0	0	0	0	1	0	0	0	0	0	0	1	0	0	0	0	0	0	2	2	4	27	0.0740741	0.0909091	NA
2257	0	0	0	0	0	0	0	0	0	0	0	0	1	0	0	0	0	0	1	1	0	0	0	0	0	0	3	3	4	27	0.111111	0.136364	NA
2258	0	0	1	0	0	0	0	0	0	0	0	0	1	0	0	0	NA	NA	NA	NA	0	0	0	0	0	0	2	2	0	23	0.0869565	0.111111	NA
2259	0	0	1	0	0	1	0	0	0	0	0	0	1	0	0	0	0	0	0	0	0	0	0	0	0	0	3	3	4	27	0.111111	0.136364	NA
2260	0	0	0	0	0	0	0	0	0	0	0	0	1	0	0	0	0	0	0	0	0	0	0	0	0	0	1	1	4	27	0.037037	0.0454545	NA
2262	0	0	0	0	0	0	0	0	0	0	0	0	1	0	0	0	0	1	0	0	0	0	0	0	0	0	2	2	4	27	0.0740741	0.0909091	NA
2263	0	0	1	0	0	1	0	0	0	0	0	0	1	0	0	0	0	0	0	0	0	0	0	0	0	0	3	3	4	27	0.111111	0.136364	NA
2265	0	0	0	0	0	0	0	0	0	0	0	0	1	0	0	0	0	0	0	0	0	0	0	0	0	0	1	1	4	27	0.037037	0.0454545	NA
2267	0	0	0	0	0	0	0	0	0	0	0	0	1	0	0	0	0	0	0	0	0	1	0	0	0	1	1	2	4	27	0.0740741	0.0454545	NA
2268	0	0	0	0	0	0	0	0	0	0	0	0	1	0	0	0	0	0	0	1	0	0	0	0	0	0	2	2	4	27	0.0740741	0.0909091	NA
2269	0	0	0	0	0	0	0	0	0	0	0	0	1	0	0	0	0	0	0	0	0	0	0	0	0	0	1	1	4	27	0.037037	0.0454545	NA
2270	0	0	1	0	0	1	0	0	0	0	0	0	1	0	0	0	0	1	0	0	0	0	0	0	0	0	4	4	4	27	0.148148	0.181818	NA
2271	0	0	0	0	0	0	0	0	0	0	0	0	1	0	0	0	0	0	0	0	0	0	0	0	0	0	1	1	4	27	0.037037	0.0454545	NA
2272	0	0	0	0	0	0	0	0	0	0	0	0	1	0	0	0	0	0	0	0	0	0	0	0	0	0	1	1	4	27	0.037037	0.0454545	NA
2273	0	0	0	0	0	0	0	0	0	0	0	0	1	0	0	0	0	0	0	1	0	0	0	0	0	0	2	2	4	27	0.0740741	0.0909091	NA
2274	0	0	0	0	0	0	0	0	0	0	0	0	1	0	0	0	0	0	0	0	0	0	0	0	0	0	1	1	4	27	0.037037	0.0454545	NA
2275	0	0	0	0	0	0	0	0	0	0	0	0	1	0	0	0	0	0	0	0	0	0	0	0	0	0	1	1	4	27	0.037037	0.0454545	NA
2277	0	0	0	0	0	0	0	0	0	0	0	0	1	0	0	0	0	0	0	1	0	0	0	0	0	0	2	2	4	27	0.0740741	0.0909091	NA
2278	0	0	0	0	0	0	0	0	0	0	0	0	1	0	0	0	0	0	0	0	0	0	0	0	0	0	1	1	4	27	0.037037	0.0454545	NA
2279	0	0	0	0	0	0	0	0	0	0	0	0	1	0	0	0	0	0	0	0	0	0	0	0	0	0	1	1	4	27	0.037037	0.0454545	NA
2280	0	0	0	0	0	0	0	0	0	0	0	0	1	0	0	0	0	0	0	0	0	0	0	0	0	0	1	1	4	27	0.037037	0.0454545	NA
2281	0	0	0	0	0	0	0	0	0	0	0	0	1	0	0	0	0	0	0	0	0	0	0	0	0	0	1	1	4	27	0.037037	0.0454545	NA
2282	0	0	0	0	0	0	0	0	0	0	0	0	1	0	0	0	0	1	0	0	0	0	0	0	0	0	2	2	4	27	0.0740741	0.0909091	NA
2283	0	0	0	0	0	0	0	0	0	0	0	0	1	0	0	0	0	1	0	0	0	0	0	0	0	0	2	2	4	27	0.0740741	0.0909091	NA
2284	0	0	0	0	0	0	0	0	0	0	0	0	1	0	0	0	0	1	0	0	0	0	0	0	0	0	2	2	4	27	0.0740741	0.0909091	NA
2285	0	0	0	0	0	0	0	0	0	0	0	0	1	0	0	0	0	1	0	0	0	0	0	0	0	0	2	2	4	27	0.0740741	0.0909091	NA
2286	1	0	0	0	0	0	0	0	0	0	0	0	1	0	0	0	0	0	0	0	0	0	0	0	0	0	2	2	4	27	0.0740741	0.0909091	NA
2288	0	0	0	0	0	0	0	0	0	0	0	0	1	0	0	0	NA	0	0	0	0	0	0	0	0	0	1	1	3	26	0.0384615	0.047619	NA
2289	0	0	0	0	0	0	0	0	0	0	0	0	1	0	0	0	0	0	0	0	0	0	0	0	0	0	1	1	4	27	0.037037	0.0454545	NA
2292	0	0	0	0	0	0	0	0	0	0	0	0	1	0	0	0	0	0	1	1	0	0	0	0	0	0	3	3	4	27	0.111111	0.136364	NA
2293	0	0	1	0	0	1	1	0	0	0	0	0	1	0	0	0	0	0	0	0	0	1	0	0	0	1	4	5	4	27	0.185185	0.181818	NA
2294	1	0	1	0	0	0	0	0	0	0	0	0	1	0	0	0	0	1	0	0	0	0	0	0	0	0	4	4	4	27	0.148148	0.181818	NA
2295	0	0	0	0	0	0	0	0	0	0	0	0	1	0	0	0	0	1	0	0	0	0	0	0	0	0	2	2	4	27	0.0740741	0.0909091	NA
2296	0	0	0	0	0	0	0	0	0	0	0	0	1	0	0	0	0	0	0	0	0	0	0	0	0	0	1	1	4	27	0.037037	0.0454545	NA
2297	0	0	0	0	0	0	0	0	0	0	0	0	1	0	0	0	0	0	0	0	0	0	0	0	0	0	1	1	4	27	0.037037	0.0454545	NA
2298	0	0	0	0	0	0	0	0	0	0	0	0	1	0	0	0	0	0	0	0	0	0	0	0	0	0	1	1	4	27	0.037037	0.0454545	NA
2301	0	0	0	0	0	0	0	0	0	0	0	0	1	0	0	0	0	0	0	0	0	0	0	0	0	0	1	1	4	27	0.037037	0.0454545	NA
2302	0	0	0	0	0	0	0	0	0	0	0	0	1	0	0	0	0	1	0	0	0	0	0	0	0	0	2	2	4	27	0.0740741	0.0909091	NA
2303	0	0	0	0	0	0	0	0	0	0	0	0	1	0	0	0	0	0	0	0	0	0	0	0	0	0	1	1	4	27	0.037037	0.0454545	NA
2304	0	0	0	0	0	1	0	0	0	0	0	0	1	0	0	0	0	0	0	0	0	0	0	0	0	0	2	2	4	27	0.0740741	0.0909091	NA
2305	0	0	1	0	0	0	0	0	0	0	0	0	1	0	0	0	0	0	0	0	0	0	0	0	0	0	2	2	4	27	0.0740741	0.0909091	NA
2306	0	0	0	0	0	0	0	0	0	0	0	0	1	0	0	0	0	0	0	0	0	0	0	0	0	0	1	1	4	27	0.037037	0.0454545	NA
2307	0	0	0	0	0	0	0	0	0	0	0	0	1	0	0	0	0	0	0	0	0	0	0	0	0	0	1	1	4	27	0.037037	0.0454545	NA
2310	0	0	0	0	0	0	0	0	0	0	0	0	1	0	0	0	0	1	0	0	0	0	0	0	0	0	2	2	4	27	0.0740741	0.0909091	NA
2311	0	0	0	0	0	0	0	0	0	0	0	0	1	0	0	0	0	0	0	0	0	0	0	0	0	0	1	1	4	27	0.037037	0.0454545	NA
2312	0	0	0	0	0	0	0	0	0	0	0	0	1	0	0	0	0	0	0	0	0	0	0	0	0	0	1	1	4	27	0.037037	0.0454545	NA
2313	0	0	0	0	0	0	0	0	0	0	0	0	1	0	0	0	0	0	0	0	0	0	0	0	0	0	1	1	4	27	0.037037	0.0454545	NA
2314	0	0	0	0	0	0	0	0	0	0	0	0	1	0	0	0	0	1	0	0	0	0	0	0	0	0	2	2	4	27	0.0740741	0.0909091	NA
2315	0	0	0	0	0	0	0	0	0	0	0	0	1	0	0	0	0	0	0	0	0	0	0	0	0	0	1	1	4	27	0.037037	0.0454545	NA
2319	0	1	0	0	1	0	0	0	0	0	0	0	1	0	0	0	0	0	0	0	0	0	0	0	0	0	3	3	4	27	0.111111	0.136364	NA
2320	0	0	0	0	0	0	0	0	0	0	0	0	1	0	0	0	0	1	0	0	0	0	0	0	0	0	2	2	4	27	0.0740741	0.0909091	NA
2321	0	0	0	0	0	0	0	0	0	0	0	0	1	0	0	0	0	0	0	0	0	0	0	0	0	0	1	1	4	27	0.037037	0.0454545	NA
2323	0	0	0	0	0	0	0	0	0	0	0	0	1	0	0	0	0	0	0	1	0	0	0	0	0	0	2	2	4	27	0.0740741	0.0909091	NA
2325	0	0	0	0	0	0	0	0	0	0	0	0	1	0	0	0	0	0	0	0	0	0	0	0	0	0	1	1	4	27	0.037037	0.0454545	NA
2326	0	0	0	0	0	0	0	0	0	0	0	0	1	0	0	0	0	1	1	0	0	0	0	0	0	0	3	3	4	27	0.111111	0.136364	NA
2327	0	0	0	0	0	0	0	0	0	0	0	0	1	0	0	0	0	0	1	0	0	0	0	0	0	0	2	2	4	27	0.0740741	0.0909091	NA
2328	1	0	1	0	0	0	0	0	0	0	0	0	1	0	0	0	0	0	0	1	0	0	0	1	0	1	4	5	4	27	0.185185	0.181818	NA
2329	0	0	0	0	0	0	0	0	0	0	0	0	1	0	0	0	0	0	0	0	0	0	0	0	0	0	1	1	4	27	0.037037	0.0454545	NA
2330	0	0	0	0	0	0	0	0	0	0	0	0	1	0	0	0	0	0	0	0	0	0	0	0	0	0	1	1	4	27	0.037037	0.0454545	NA
2331	0	0	1	0	0	1	0	0	0	0	0	0	1	0	0	0	0	1	1	1	0	0	0	0	0	0	6	6	4	27	0.222222	0.272727	NA
2332	0	0	0	0	0	0	0	0	0	0	0	0	1	0	0	0	0	0	0	1	0	0	0	0	0	0	2	2	4	27	0.0740741	0.0909091	NA
2334	0	0	0	0	0	0	0	0	0	0	0	0	1	0	0	0	0	0	1	0	0	0	0	0	0	0	2	2	4	27	0.0740741	0.0909091	NA
2337	0	0	0	0	0	0	0	0	0	0	0	0	1	0	0	0	0	0	0	0	0	0	0	0	0	0	1	1	4	27	0.037037	0.0454545	NA
2338	0	0	0	0	0	0	0	0	0	0	0	0	1	0	0	0	0	1	0	0	0	0	0	0	0	0	2	2	4	27	0.0740741	0.0909091	NA
2339	0	0	1	0	0	0	1	0	0	0	0	0	1	0	0	0	0	0	0	1	0	0	0	0	0	0	4	4	4	27	0.148148	0.181818	NA
2341	0	0	0	0	0	0	0	0	0	0	0	0	1	0	0	0	0	1	0	0	0	0	0	0	0	0	2	2	4	27	0.0740741	0.0909091	NA
2344	0	0	1	0	0	1	0	0	0	0	0	0	1	0	0	0	0	0	0	0	0	0	0	0	0	0	3	3	4	27	0.111111	0.136364	NA
2345	0	0	0	0	0	0	0	0	0	0	0	0	1	0	0	0	0	0	0	0	0	0	0	0	0	0	1	1	4	27	0.037037	0.0454545	NA
2347	0	0	0	0	0	0	0	0	0	0	0	0	1	0	0	0	0	1	0	0	1	1	0	0	1	3	2	5	4	27	0.185185	0.0909091	NA
2349	0	0	0	0	0	0	0	0	0	0	0	0	1	0	0	0	0	0	0	0	0	0	0	0	0	0	1	1	4	27	0.037037	0.0454545	NA
2350	0	0	0	0	0	0	0	0	0	0	0	0	1	0	0	0	0	0	0	1	0	0	0	0	0	0	2	2	4	27	0.0740741	0.0909091	NA
2351	0	0	0	0	0	0	0	0	0	0	0	0	1	0	0	0	0	1	0	0	0	0	0	0	0	0	2	2	4	27	0.0740741	0.0909091	NA
2352	0	0	0	0	0	0	0	0	0	0	0	0	1	0	0	0	0	0	0	1	0	0	0	0	0	0	2	2	4	27	0.0740741	0.0909091	NA
2353	0	0	0	0	0	0	0	0	0	0	0	0	1	0	0	0	0	0	0	0	0	0	0	0	0	0	1	1	4	27	0.037037	0.0454545	NA
2354	0	0	1	0	0	1	0	0	0	0	0	0	1	0	0	0	1	0	0	0	0	0	0	0	0	0	4	4	4	27	0.148148	0.181818	NA
2356	0	0	0	0	0	0	0	0	0	0	0	0	1	0	0	0	0	0	0	0	0	0	0	0	0	0	1	1	4	27	0.037037	0.0454545	NA
2357	0	0	0	0	0	0	0	0	0	0	0	0	1	0	0	0	0	0	0	0	0	0	0	0	0	0	1	1	4	27	0.037037	0.0454545	NA
2358	0	0	0	0	0	0	0	0	0	0	0	0	1	0	0	0	0	0	0	0	0	0	0	0	0	0	1	1	4	27	0.037037	0.0454545	NA
2360	0	0	0	0	0	0	0	0	0	0	0	0	1	0	0	0	0	1	0	0	0	0	0	0	0	0	2	2	4	27	0.0740741	0.0909091	NA
2364	0	0	0	0	0	0	0	0	0	0	0	0	1	0	0	0	0	0	0	0	0	0	0	0	0	0	1	1	4	27	0.037037	0.0454545	NA
2366	0	0	0	0	0	0	0	0	0	0	0	0	1	0	0	0	0	0	0	0	0	0	0	0	0	0	1	1	4	27	0.037037	0.0454545	NA
2367	0	0	1	0	0	0	0	0	0	0	0	0	1	0	0	0	0	1	1	1	0	0	0	0	0	0	5	5	4	27	0.185185	0.227273	NA
2368	0	0	0	0	0	0	0	0	0	0	0	0	1	0	0	0	0	1	1	1	0	0	0	0	0	0	4	4	4	27	0.148148	0.181818	NA
2371	0	0	0	0	0	0	0	0	0	0	0	0	1	0	0	0	0	0	0	0	0	0	0	0	0	0	1	1	4	27	0.037037	0.0454545	NA
2373	0	0	0	0	0	0	0	0	0	0	0	0	1	0	0	0	0	1	0	0	0	0	0	0	0	0	2	2	4	27	0.0740741	0.0909091	NA
2375	0	0	0	0	0	0	0	0	0	0	0	0	1	0	0	0	0	1	0	0	0	0	0	0	0	0	2	2	4	27	0.0740741	0.0909091	NA
2376	0	0	0	0	0	0	0	0	0	0	0	0	1	0	0	0	0	0	0	0	0	0	0	0	0	0	1	1	4	27	0.037037	0.0454545	NA
2377	0	0	0	0	0	0	1	0	0	0	0	0	1	0	0	0	0	0	0	1	0	0	0	1	0	1	3	4	4	27	0.148148	0.136364	NA
2378	0	0	0	0	0	0	0	0	0	0	0	0	1	0	0	0	0	0	0	0	0	0	1	0	0	1	1	2	4	27	0.0740741	0.0454545	NA
2379	0	0	0	0	0	0	0	0	0	0	0	0	1	0	0	0	0	0	0	0	0	0	0	0	0	0	1	1	4	27	0.037037	0.0454545	NA
2380	1	0	0	0	0	0	0	0	0	0	0	0	1	0	0	0	0	0	1	0	0	0	0	0	0	0	3	3	4	27	0.111111	0.136364	NA
2381	0	0	0	0	0	0	0	0	0	0	0	0	1	0	0	0	0	1	0	0	0	0	0	0	0	0	2	2	4	27	0.0740741	0.0909091	NA
2382	0	0	0	0	0	0	0	0	0	0	0	0	1	0	0	0	0	1	0	0	0	0	0	0	0	0	2	2	4	27	0.0740741	0.0909091	NA
2383	0	0	0	0	0	0	0	0	0	0	0	0	1	0	0	0	0	0	0	0	0	0	0	0	0	0	1	1	4	27	0.037037	0.0454545	NA
2384	0	0	0	0	0	0	0	0	0	0	0	0	1	0	0	0	0	0	0	0	0	0	0	0	0	0	1	1	4	27	0.037037	0.0454545	NA
2387	0	0	0	0	0	0	0	0	0	0	0	0	1	0	0	0	0	1	0	0	0	0	0	0	0	0	2	2	4	27	0.0740741	0.0909091	NA
2388	0	0	1	0	0	0	1	0	0	0	0	0	1	0	0	0	0	0	1	0	0	0	0	0	0	0	4	4	4	27	0.148148	0.181818	NA
2389	0	0	0	0	0	0	0	1	0	0	0	0	1	0	0	0	0	1	0	0	0	0	0	0	0	0	3	3	4	27	0.111111	0.136364	NA
2390	0	0	0	0	0	0	0	0	0	0	0	0	1	0	0	0	0	0	0	0	0	0	0	0	0	0	1	1	4	27	0.037037	0.0454545	NA
2391	0	0	0	0	0	0	0	0	0	0	0	0	1	0	0	0	0	1	0	0	0	0	0	0	0	0	2	2	4	27	0.0740741	0.0909091	NA
2392	0	0	0	0	0	0	0	0	0	0	0	0	1	0	0	0	0	0	0	0	0	0	0	0	0	0	1	1	4	27	0.037037	0.0454545	NA
2393	0	0	0	0	0	0	0	0	0	0	0	0	1	0	0	0	0	1	1	1	0	0	0	0	0	0	4	4	4	27	0.148148	0.181818	NA
2394	0	0	0	0	0	0	0	0	0	0	0	0	1	0	0	0	0	0	1	1	0	0	0	0	0	0	3	3	4	27	0.111111	0.136364	NA
2395	0	0	0	0	0	0	0	0	0	0	0	0	1	0	0	0	0	1	0	0	0	0	0	0	0	0	2	2	4	27	0.0740741	0.0909091	NA
2397	0	0	0	0	0	0	0	0	0	0	0	0	1	0	0	0	0	0	0	0	1	0	0	1	1	3	1	4	4	27	0.148148	0.0454545	NA
2398	0	0	0	0	0	0	0	0	0	0	0	0	1	0	0	0	0	1	0	0	0	0	0	0	0	0	2	2	4	27	0.0740741	0.0909091	NA
2400	0	0	0	0	0	0	0	0	0	0	0	0	1	0	0	0	0	1	0	0	0	0	0	0	0	0	2	2	4	27	0.0740741	0.0909091	NA
2401	0	0	0	0	0	0	0	0	0	0	0	0	1	0	0	0	0	0	0	0	0	0	0	0	0	0	1	1	4	27	0.037037	0.0454545	NA
2402	0	0	0	0	0	0	0	0	0	0	0	0	1	0	0	0	1	0	0	0	0	0	0	0	0	0	2	2	4	27	0.0740741	0.0909091	NA
2403	0	0	0	0	0	0	0	0	0	0	0	0	1	0	0	0	0	0	0	1	0	0	0	0	0	0	2	2	4	27	0.0740741	0.0909091	NA
2404	0	0	0	0	0	0	0	0	0	0	0	0	1	0	0	0	0	0	0	0	0	0	0	0	0	0	1	1	4	27	0.037037	0.0454545	NA
2406	0	0	0	0	0	0	0	0	0	0	0	0	1	0	0	0	0	0	0	1	0	0	0	0	0	0	2	2	4	27	0.0740741	0.0909091	NA
2407	0	0	0	0	0	0	1	0	0	0	0	0	1	0	0	0	0	0	0	0	0	0	0	0	0	0	2	2	4	27	0.0740741	0.0909091	NA
2408	0	0	0	0	0	0	0	0	0	0	0	0	1	0	0	0	0	0	0	0	0	0	0	0	0	0	1	1	4	27	0.037037	0.0454545	NA
2409	0	0	0	0	0	0	0	0	0	0	0	0	1	0	0	0	0	1	0	0	0	0	0	0	0	0	2	2	4	27	0.0740741	0.0909091	NA
2411	0	0	0	0	0	0	0	0	0	0	0	0	1	0	0	0	0	0	0	0	0	0	0	0	0	0	1	1	4	27	0.037037	0.0454545	NA
2413	0	0	0	0	0	0	0	0	0	0	0	0	1	0	0	0	0	0	0	0	0	0	0	0	0	0	1	1	4	27	0.037037	0.0454545	NA
2414	0	0	0	0	0	0	0	0	0	0	0	0	1	0	0	0	0	0	0	0	0	0	0	0	0	0	1	1	4	27	0.037037	0.0454545	NA
2416	0	0	0	0	0	0	0	0	0	0	0	0	1	0	0	0	0	0	0	0	0	0	0	0	0	0	1	1	4	27	0.037037	0.0454545	NA
2417	0	0	0	0	0	0	0	0	0	0	0	0	1	0	0	0	0	0	1	1	0	0	0	0	0	0	3	3	4	27	0.111111	0.136364	NA
2418	0	0	1	0	0	0	0	0	0	0	0	0	1	0	0	0	0	0	0	0	0	0	0	0	0	0	2	2	4	27	0.0740741	0.0909091	NA
2419	0	0	0	0	0	0	0	0	0	0	0	0	1	0	0	0	0	0	0	1	0	0	0	0	0	0	2	2	4	27	0.0740741	0.0909091	NA
2420	0	0	0	0	0	0	0	0	0	0	0	0	1	0	0	0	0	0	0	0	0	0	0	0	0	0	1	1	4	27	0.037037	0.0454545	NA
2421	0	0	0	0	0	0	0	0	0	0	0	0	1	0	0	0	0	0	0	0	0	0	0	0	0	0	1	1	4	27	0.037037	0.0454545	NA
2422	0	0	0	0	0	0	0	0	0	0	0	0	1	0	0	0	0	1	0	0	0	0	0	0	0	0	2	2	4	27	0.0740741	0.0909091	NA
2423	0	0	0	0	0	0	0	0	0	0	0	0	1	0	0	0	0	0	0	0	0	0	0	0	0	0	1	1	4	27	0.037037	0.0454545	NA
2424	0	0	0	0	0	0	0	0	0	0	0	0	1	0	0	0	0	0	0	0	0	0	0	0	0	0	1	1	4	27	0.037037	0.0454545	NA
2425	0	0	0	0	0	0	0	0	0	0	0	0	1	0	0	0	0	0	0	1	0	0	0	0	0	0	2	2	4	27	0.0740741	0.0909091	NA
2426	0	0	0	0	0	0	0	0	0	0	0	0	1	0	0	0	0	0	0	0	0	0	0	0	0	0	1	1	4	27	0.037037	0.0454545	NA
2427	0	0	1	0	0	1	0	0	0	0	0	0	1	0	0	0	0	0	0	0	0	0	0	0	0	0	3	3	4	27	0.111111	0.136364	NA
2428	0	0	0	0	0	0	0	0	0	0	0	0	1	0	0	0	NA	0	0	0	0	0	0	0	0	0	1	1	3	26	0.0384615	0.047619	NA
2429	0	0	0	0	0	0	0	0	0	0	0	0	1	0	0	0	0	0	0	1	0	0	0	0	0	0	2	2	4	27	0.0740741	0.0909091	NA
2430	0	0	0	0	0	0	0	0	0	0	0	0	1	0	0	0	0	0	0	1	0	0	0	0	0	0	2	2	4	27	0.0740741	0.0909091	NA
2432	0	0	0	0	0	1	0	0	0	0	0	0	1	0	0	0	NA	0	0	0	0	0	0	0	0	0	2	2	3	26	0.0769231	0.0952381	NA
2433	0	0	0	0	0	0	0	0	0	0	0	0	1	0	0	0	0	0	0	0	0	0	0	0	0	0	1	1	4	27	0.037037	0.0454545	NA
2434	0	0	0	0	0	0	0	0	0	0	0	0	1	0	0	0	0	0	0	0	0	0	0	0	0	0	1	1	4	27	0.037037	0.0454545	NA
2435	0	0	0	0	0	0	0	0	0	0	0	0	1	0	0	0	0	0	0	0	0	0	0	0	0	0	1	1	4	27	0.037037	0.0454545	NA
2436	0	0	1	0	0	0	0	0	0	0	0	0	1	0	0	0	1	0	0	1	0	0	0	0	0	0	4	4	4	27	0.148148	0.181818	NA
2437	0	0	0	0	0	0	0	0	0	0	0	0	1	0	0	0	0	0	0	1	0	0	0	0	0	0	2	2	4	27	0.0740741	0.0909091	NA
2438	0	0	0	0	0	0	0	0	0	0	0	0	1	0	0	0	0	0	0	0	0	0	0	0	0	0	1	1	4	27	0.037037	0.0454545	NA
2439	0	0	0	0	0	0	0	0	0	0	0	0	1	0	0	0	0	0	0	1	0	0	0	0	0	0	2	2	4	27	0.0740741	0.0909091	NA
2440	0	0	0	0	0	0	0	0	0	0	0	0	1	0	0	0	0	0	0	0	0	0	0	0	0	0	1	1	4	27	0.037037	0.0454545	NA
2441	0	0	0	0	0	0	0	0	0	0	0	0	1	0	0	0	0	1	0	0	0	0	0	0	0	0	2	2	4	27	0.0740741	0.0909091	NA
2442	1	0	1	0	0	0	0	0	0	0	0	0	1	0	1	0	0	0	0	0	0	0	0	0	0	0	4	4	4	27	0.148148	0.181818	NA
2443	0	0	0	0	0	0	0	0	0	0	0	0	1	0	0	0	0	1	0	0	0	0	0	0	0	0	2	2	4	27	0.0740741	0.0909091	NA
2445	0	0	0	0	0	0	0	0	0	0	0	0	1	0	0	0	0	1	0	0	0	0	0	0	0	0	2	2	4	27	0.0740741	0.0909091	NA
2446	0	0	1	0	0	0	0	0	0	0	0	0	1	0	0	0	0	0	0	0	0	0	0	0	0	0	2	2	4	27	0.0740741	0.0909091	NA
2447	0	0	0	0	0	0	0	0	0	0	0	0	1	0	0	0	0	0	0	0	0	0	0	0	0	0	1	1	4	27	0.037037	0.0454545	NA
2449	0	0	0	0	0	0	0	0	0	0	0	0	1	0	0	0	0	1	0	1	0	0	0	0	0	0	3	3	4	27	0.111111	0.136364	NA
2450	0	0	0	0	0	0	0	0	0	0	0	0	1	0	0	0	0	0	0	0	0	0	0	0	0	0	1	1	4	27	0.037037	0.0454545	NA
2451	0	0	1	0	0	0	0	0	0	0	0	0	1	0	0	0	0	1	0	0	0	0	0	0	0	0	3	3	4	27	0.111111	0.136364	NA
2452	0	0	0	0	0	0	0	0	0	0	0	0	1	0	0	0	0	0	0	0	0	0	0	0	0	0	1	1	4	27	0.037037	0.0454545	NA
2453	0	0	0	0	0	0	0	0	0	0	0	0	1	0	0	0	0	0	1	0	0	0	0	0	0	0	2	2	4	27	0.0740741	0.0909091	NA
2454	0	0	0	0	0	0	0	0	0	0	0	0	1	0	0	0	0	0	1	0	0	0	0	0	0	0	2	2	4	27	0.0740741	0.0909091	NA
2455	0	0	0	0	0	0	0	0	0	0	0	0	1	0	0	0	0	0	0	0	0	0	0	0	0	0	1	1	4	27	0.037037	0.0454545	NA
2456	0	0	0	0	0	0	0	0	0	0	0	0	1	0	0	0	0	0	0	0	0	0	0	0	0	0	1	1	4	27	0.037037	0.0454545	NA
2460	0	0	0	0	0	0	0	0	0	0	0	0	1	0	0	0	0	0	0	1	0	0	0	0	0	0	2	2	4	27	0.0740741	0.0909091	NA
2461	0	0	0	0	0	0	0	0	0	0	0	0	1	0	0	0	0	0	0	0	0	0	0	0	0	0	1	1	4	27	0.037037	0.0454545	NA
2462	0	0	0	0	0	0	0	0	0	0	0	0	1	0	0	0	0	0	0	0	0	0	0	0	0	0	1	1	4	27	0.037037	0.0454545	NA
2463	0	0	1	0	0	0	0	0	0	0	0	0	1	0	0	0	0	0	0	0	0	0	0	0	0	0	2	2	4	27	0.0740741	0.0909091	NA
2464	0	0	0	0	0	0	0	0	0	0	0	0	1	0	0	0	0	1	0	0	0	0	0	0	0	0	2	2	4	27	0.0740741	0.0909091	NA
2466	0	0	0	0	0	0	0	0	0	0	0	0	1	0	0	0	0	0	0	0	0	0	0	0	0	0	1	1	4	27	0.037037	0.0454545	NA
2467	0	0	0	0	0	0	0	0	0	0	0	0	1	0	0	0	0	0	0	0	0	0	0	1	0	1	1	2	4	27	0.0740741	0.0454545	NA
2468	0	0	0	0	0	0	0	0	0	0	0	0	1	0	0	0	0	0	0	1	0	0	0	0	0	0	2	2	4	27	0.0740741	0.0909091	NA
2469	0	0	0	0	0	0	0	0	0	0	0	0	1	0	0	0	0	0	0	0	0	0	0	0	0	0	1	1	4	27	0.037037	0.0454545	NA
2470	0	0	0	0	0	0	0	0	0	0	0	0	1	0	0	0	0	0	0	0	0	0	0	0	0	0	1	1	4	27	0.037037	0.0454545	NA
2471	0	0	0	0	0	0	0	0	0	0	0	0	1	0	0	0	0	0	0	1	0	0	0	0	0	0	2	2	4	27	0.0740741	0.0909091	NA
2474	0	0	0	0	0	0	0	0	0	0	0	0	1	0	0	0	0	0	0	1	0	0	0	0	0	0	2	2	4	27	0.0740741	0.0909091	NA
2475	0	0	0	0	0	0	0	0	0	0	0	0	1	0	0	0	0	0	0	0	0	0	0	0	0	0	1	1	4	27	0.037037	0.0454545	NA
2477	0	0	0	0	0	0	0	0	0	0	0	0	1	0	0	0	0	0	0	0	0	0	0	0	0	0	1	1	4	27	0.037037	0.0454545	NA
2478	0	0	0	0	0	0	0	0	0	0	0	0	1	0	0	0	0	0	0	0	0	0	0	0	0	0	1	1	4	27	0.037037	0.0454545	NA
2479	0	0	0	0	0	0	0	0	0	0	0	0	1	0	0	0	0	0	0	0	0	0	0	0	0	0	1	1	4	27	0.037037	0.0454545	NA
2480	0	0	0	0	0	0	0	0	0	0	0	0	1	0	0	0	0	0	0	0	0	0	0	0	0	0	1	1	4	27	0.037037	0.0454545	NA
2481	0	0	0	0	0	0	0	0	0	0	0	0	1	0	0	0	0	0	0	0	0	0	0	0	0	0	1	1	4	27	0.037037	0.0454545	NA
2482	0	0	1	0	0	0	0	0	0	0	0	0	1	0	0	0	0	0	0	0	0	0	0	0	0	0	2	2	4	27	0.0740741	0.0909091	NA
2483	0	0	0	0	0	0	0	0	0	0	0	0	1	0	0	0	0	0	0	0	0	0	0	0	0	0	1	1	4	27	0.037037	0.0454545	NA
2484	0	0	0	0	0	0	0	0	0	0	0	0	1	0	0	0	0	0	0	0	0	0	0	0	0	0	1	1	4	27	0.037037	0.0454545	NA
2485	0	0	0	0	0	0	0	0	0	0	0	0	1	0	0	0	NA	NA	NA	NA	0	0	0	0	0	0	1	1	0	23	0.0434783	0.0555556	NA
2487	0	0	1	0	0	0	0	0	0	0	0	0	1	0	0	0	0	0	0	0	0	0	0	0	0	0	2	2	4	27	0.0740741	0.0909091	NA
2488	0	0	0	0	0	0	0	0	0	0	0	0	1	0	0	0	0	0	0	0	0	0	0	0	0	0	1	1	4	27	0.037037	0.0454545	NA
2489	0	0	0	0	0	0	0	0	0	0	0	0	1	0	0	0	0	1	0	0	0	0	0	0	0	0	2	2	4	27	0.0740741	0.0909091	NA
2490	0	0	0	0	0	0	0	0	0	0	0	0	1	0	0	0	0	0	0	0	0	0	0	0	0	0	1	1	4	27	0.037037	0.0454545	NA
2491	0	0	0	0	0	0	0	0	0	0	0	0	1	0	0	0	0	0	0	0	0	0	0	0	0	0	1	1	4	27	0.037037	0.0454545	NA
2492	0	0	0	0	0	0	0	0	0	0	0	0	1	0	0	0	0	1	0	0	0	0	0	0	0	0	2	2	4	27	0.0740741	0.0909091	NA
2493	0	0	0	0	0	0	0	0	0	0	0	0	1	0	0	0	0	0	0	0	0	0	1	0	0	1	1	2	4	27	0.0740741	0.0454545	NA
2494	0	0	0	0	0	0	0	0	0	0	0	0	1	0	1	0	0	0	0	0	0	0	0	0	0	0	2	2	4	27	0.0740741	0.0909091	NA
2497	0	0	0	0	0	0	0	0	0	0	0	0	1	0	0	0	0	0	0	0	0	0	0	0	0	0	1	1	4	27	0.037037	0.0454545	NA
2499	0	0	0	0	0	0	0	0	0	0	0	0	1	0	0	0	0	1	0	1	0	0	0	0	0	0	3	3	4	27	0.111111	0.136364	NA
2500	0	0	1	0	0	0	0	0	0	0	0	0	1	0	0	0	0	0	0	0	0	0	0	0	0	0	2	2	4	27	0.0740741	0.0909091	NA
2503	0	0	0	0	0	0	0	0	0	0	0	0	1	0	0	0	0	0	0	0	0	0	0	0	0	0	1	1	4	27	0.037037	0.0454545	NA
2504	0	0	0	0	0	0	0	0	0	0	0	0	1	0	0	0	0	0	0	0	0	0	0	0	0	0	1	1	4	27	0.037037	0.0454545	NA
2505	0	0	0	0	0	0	0	0	0	0	0	0	1	0	1	0	0	0	0	0	0	0	0	0	0	0	2	2	4	27	0.0740741	0.0909091	NA
2507	0	0	0	0	0	0	0	0	0	0	0	0	1	0	0	0	0	0	1	0	0	0	0	0	0	0	2	2	4	27	0.0740741	0.0909091	NA
2509	0	0	0	0	0	0	0	0	0	0	0	0	1	0	0	0	0	0	0	0	0	0	0	0	0	0	1	1	4	27	0.037037	0.0454545	NA
2510	0	0	0	0	0	0	0	0	0	0	0	0	1	0	0	0	0	0	0	0	0	0	0	0	0	0	1	1	4	27	0.037037	0.0454545	NA
2512	0	0	0	0	0	0	0	0	0	0	0	0	1	0	0	0	0	0	0	0	0	0	0	0	0	0	1	1	4	27	0.037037	0.0454545	NA
2513	0	0	0	0	0	0	0	0	0	0	0	0	1	0	0	0	0	0	0	0	0	1	0	1	1	3	1	4	4	27	0.148148	0.0454545	NA
2514	0	0	0	0	0	0	0	0	0	0	0	0	1	0	0	0	0	0	1	0	0	0	0	0	0	0	2	2	4	27	0.0740741	0.0909091	NA
2515	0	0	0	0	0	0	0	0	0	0	0	0	1	0	0	0	NA	NA	NA	NA	0	0	0	0	0	0	1	1	0	23	0.0434783	0.0555556	NA
2516	0	0	0	0	0	0	0	0	0	0	0	0	1	0	0	0	0	0	0	0	0	0	0	0	0	0	1	1	4	27	0.037037	0.0454545	NA
2517	0	0	0	0	0	0	0	0	0	0	0	0	1	0	0	0	0	0	0	0	0	0	0	0	0	0	1	1	4	27	0.037037	0.0454545	NA
2518	0	0	0	0	0	0	0	0	0	0	0	0	1	0	0	0	0	1	0	0	0	0	0	0	0	0	2	2	4	27	0.0740741	0.0909091	NA
2519	1	0	0	1	0	0	1	0	0	0	0	0	1	0	1	0	0	0	0	0	0	0	0	0	0	0	5	5	4	27	0.185185	0.227273	NA
2520	0	0	0	0	0	0	0	0	0	0	0	0	1	0	0	0	0	1	0	0	0	0	0	0	0	0	2	2	4	27	0.0740741	0.0909091	NA
2521	0	0	0	0	0	0	0	0	0	0	0	0	1	0	0	0	0	1	0	0	0	1	0	0	0	1	2	3	4	27	0.111111	0.0909091	NA
2522	0	0	0	0	0	0	0	0	0	0	0	0	1	0	0	0	0	0	0	0	0	0	0	0	0	0	1	1	4	27	0.037037	0.0454545	NA
2523	0	0	0	0	0	0	0	0	0	0	0	0	1	0	0	0	0	1	0	0	0	0	0	0	0	0	2	2	4	27	0.0740741	0.0909091	NA
2525	0	0	0	0	0	0	0	0	0	0	0	0	1	0	0	0	0	0	0	0	0	0	0	0	0	0	1	1	4	27	0.037037	0.0454545	NA
2526	0	0	0	0	0	0	0	0	0	0	0	0	1	0	0	0	0	0	0	0	0	0	0	0	0	0	1	1	4	27	0.037037	0.0454545	NA
2527	0	0	0	0	0	0	0	0	0	0	0	0	1	0	0	0	0	0	0	0	0	0	0	0	0	0	1	1	4	27	0.037037	0.0454545	NA
2528	0	0	0	0	0	0	0	0	0	0	0	0	1	0	1	0	0	0	0	1	0	0	0	0	0	0	3	3	4	27	0.111111	0.136364	NA
2529	0	0	0	0	0	0	0	0	0	0	0	0	1	0	0	0	0	1	0	0	0	0	0	0	0	0	2	2	4	27	0.0740741	0.0909091	NA
2530	0	0	0	0	0	0	0	0	0	0	0	0	1	0	0	0	1	0	0	1	0	0	0	0	0	0	3	3	4	27	0.111111	0.136364	NA
2531	0	0	0	0	0	0	0	0	0	0	0	0	1	0	0	0	0	0	0	0	0	0	0	0	0	0	1	1	4	27	0.037037	0.0454545	NA
2532	0	0	0	0	0	0	0	0	0	0	0	0	1	0	0	0	0	0	0	0	0	0	0	0	0	0	1	1	4	27	0.037037	0.0454545	NA
2533	0	0	0	0	0	0	0	0	0	0	0	0	1	0	0	0	0	0	0	0	0	0	0	0	0	0	1	1	4	27	0.037037	0.0454545	NA
2534	0	0	0	0	0	0	0	0	0	0	0	0	1	0	0	0	1	1	1	1	0	0	0	0	0	0	5	5	4	27	0.185185	0.227273	NA
2536	0	0	0	0	0	0	0	0	0	0	0	0	1	0	0	0	0	1	0	0	0	0	0	0	0	0	2	2	4	27	0.0740741	0.0909091	NA
2538	0	0	0	0	0	0	0	0	0	0	0	0	1	0	0	0	0	0	0	1	0	0	0	0	0	0	2	2	4	27	0.0740741	0.0909091	NA
2539	0	0	0	0	0	0	0	0	0	0	0	0	1	0	0	0	0	0	0	0	0	0	0	0	0	0	1	1	4	27	0.037037	0.0454545	NA
2540	0	0	0	0	0	0	0	0	0	0	0	0	1	0	0	0	0	0	0	0	0	0	0	0	0	0	1	1	4	27	0.037037	0.0454545	NA
2541	0	0	0	0	0	0	0	0	0	0	0	0	1	0	0	0	0	0	1	1	0	0	0	0	0	0	3	3	4	27	0.111111	0.136364	NA
2542	0	0	0	0	0	0	0	0	0	0	0	0	1	0	0	0	0	1	0	0	0	0	0	0	0	0	2	2	4	27	0.0740741	0.0909091	NA
2543	1	0	1	0	0	0	0	0	0	0	0	0	1	0	0	0	0	1	0	0	0	0	0	0	0	0	4	4	4	27	0.148148	0.181818	NA
2544	0	0	0	0	0	0	0	0	0	0	0	0	1	0	0	0	0	0	1	1	0	0	0	0	0	0	3	3	4	27	0.111111	0.136364	NA
2545	0	0	1	0	0	0	0	0	1	0	0	0	1	0	1	0	1	1	0	0	0	0	0	0	0	0	6	6	4	27	0.222222	0.272727	NA
2546	0	0	1	0	0	0	0	0	0	0	0	0	1	0	0	0	0	0	0	0	0	0	0	0	0	0	2	2	4	27	0.0740741	0.0909091	NA
2548	0	0	0	0	0	0	0	0	0	0	0	0	1	0	0	0	0	0	0	0	0	0	0	0	0	0	1	1	4	27	0.037037	0.0454545	NA
2549	0	0	0	0	0	0	0	0	0	0	0	0	1	0	0	0	0	0	0	0	0	0	0	0	0	0	1	1	4	27	0.037037	0.0454545	NA
2550	0	0	0	0	0	0	0	0	0	0	0	0	1	0	0	0	1	0	0	0	0	0	0	0	0	0	2	2	4	27	0.0740741	0.0909091	NA
2551	0	0	0	0	0	0	0	0	0	0	0	0	1	0	0	0	0	0	0	1	0	1	1	0	1	3	2	5	4	27	0.185185	0.0909091	NA
2552	0	0	1	0	0	0	0	0	0	0	0	0	1	0	0	0	0	0	1	0	0	1	1	0	1	3	3	6	4	27	0.222222	0.136364	NA
2553	0	0	0	0	0	0	0	0	0	0	0	0	1	0	0	0	0	0	0	0	0	0	0	0	0	0	1	1	4	27	0.037037	0.0454545	NA
2554	0	0	0	0	0	0	0	0	0	0	0	0	1	0	0	0	0	1	0	0	0	0	0	0	0	0	2	2	4	27	0.0740741	0.0909091	NA
2555	0	0	1	0	0	0	0	0	0	0	0	0	1	0	0	0	0	0	0	0	0	0	0	0	0	0	2	2	4	27	0.0740741	0.0909091	NA
2557	0	0	0	0	0	0	0	0	0	0	0	0	1	0	0	0	0	0	0	0	0	0	0	0	0	0	1	1	4	27	0.037037	0.0454545	NA
2558	0	0	0	0	0	0	0	0	0	0	0	0	1	0	0	0	0	1	0	0	0	0	0	0	0	0	2	2	4	27	0.0740741	0.0909091	NA
2559	0	0	0	0	0	0	0	0	0	0	0	0	1	0	0	0	0	1	0	0	0	0	0	0	0	0	2	2	4	27	0.0740741	0.0909091	NA
2560	0	0	0	0	0	0	0	0	0	0	0	0	1	0	0	0	1	1	0	0	0	0	0	0	0	0	3	3	4	27	0.111111	0.136364	NA
2561	0	0	0	0	0	0	0	0	0	0	0	0	1	0	0	0	0	0	0	0	0	0	0	0	0	0	1	1	4	27	0.037037	0.0454545	NA
2562	0	0	1	0	0	0	0	0	0	0	0	0	1	0	0	0	0	1	0	0	0	0	0	0	0	0	3	3	4	27	0.111111	0.136364	NA
2563	0	0	0	0	0	0	0	0	0	0	0	0	1	0	0	0	0	1	0	0	0	0	0	0	0	0	2	2	4	27	0.0740741	0.0909091	NA
2564	1	0	1	0	0	0	1	0	0	0	0	0	1	0	0	0	0	0	1	0	0	0	0	0	0	0	5	5	4	27	0.185185	0.227273	NA
2565	0	0	0	0	0	0	0	0	0	0	0	0	1	0	0	0	0	0	1	0	0	0	0	0	0	0	2	2	4	27	0.0740741	0.0909091	NA
2566	0	0	1	0	0	0	0	0	0	0	0	0	1	0	0	0	0	0	0	0	0	0	0	0	0	0	2	2	4	27	0.0740741	0.0909091	NA
2567	0	0	0	0	0	0	0	0	0	0	0	0	1	0	0	0	0	0	0	0	0	0	0	0	0	0	1	1	4	27	0.037037	0.0454545	NA
2568	0	0	0	0	0	0	0	0	0	0	0	0	1	0	0	0	0	1	0	0	0	0	0	0	0	0	2	2	4	27	0.0740741	0.0909091	NA
2570	0	0	0	0	0	0	0	0	0	0	0	0	1	0	0	0	0	0	1	1	0	0	0	0	0	0	3	3	4	27	0.111111	0.136364	NA
2571	0	0	0	0	0	0	0	0	0	0	0	0	1	0	0	0	0	0	0	1	0	0	0	0	0	0	2	2	4	27	0.0740741	0.0909091	NA
2572	0	0	0	0	0	0	0	0	0	0	0	0	1	0	0	0	0	0	0	0	0	0	0	0	0	0	1	1	4	27	0.037037	0.0454545	NA
2573	0	0	0	0	0	0	0	0	0	0	0	0	1	0	0	0	0	0	0	1	0	0	0	0	0	0	2	2	4	27	0.0740741	0.0909091	NA
2574	0	0	1	0	0	1	0	0	0	0	0	0	1	0	1	0	0	0	0	0	0	0	0	0	0	0	4	4	4	27	0.148148	0.181818	NA
2575	0	0	1	0	0	0	1	0	0	0	0	0	1	0	0	0	0	0	0	0	0	0	0	0	0	0	3	3	4	27	0.111111	0.136364	NA
2576	0	0	1	0	0	0	0	0	0	0	0	0	1	0	0	0	0	0	0	0	0	0	0	0	0	0	2	2	4	27	0.0740741	0.0909091	NA
2577	0	0	0	0	0	0	0	0	0	0	0	0	1	0	0	0	0	1	0	0	0	0	0	0	0	0	2	2	4	27	0.0740741	0.0909091	NA
2578	0	0	0	0	0	0	0	0	0	0	0	0	1	0	0	0	0	0	0	0	0	0	0	0	0	0	1	1	4	27	0.037037	0.0454545	NA
2579	1	0	1	0	0	0	0	0	0	0	0	0	1	0	0	0	0	0	0	0	0	0	0	0	0	0	3	3	4	27	0.111111	0.136364	NA
2580	0	0	0	0	0	0	0	0	0	0	0	0	1	0	0	0	0	1	0	0	0	0	0	0	0	0	2	2	4	27	0.0740741	0.0909091	NA
2581	0	0	0	0	0	0	1	0	0	0	0	0	1	0	0	0	0	0	0	0	1	1	1	0	1	4	2	6	4	27	0.222222	0.0909091	NA
2582	1	0	1	0	0	0	0	0	0	0	0	0	1	0	0	0	0	0	0	0	0	0	0	0	0	0	3	3	4	27	0.111111	0.136364	NA
2583	0	0	0	0	0	0	0	0	0	0	0	0	1	0	0	0	0	0	0	0	0	0	0	0	0	0	1	1	4	27	0.037037	0.0454545	NA
2584	0	0	0	0	0	0	0	0	0	0	0	0	1	0	0	0	NA	1	0	1	0	0	0	0	0	0	3	3	3	26	0.115385	0.142857	NA
2585	0	0	1	0	0	0	0	0	0	0	0	0	1	0	0	0	0	1	0	0	0	0	0	1	0	1	3	4	4	27	0.148148	0.136364	NA
2586	0	0	0	0	0	0	0	0	0	0	0	0	1	0	0	0	0	0	0	0	0	0	0	0	0	0	1	1	4	27	0.037037	0.0454545	NA
2587	0	0	0	0	0	0	0	0	0	0	0	0	1	0	0	0	0	0	0	0	0	0	0	0	0	0	1	1	4	27	0.037037	0.0454545	NA
2588	0	0	0	0	0	0	0	0	0	0	0	0	1	0	0	0	0	0	0	1	0	0	0	0	0	0	2	2	4	27	0.0740741	0.0909091	NA
2590	0	0	0	0	0	0	0	0	0	0	0	0	1	0	0	0	0	0	0	1	0	0	0	0	0	0	2	2	4	27	0.0740741	0.0909091	NA
2591	0	0	0	0	0	0	0	0	0	0	0	0	1	0	0	0	0	0	0	0	0	0	0	0	0	0	1	1	4	27	0.037037	0.0454545	NA
2592	0	0	0	0	0	0	1	0	0	0	0	0	1	0	0	0	0	1	0	0	0	0	0	0	0	0	3	3	4	27	0.111111	0.136364	NA
2593	0	0	0	0	0	0	0	0	0	0	0	0	1	0	0	0	0	0	0	0	0	0	0	0	0	0	1	1	4	27	0.037037	0.0454545	NA
2594	0	0	0	0	0	0	0	0	0	0	0	0	1	0	0	0	1	0	0	1	0	0	0	0	0	0	3	3	4	27	0.111111	0.136364	NA
2595	0	0	0	0	0	0	0	0	0	0	0	0	1	0	0	0	0	0	0	0	0	0	0	0	0	0	1	1	4	27	0.037037	0.0454545	NA
2596	0	0	0	0	0	0	0	0	0	0	0	0	1	0	0	0	0	0	1	0	0	0	0	0	0	0	2	2	4	27	0.0740741	0.0909091	NA
2597	0	0	1	0	0	1	0	0	0	0	0	0	1	0	0	0	0	1	0	0	0	0	0	0	0	0	4	4	4	27	0.148148	0.181818	NA
2598	0	0	0	0	0	0	0	0	0	0	0	0	1	0	0	0	0	0	0	1	0	0	0	0	0	0	2	2	4	27	0.0740741	0.0909091	NA
2600	0	0	0	0	0	0	0	0	0	0	0	0	1	0	0	0	0	1	0	0	0	0	0	0	0	0	2	2	4	27	0.0740741	0.0909091	NA
2601	0	0	0	0	0	0	0	0	0	0	0	0	1	0	0	0	0	0	0	0	0	0	0	0	0	0	1	1	4	27	0.037037	0.0454545	NA
2602	0	0	1	0	0	0	0	0	0	0	0	0	1	0	0	0	0	0	0	0	0	0	0	0	0	0	2	2	4	27	0.0740741	0.0909091	NA
2603	0	0	0	0	0	0	1	0	0	0	0	0	1	0	1	0	0	0	0	0	0	0	0	0	0	0	3	3	4	27	0.111111	0.136364	NA
2604	0	0	0	0	0	0	0	0	0	0	0	0	1	0	0	0	0	1	1	0	0	0	0	0	0	0	3	3	4	27	0.111111	0.136364	NA
2605	0	0	0	0	0	0	0	0	0	0	0	0	1	0	0	0	0	0	0	0	0	0	0	1	0	1	1	2	4	27	0.0740741	0.0454545	NA
2606	0	0	0	0	0	0	0	0	0	0	0	0	1	0	0	0	0	0	0	0	0	0	0	0	0	0	1	1	4	27	0.037037	0.0454545	NA
2608	0	0	0	0	0	0	0	0	0	0	0	0	1	0	0	0	0	0	0	0	0	0	0	0	0	0	1	1	4	27	0.037037	0.0454545	NA
2609	1	0	1	0	0	0	0	0	0	0	0	0	1	0	0	1	0	0	0	0	0	0	0	0	0	0	4	4	4	27	0.148148	0.181818	NA
2610	0	0	0	0	0	0	0	0	0	0	0	0	1	0	0	0	0	0	0	0	0	0	1	0	0	1	1	2	4	27	0.0740741	0.0454545	NA
2611	0	0	1	0	0	0	0	0	0	0	0	0	1	0	0	0	0	0	0	0	0	0	0	0	0	0	2	2	4	27	0.0740741	0.0909091	NA
2612	0	0	0	0	0	0	0	0	0	0	0	0	1	0	0	0	0	0	0	0	0	0	0	0	0	0	1	1	4	27	0.037037	0.0454545	NA
2613	0	0	1	0	0	0	0	0	0	0	0	0	1	0	0	0	0	0	0	0	0	0	0	0	0	0	2	2	4	27	0.0740741	0.0909091	NA
2614	0	0	0	0	0	0	0	0	0	0	0	0	1	0	0	0	0	1	0	1	0	0	0	0	0	0	3	3	4	27	0.111111	0.136364	NA
2615	0	0	1	0	0	0	0	0	0	0	0	0	1	0	1	0	0	0	0	0	0	0	0	0	0	0	3	3	4	27	0.111111	0.136364	NA
2616	0	0	0	0	0	0	0	0	0	0	0	0	1	0	0	0	0	1	1	0	0	0	0	0	0	0	3	3	4	27	0.111111	0.136364	NA
2617	0	0	0	0	0	0	0	0	0	0	0	0	1	0	0	0	0	0	0	0	0	0	0	1	0	1	1	2	4	27	0.0740741	0.0454545	NA
2618	0	0	0	0	0	0	0	0	0	0	0	0	1	0	0	0	0	1	1	1	0	0	0	0	0	0	4	4	4	27	0.148148	0.181818	NA
2619	0	0	1	0	0	1	0	0	0	0	0	0	1	0	0	0	0	0	0	0	0	0	0	0	0	0	3	3	4	27	0.111111	0.136364	NA
2620	0	0	0	0	0	0	0	0	0	0	0	0	1	0	0	0	0	1	0	0	0	0	0	0	0	0	2	2	4	27	0.0740741	0.0909091	NA
2622	0	0	1	0	0	0	0	0	0	0	0	0	1	0	0	0	0	1	0	0	0	0	0	0	0	0	3	3	4	27	0.111111	0.136364	NA
2623	0	0	0	0	0	0	0	0	0	0	0	0	1	0	0	0	0	0	0	0	0	0	0	0	0	0	1	1	4	27	0.037037	0.0454545	NA
2624	0	0	1	0	0	1	0	0	0	0	0	0	1	0	0	0	0	0	0	1	0	1	0	0	0	1	4	5	4	27	0.185185	0.181818	NA
2625	0	0	0	0	0	0	0	0	0	0	0	0	1	0	0	0	0	0	0	0	0	0	0	0	0	0	1	1	4	27	0.037037	0.0454545	NA
2627	0	0	0	0	0	0	0	0	0	0	0	0	1	0	0	0	0	0	0	0	0	0	0	0	0	0	1	1	4	27	0.037037	0.0454545	NA
2628	0	0	0	0	0	0	0	0	0	0	0	0	1	0	0	0	0	0	0	0	0	0	0	0	0	0	1	1	4	27	0.037037	0.0454545	NA
2630	0	0	0	0	0	0	0	0	0	0	0	0	1	0	0	0	0	0	1	0	0	0	0	0	0	0	2	2	4	27	0.0740741	0.0909091	NA
2631	0	0	0	0	0	0	0	0	0	0	0	0	1	0	0	0	0	0	0	0	0	0	0	0	0	0	1	1	4	27	0.037037	0.0454545	NA
2632	0	0	0	0	0	0	0	0	0	0	0	0	1	0	0	0	0	1	0	0	0	0	0	0	0	0	2	2	4	27	0.0740741	0.0909091	NA
2633	0	0	0	0	0	0	0	0	0	0	0	0	1	0	0	0	0	0	1	0	0	0	0	0	0	0	2	2	4	27	0.0740741	0.0909091	NA
2634	1	0	1	0	0	1	0	0	0	0	0	0	1	0	0	0	0	0	0	0	0	0	0	0	0	0	4	4	4	27	0.148148	0.181818	NA
2635	0	0	0	0	0	0	0	0	0	0	0	0	1	0	0	0	0	0	0	0	1	0	0	1	1	3	1	4	4	27	0.148148	0.0454545	NA
2636	0	0	0	0	0	0	0	0	0	0	0	0	1	0	0	0	0	0	0	0	0	0	0	0	0	0	1	1	4	27	0.037037	0.0454545	NA
2637	0	0	0	0	0	0	0	0	0	0	0	0	1	0	0	0	0	1	1	1	0	0	0	0	0	0	4	4	4	27	0.148148	0.181818	NA
2638	0	0	0	0	0	0	0	0	0	0	0	0	1	0	0	0	0	1	0	0	0	0	0	0	0	0	2	2	4	27	0.0740741	0.0909091	NA
2639	0	0	0	0	0	0	0	0	0	0	0	0	1	0	0	0	0	0	1	1	0	0	0	0	0	0	3	3	4	27	0.111111	0.136364	NA
2641	0	0	0	0	0	0	0	0	0	0	0	0	1	0	0	0	0	0	0	0	0	0	0	0	0	0	1	1	4	27	0.037037	0.0454545	NA
2642	0	0	0	0	0	0	0	0	0	0	0	0	1	0	0	0	0	1	0	0	0	0	0	0	0	0	2	2	4	27	0.0740741	0.0909091	NA
2643	0	0	0	0	0	0	0	0	0	0	0	0	1	0	0	0	0	0	0	0	0	0	0	0	0	0	1	1	4	27	0.037037	0.0454545	NA
2644	0	0	1	0	0	0	0	0	0	0	0	0	1	0	0	0	0	0	0	0	0	0	0	0	0	0	2	2	4	27	0.0740741	0.0909091	NA
2645	0	0	0	0	0	0	0	0	0	0	0	0	1	0	0	0	0	0	0	1	0	0	0	0	0	0	2	2	4	27	0.0740741	0.0909091	NA
2647	0	0	0	0	0	0	0	0	0	0	0	0	1	0	0	0	0	0	0	0	0	0	0	0	0	0	1	1	4	27	0.037037	0.0454545	NA
2648	0	0	0	0	0	0	0	0	0	0	0	0	1	0	0	0	0	0	0	0	0	0	0	0	0	0	1	1	4	27	0.037037	0.0454545	NA
2649	0	0	0	0	0	0	0	0	0	0	0	0	1	0	0	0	0	0	0	0	0	0	0	0	0	0	1	1	4	27	0.037037	0.0454545	NA
2650	0	0	1	0	0	0	0	0	0	0	0	0	1	0	0	0	0	0	0	0	0	0	0	0	0	0	2	2	4	27	0.0740741	0.0909091	NA
2651	0	0	0	0	0	0	0	0	0	0	0	0	1	0	0	0	0	0	0	0	0	0	0	1	0	1	1	2	4	27	0.0740741	0.0454545	NA
2652	0	0	0	0	0	0	0	0	0	0	0	0	1	0	0	0	0	0	1	1	0	0	0	0	0	0	3	3	4	27	0.111111	0.136364	NA
2653	0	0	0	0	0	0	0	0	0	0	0	0	1	0	0	0	0	1	0	0	0	0	0	0	0	0	2	2	4	27	0.0740741	0.0909091	NA
2654	0	0	1	0	0	0	0	0	0	0	0	0	1	0	0	0	0	0	0	0	0	1	0	0	0	1	2	3	4	27	0.111111	0.0909091	NA
2655	0	0	0	0	0	0	0	0	0	0	0	0	1	0	0	0	0	0	0	0	0	0	0	0	0	0	1	1	4	27	0.037037	0.0454545	NA
2657	0	0	0	0	0	0	0	0	0	0	0	0	1	0	0	0	0	1	0	0	0	0	0	0	0	0	2	2	4	27	0.0740741	0.0909091	NA
2658	0	0	0	0	0	0	0	0	0	0	0	0	1	0	0	0	0	0	0	0	0	0	0	0	0	0	1	1	4	27	0.037037	0.0454545	NA
2659	0	0	0	0	0	0	0	0	0	0	0	0	1	0	0	0	0	0	0	0	0	0	0	0	0	0	1	1	4	27	0.037037	0.0454545	NA
2660	0	0	0	0	0	0	0	0	0	0	0	0	1	0	0	0	0	0	1	0	0	0	0	0	0	0	2	2	4	27	0.0740741	0.0909091	NA
2661	0	0	0	0	0	0	0	0	0	0	0	0	1	0	0	0	0	0	0	0	0	0	0	0	0	0	1	1	4	27	0.037037	0.0454545	NA
2662	0	0	0	0	0	0	0	0	0	0	0	0	1	0	0	0	0	0	0	1	0	0	0	0	0	0	2	2	4	27	0.0740741	0.0909091	NA
2663	0	0	0	0	0	0	0	0	0	0	0	0	1	0	0	0	1	0	0	0	0	0	0	0	0	0	2	2	4	27	0.0740741	0.0909091	NA
2664	0	0	0	0	0	0	0	0	0	0	0	0	1	0	0	0	0	0	0	0	0	0	0	0	0	0	1	1	4	27	0.037037	0.0454545	NA
2666	0	0	0	0	0	0	0	0	0	0	0	0	1	0	0	0	0	0	0	0	0	0	0	0	0	0	1	1	4	27	0.037037	0.0454545	NA
2668	0	0	0	0	0	0	0	0	0	0	0	0	1	0	0	0	0	0	0	0	0	0	0	0	0	0	1	1	4	27	0.037037	0.0454545	NA
2670	0	0	0	0	0	0	0	0	0	0	0	0	1	0	0	0	0	0	0	0	0	0	0	0	0	0	1	1	4	27	0.037037	0.0454545	NA
2673	0	0	1	0	0	0	0	0	0	0	0	0	1	0	0	0	NA	NA	NA	NA	0	0	0	0	0	0	2	2	0	23	0.0869565	0.111111	NA
2674	0	0	0	0	0	0	0	0	0	0	0	0	1	0	0	0	0	0	0	1	0	0	0	0	0	0	2	2	4	27	0.0740741	0.0909091	NA
2675	0	0	0	0	0	0	0	0	0	0	0	0	1	0	0	0	0	1	0	1	0	0	0	0	0	0	3	3	4	27	0.111111	0.136364	NA
2676	0	0	0	0	0	0	0	0	0	0	0	0	1	0	0	0	0	0	0	0	0	0	0	0	0	0	1	1	4	27	0.037037	0.0454545	NA
2678	0	0	0	0	0	0	0	0	0	0	0	0	1	0	0	0	0	0	0	0	0	0	0	0	0	0	1	1	4	27	0.037037	0.0454545	NA
2680	0	0	0	0	0	0	0	0	0	0	0	0	1	0	0	0	NA	0	0	0	0	0	0	0	0	0	1	1	3	26	0.0384615	0.047619	NA
2681	0	0	0	0	0	0	0	0	0	0	0	0	1	0	0	0	0	0	0	0	0	0	0	0	0	0	1	1	4	27	0.037037	0.0454545	NA
2682	0	0	0	0	0	0	0	0	0	0	0	0	1	0	0	0	NA	NA	NA	NA	0	0	0	0	0	0	1	1	0	23	0.0434783	0.0555556	NA
2684	0	0	0	0	0	0	0	0	0	0	0	0	1	0	0	0	0	0	0	0	0	0	0	0	0	0	1	1	4	27	0.037037	0.0454545	NA
2685	0	0	0	0	0	0	0	0	0	0	0	0	1	0	0	0	0	0	0	0	0	0	0	0	0	0	1	1	4	27	0.037037	0.0454545	NA
2686	0	0	0	0	0	0	0	0	0	0	0	0	1	0	0	0	0	0	0	0	0	0	0	0	0	0	1	1	4	27	0.037037	0.0454545	NA
2688	0	0	0	0	0	0	0	0	0	0	0	0	1	0	0	0	1	0	0	1	0	0	0	0	0	0	3	3	4	27	0.111111	0.136364	NA
2689	0	0	0	0	0	0	0	0	0	0	0	0	1	0	0	0	0	0	0	0	0	0	0	0	0	0	1	1	4	27	0.037037	0.0454545	NA
2690	0	0	0	0	0	0	0	0	0	0	0	0	1	0	0	0	0	0	0	0	0	0	0	0	0	0	1	1	4	27	0.037037	0.0454545	NA
2691	0	0	1	0	0	0	0	0	0	0	0	0	1	0	0	0	0	1	0	0	0	1	0	0	0	1	3	4	4	27	0.148148	0.136364	NA
2692	0	0	0	0	0	0	0	0	0	0	0	0	1	0	0	0	0	0	1	0	0	0	0	0	0	0	2	2	4	27	0.0740741	0.0909091	NA
2693	0	0	0	0	0	0	0	0	0	0	0	0	1	0	0	0	0	1	1	0	0	0	0	0	0	0	3	3	4	27	0.111111	0.136364	NA
2694	0	0	0	0	0	0	0	0	0	0	0	0	1	0	0	0	0	1	0	0	0	0	0	0	0	0	2	2	4	27	0.0740741	0.0909091	NA
2696	0	0	0	0	0	0	0	0	0	0	0	0	1	0	0	0	0	1	0	0	0	0	0	0	0	0	2	2	4	27	0.0740741	0.0909091	NA
2697	0	0	1	0	0	0	0	0	0	0	0	0	1	0	0	0	0	0	0	0	0	0	0	0	0	0	2	2	4	27	0.0740741	0.0909091	NA
2698	0	0	0	0	0	0	1	0	0	0	0	0	1	0	0	0	0	0	1	0	0	0	0	0	0	0	3	3	4	27	0.111111	0.136364	NA
2699	0	0	0	0	0	0	0	0	0	0	0	0	1	0	0	0	0	0	0	0	0	0	0	0	0	0	1	1	4	27	0.037037	0.0454545	NA
2703	0	0	0	0	0	0	0	0	0	0	0	0	1	0	0	0	0	0	0	0	0	0	0	0	0	0	1	1	4	27	0.037037	0.0454545	NA
2704	0	0	0	0	0	0	0	0	0	0	0	0	1	0	0	0	0	0	0	0	0	0	0	0	0	0	1	1	4	27	0.037037	0.0454545	NA
2705	0	0	0	0	0	0	0	0	0	0	0	0	1	0	0	0	0	0	0	0	0	0	0	0	0	0	1	1	4	27	0.037037	0.0454545	NA
2706	0	0	0	0	0	0	0	0	0	0	0	0	1	0	0	0	0	1	1	1	0	0	0	0	0	0	4	4	4	27	0.148148	0.181818	NA
2707	0	0	0	0	0	0	0	0	0	0	0	0	1	0	0	0	0	0	0	0	0	1	0	0	0	1	1	2	4	27	0.0740741	0.0454545	NA
2708	0	0	0	0	0	0	0	0	0	0	0	0	1	0	0	0	NA	0	0	0	0	0	0	0	0	0	1	1	3	26	0.0384615	0.047619	NA
2709	0	0	1	0	0	0	0	0	0	0	0	0	1	0	0	0	0	0	0	0	0	0	0	0	0	0	2	2	4	27	0.0740741	0.0909091	NA
2710	0	0	0	0	0	0	0	0	0	0	0	0	1	0	0	0	0	0	0	0	0	0	0	0	0	0	1	1	4	27	0.037037	0.0454545	NA
2711	0	0	0	0	0	0	0	0	0	0	0	0	1	0	0	0	0	0	0	0	0	0	0	0	0	0	1	1	4	27	0.037037	0.0454545	NA
2713	0	0	0	0	0	0	0	0	0	0	0	0	1	0	0	0	0	1	0	0	0	0	0	0	0	0	2	2	4	27	0.0740741	0.0909091	NA
2714	0	0	1	0	0	1	0	0	0	0	0	0	1	0	0	0	0	0	0	0	0	0	0	0	0	0	3	3	4	27	0.111111	0.136364	NA
2715	0	0	1	0	0	0	0	0	1	0	0	0	1	0	1	0	0	0	0	0	0	0	0	0	0	0	4	4	4	27	0.148148	0.181818	NA
2716	0	0	0	0	0	0	0	0	0	0	0	0	1	0	0	0	NA	NA	NA	NA	0	0	0	0	0	0	1	1	0	23	0.0434783	0.0555556	NA
2717	0	0	0	0	0	0	0	0	0	0	0	0	1	0	0	0	0	0	0	0	0	0	0	0	0	0	1	1	4	27	0.037037	0.0454545	NA
2718	0	0	0	0	0	0	0	0	0	0	0	0	1	0	0	0	0	0	0	1	0	0	0	0	0	0	2	2	4	27	0.0740741	0.0909091	NA
2719	0	0	1	0	0	0	0	0	0	0	0	0	1	0	0	0	0	0	0	0	0	0	0	0	0	0	2	2	4	27	0.0740741	0.0909091	NA
2720	0	0	1	0	0	0	1	0	0	0	0	0	1	0	0	0	0	1	0	0	0	0	0	0	0	0	4	4	4	27	0.148148	0.181818	NA
2722	0	0	0	0	0	0	0	0	0	0	0	0	1	0	0	0	0	0	1	0	0	0	0	0	0	0	2	2	4	27	0.0740741	0.0909091	NA
2723	0	0	0	0	0	0	0	0	0	0	0	0	1	0	0	0	0	0	0	0	0	0	0	0	0	0	1	1	4	27	0.037037	0.0454545	NA
2725	0	0	0	0	0	0	0	0	0	0	0	0	1	0	0	0	0	0	0	0	0	0	0	0	0	0	1	1	4	27	0.037037	0.0454545	NA
2726	0	0	0	0	0	0	0	0	0	0	0	0	1	0	0	0	0	0	0	0	0	0	0	0	0	0	1	1	4	27	0.037037	0.0454545	NA
2728	0	0	0	0	0	0	0	0	0	0	0	0	1	0	0	0	0	0	1	0	0	0	0	0	0	0	2	2	4	27	0.0740741	0.0909091	NA
2729	0	0	0	0	0	0	0	0	0	0	0	0	1	0	0	0	0	0	1	1	0	0	0	0	0	0	3	3	4	27	0.111111	0.136364	NA
2730	0	0	0	0	0	0	0	0	0	0	0	0	1	0	1	0	0	1	1	1	0	0	0	0	0	0	5	5	4	27	0.185185	0.227273	NA
2731	0	0	0	0	0	0	0	0	0	0	0	0	1	0	0	0	0	1	0	0	0	0	0	0	0	0	2	2	4	27	0.0740741	0.0909091	NA
2732	0	0	0	0	0	0	0	0	0	0	0	0	1	0	0	0	0	0	0	0	0	1	0	0	0	1	1	2	4	27	0.0740741	0.0454545	NA
2734	0	0	1	0	0	0	0	0	0	0	0	0	1	0	0	0	0	0	0	0	0	0	0	0	0	0	2	2	4	27	0.0740741	0.0909091	NA
2735	0	0	0	0	0	0	0	0	0	0	0	0	1	0	0	0	0	1	0	0	0	0	0	0	0	0	2	2	4	27	0.0740741	0.0909091	NA
2736	0	0	0	0	0	0	0	0	0	0	0	0	1	0	0	0	0	0	0	1	0	0	0	0	0	0	2	2	4	27	0.0740741	0.0909091	NA
2738	0	0	0	0	0	0	0	0	0	0	0	0	1	0	0	0	0	0	0	0	0	0	0	0	0	0	1	1	4	27	0.037037	0.0454545	NA
2739	0	0	1	0	0	0	0	0	0	0	0	0	1	0	0	0	0	0	0	0	0	0	0	0	0	0	2	2	4	27	0.0740741	0.0909091	NA
2740	0	0	0	0	0	0	0	0	0	0	0	0	1	0	0	0	0	0	0	0	0	0	0	0	0	0	1	1	4	27	0.037037	0.0454545	NA
2742	0	0	0	0	0	0	0	0	0	0	0	0	1	0	0	0	0	0	0	0	0	0	0	0	0	0	1	1	4	27	0.037037	0.0454545	NA
2743	0	0	0	0	0	0	0	0	0	0	0	0	1	0	0	0	NA	0	0	0	0	0	0	0	0	0	1	1	3	26	0.0384615	0.047619	NA
2745	0	0	0	0	0	0	0	0	0	0	0	0	1	0	0	0	0	1	0	0	0	0	0	0	0	0	2	2	4	27	0.0740741	0.0909091	NA
2747	0	0	0	0	0	0	0	0	0	0	0	0	1	0	0	0	0	0	0	0	0	0	0	0	0	0	1	1	4	27	0.037037	0.0454545	NA
2748	0	0	0	0	0	0	0	0	0	0	0	0	1	0	0	0	0	0	0	0	0	0	0	0	0	0	1	1	4	27	0.037037	0.0454545	NA
2749	0	0	0	0	0	0	0	0	0	0	0	0	1	0	0	0	0	0	0	0	0	0	0	0	0	0	1	1	4	27	0.037037	0.0454545	NA
2750	0	0	1	0	0	0	0	0	0	0	0	0	1	0	0	0	0	0	0	0	0	0	0	0	0	0	2	2	4	27	0.0740741	0.0909091	NA
2753	0	0	0	0	0	0	0	0	0	0	0	0	1	0	0	0	0	1	0	1	0	0	0	0	0	0	3	3	4	27	0.111111	0.136364	NA
2754	0	0	0	0	0	0	0	0	0	0	0	0	1	0	0	0	0	0	0	0	0	0	0	0	0	0	1	1	4	27	0.037037	0.0454545	NA
2756	0	0	0	0	0	0	0	0	0	0	0	0	1	0	0	0	0	0	0	0	0	0	0	0	0	0	1	1	4	27	0.037037	0.0454545	NA
2757	0	0	1	0	0	0	0	0	0	0	0	0	1	0	0	0	0	0	1	0	0	0	0	0	0	0	3	3	4	27	0.111111	0.136364	NA
2758	0	0	0	0	0	0	0	0	0	0	0	0	1	0	0	0	0	0	0	0	0	0	0	0	0	0	1	1	4	27	0.037037	0.0454545	NA
2760	0	0	0	0	0	0	0	0	0	0	0	0	1	0	0	0	0	1	0	0	0	0	0	0	0	0	2	2	4	27	0.0740741	0.0909091	NA
2761	0	0	0	0	0	0	0	0	0	0	0	0	1	0	0	0	0	0	0	0	0	0	0	0	0	0	1	1	4	27	0.037037	0.0454545	NA
2762	0	0	0	0	0	0	0	0	0	0	0	0	1	0	0	0	0	1	0	0	0	0	0	0	0	0	2	2	4	27	0.0740741	0.0909091	NA
2763	0	0	0	0	0	0	0	0	0	0	0	0	1	0	0	0	1	1	0	0	0	0	0	0	0	0	3	3	4	27	0.111111	0.136364	NA
2764	0	0	0	0	0	0	0	0	0	0	0	0	1	0	0	0	0	0	0	0	0	0	0	0	0	0	1	1	4	27	0.037037	0.0454545	NA
2765	0	0	0	0	0	0	0	0	0	0	0	0	1	0	0	0	0	0	0	0	0	0	0	0	0	0	1	1	4	27	0.037037	0.0454545	NA
2766	0	0	0	0	0	0	0	0	0	0	0	0	1	0	0	0	0	1	0	0	0	0	0	0	0	0	2	2	4	27	0.0740741	0.0909091	NA
2767	0	0	0	0	0	0	0	0	0	0	0	0	1	0	0	0	0	0	0	0	0	0	0	0	0	0	1	1	4	27	0.037037	0.0454545	NA
2768	0	0	0	0	0	0	0	0	0	0	0	0	1	0	0	0	0	0	1	1	0	0	0	0	0	0	3	3	4	27	0.111111	0.136364	NA
2769	0	0	0	0	0	0	0	0	0	0	0	0	1	0	0	0	0	0	0	0	0	0	0	0	0	0	1	1	4	27	0.037037	0.0454545	NA
2770	0	0	0	0	0	0	0	0	0	0	0	0	1	0	0	0	0	0	0	0	0	0	0	0	0	0	1	1	4	27	0.037037	0.0454545	NA
2771	0	0	1	0	0	0	0	0	0	0	0	0	1	0	0	0	0	0	1	0	0	0	0	0	0	0	3	3	4	27	0.111111	0.136364	NA
2772	0	0	0	0	0	0	0	0	0	0	0	0	1	0	0	0	0	1	0	1	0	0	0	0	0	0	3	3	4	27	0.111111	0.136364	NA
2773	0	0	0	0	0	0	0	0	0	0	0	0	1	0	0	0	0	1	0	0	0	0	0	0	0	0	2	2	4	27	0.0740741	0.0909091	NA
2774	0	0	0	0	0	0	0	0	0	0	0	0	1	0	0	0	0	0	0	0	0	0	0	0	0	0	1	1	4	27	0.037037	0.0454545	NA
2775	0	0	0	0	0	0	0	0	0	0	0	0	1	0	0	0	0	0	0	0	0	0	0	0	0	0	1	1	4	27	0.037037	0.0454545	NA
2777	0	0	0	0	0	0	0	0	0	0	0	0	1	0	0	0	0	0	0	0	0	0	0	0	0	0	1	1	4	27	0.037037	0.0454545	NA
2779	0	0	0	0	0	0	0	0	0	0	0	0	1	0	0	0	0	1	0	0	0	0	0	0	0	0	2	2	4	27	0.0740741	0.0909091	NA
2780	0	0	0	0	0	0	0	0	0	0	0	0	1	0	0	0	0	0	0	0	0	0	0	0	0	0	1	1	4	27	0.037037	0.0454545	NA
2781	0	0	0	0	0	0	0	0	0	0	0	0	1	0	0	0	0	1	0	1	0	0	0	0	0	0	3	3	4	27	0.111111	0.136364	NA
2782	0	0	0	0	0	0	0	0	0	0	0	0	1	0	0	0	0	0	0	0	0	1	1	0	1	3	1	4	4	27	0.148148	0.0454545	NA
2783	0	0	0	0	0	0	0	0	0	0	0	0	1	0	0	0	0	1	0	0	0	0	0	0	0	0	2	2	4	27	0.0740741	0.0909091	NA
2784	0	0	1	0	0	0	0	0	0	0	0	0	1	0	0	0	0	1	0	0	0	0	0	0	0	0	3	3	4	27	0.111111	0.136364	NA
2785	0	0	0	0	0	0	0	0	0	0	0	0	1	0	0	0	0	0	0	0	0	0	0	0	0	0	1	1	4	27	0.037037	0.0454545	NA
2790	0	0	0	0	0	0	0	0	0	0	0	0	1	0	0	0	0	0	0	0	0	0	0	0	0	0	1	1	4	27	0.037037	0.0454545	NA
2792	0	0	0	0	0	0	0	0	0	0	0	0	1	0	0	0	0	0	0	0	0	0	1	0	0	1	1	2	4	27	0.0740741	0.0454545	NA
2793	0	0	0	0	0	0	0	0	0	0	0	0	1	0	0	0	0	0	1	0	0	0	0	0	0	0	2	2	4	27	0.0740741	0.0909091	NA
2794	1	0	0	0	0	0	0	0	0	0	0	0	1	0	0	0	0	0	0	0	0	0	0	0	0	0	2	2	4	27	0.0740741	0.0909091	NA
2795	0	0	0	0	0	0	0	0	0	0	0	0	1	0	0	0	0	0	0	0	0	0	0	0	0	0	1	1	4	27	0.037037	0.0454545	NA
2796	0	0	0	0	0	0	0	0	0	0	0	0	1	0	0	0	0	0	0	0	0	0	0	0	0	0	1	1	4	27	0.037037	0.0454545	NA
2797	0	0	0	0	0	0	0	0	0	0	0	0	1	0	0	0	0	0	1	1	0	0	0	0	0	0	3	3	4	27	0.111111	0.136364	NA
2799	0	0	0	0	0	0	0	0	0	0	0	0	1	0	0	0	0	1	0	0	0	0	0	0	0	0	2	2	4	27	0.0740741	0.0909091	NA
2801	0	0	0	0	0	0	0	0	0	0	0	0	1	0	0	0	0	0	0	0	0	0	0	0	0	0	1	1	4	27	0.037037	0.0454545	NA
2802	0	0	0	0	0	0	0	0	0	0	0	0	1	0	0	0	0	0	0	0	0	0	0	0	0	0	1	1	4	27	0.037037	0.0454545	NA
2805	0	0	0	0	0	0	0	0	0	0	0	0	1	0	0	0	0	0	0	1	0	0	0	0	0	0	2	2	4	27	0.0740741	0.0909091	NA
2806	0	0	0	0	0	0	0	0	0	0	0	0	1	0	0	0	0	0	0	0	0	0	0	0	0	0	1	1	4	27	0.037037	0.0454545	NA
2807	0	0	0	0	0	0	0	0	0	0	0	0	1	0	0	0	0	0	0	0	0	0	0	0	0	0	1	1	4	27	0.037037	0.0454545	NA
2808	0	0	1	0	0	1	0	0	0	0	0	0	1	0	0	0	0	0	0	0	0	0	0	0	0	0	3	3	4	27	0.111111	0.136364	NA
2809	0	0	0	0	0	0	0	0	0	0	0	0	1	0	0	0	0	1	1	0	0	0	0	0	0	0	3	3	4	27	0.111111	0.136364	NA
2810	0	0	0	0	0	0	0	0	0	0	0	0	1	0	0	0	0	0	1	1	0	0	0	0	0	0	3	3	4	27	0.111111	0.136364	NA
2811	0	0	0	0	0	0	0	0	0	0	0	0	1	0	0	0	0	1	0	0	0	0	0	0	0	0	2	2	4	27	0.0740741	0.0909091	NA
2812	0	0	0	0	0	0	0	0	0	0	0	0	1	0	0	0	0	0	0	0	0	0	0	0	0	0	1	1	4	27	0.037037	0.0454545	NA
2814	0	0	0	0	0	0	0	0	0	0	0	0	1	0	0	0	0	0	0	0	0	0	0	0	0	0	1	1	4	27	0.037037	0.0454545	NA
2815	0	0	0	0	0	0	0	0	0	0	0	0	1	0	0	0	0	1	0	0	0	0	0	0	0	0	2	2	4	27	0.0740741	0.0909091	NA
2818	0	0	0	0	0	0	0	0	0	0	0	0	1	0	0	0	0	0	0	0	0	0	0	0	0	0	1	1	4	27	0.037037	0.0454545	NA
2820	0	0	0	0	0	0	1	0	0	0	0	0	1	0	0	0	0	0	0	0	0	0	0	0	0	0	2	2	4	27	0.0740741	0.0909091	NA
2821	0	0	0	0	0	0	0	0	0	0	0	0	1	0	0	0	0	1	0	1	0	0	0	0	0	0	3	3	4	27	0.111111	0.136364	NA
2822	0	0	0	0	0	0	0	0	0	0	0	0	1	0	0	0	0	0	1	1	0	0	0	0	0	0	3	3	4	27	0.111111	0.136364	NA
2824	0	0	0	0	0	0	0	0	0	0	0	0	1	0	0	0	0	0	0	0	0	0	0	0	0	0	1	1	4	27	0.037037	0.0454545	NA
2825	0	0	0	0	0	0	0	0	0	0	0	0	1	0	0	0	1	0	0	0	0	0	0	0	0	0	2	2	4	27	0.0740741	0.0909091	NA
2826	0	0	0	0	0	0	0	0	0	0	0	0	1	0	0	0	0	0	0	0	0	0	0	0	0	0	1	1	4	27	0.037037	0.0454545	NA
2827	0	0	0	0	0	0	0	0	0	0	0	0	1	0	0	0	0	0	0	0	0	0	0	0	0	0	1	1	4	27	0.037037	0.0454545	NA
2828	0	0	1	0	0	0	0	0	0	0	0	0	1	0	0	0	0	0	0	0	0	0	0	0	0	0	2	2	4	27	0.0740741	0.0909091	NA
2829	0	0	0	0	0	0	0	0	0	0	0	0	1	0	0	0	0	0	0	0	0	0	0	0	0	0	1	1	4	27	0.037037	0.0454545	NA
2830	0	0	0	0	0	0	0	0	0	0	0	0	1	0	0	0	0	0	0	1	0	0	0	0	0	0	2	2	4	27	0.0740741	0.0909091	NA
2831	0	0	0	0	0	0	0	0	0	0	0	0	1	0	0	0	0	0	0	1	0	0	0	0	0	0	2	2	4	27	0.0740741	0.0909091	NA
2832	0	0	0	0	0	0	0	0	0	0	0	0	1	0	0	0	0	1	0	0	0	0	0	0	0	0	2	2	4	27	0.0740741	0.0909091	NA
2833	0	0	0	0	0	0	0	0	0	0	0	0	1	0	0	0	0	1	0	0	0	0	0	0	0	0	2	2	4	27	0.0740741	0.0909091	NA
2834	0	0	0	0	0	0	0	0	0	0	0	0	1	0	0	0	0	0	0	1	0	0	0	0	0	0	2	2	4	27	0.0740741	0.0909091	NA
2835	0	0	0	0	0	0	0	0	0	0	0	0	1	0	0	0	0	0	0	0	0	0	0	0	0	0	1	1	4	27	0.037037	0.0454545	NA
2836	0	0	0	0	0	0	0	0	0	0	0	0	1	0	0	0	0	0	0	0	0	0	0	0	0	0	1	1	4	27	0.037037	0.0454545	NA
2837	0	0	0	0	0	0	0	0	0	0	0	0	1	0	0	0	NA	NA	NA	NA	0	0	0	0	0	0	1	1	0	23	0.0434783	0.0555556	NA
2838	0	1	0	0	0	0	0	0	0	0	0	0	1	0	0	0	0	1	0	0	0	0	0	0	0	0	3	3	4	27	0.111111	0.136364	NA
2839	0	0	1	0	0	0	1	0	0	0	0	0	1	0	0	0	NA	NA	NA	NA	0	0	0	0	0	0	3	3	0	23	0.130435	0.166667	NA
2840	0	0	0	0	0	0	0	0	0	0	0	0	1	0	0	0	0	1	0	0	0	0	0	0	0	0	2	2	4	27	0.0740741	0.0909091	NA
2841	0	0	1	0	0	0	0	0	0	0	0	0	1	0	0	0	0	1	0	0	0	0	0	0	0	0	3	3	4	27	0.111111	0.136364	NA
2843	0	0	0	0	0	0	0	0	0	0	0	0	1	0	0	0	0	0	0	0	0	0	0	1	0	1	1	2	4	27	0.0740741	0.0454545	NA
2844	0	0	0	0	0	0	0	0	0	0	0	0	1	0	0	0	0	1	1	1	0	0	0	0	0	0	4	4	4	27	0.148148	0.181818	NA
2845	0	0	0	0	0	0	0	0	0	0	0	0	1	0	0	0	0	1	0	0	0	0	0	0	0	0	2	2	4	27	0.0740741	0.0909091	NA
2846	0	0	0	0	0	0	0	0	0	0	0	0	1	0	0	0	0	0	0	0	0	0	0	0	0	0	1	1	4	27	0.037037	0.0454545	NA
2847	0	0	0	0	0	0	0	0	0	0	0	0	1	0	0	0	0	0	0	0	0	0	0	0	0	0	1	1	4	27	0.037037	0.0454545	NA
2849	0	0	0	0	0	0	0	0	0	0	0	0	1	0	0	0	NA	NA	NA	NA	0	0	0	0	0	0	1	1	0	23	0.0434783	0.0555556	NA
2851	0	0	0	0	0	0	0	0	0	0	0	0	1	0	0	0	0	0	0	0	0	0	0	0	0	0	1	1	4	27	0.037037	0.0454545	NA
2852	0	0	0	0	0	0	0	0	0	0	0	0	1	0	0	0	0	1	0	0	0	0	0	0	0	0	2	2	4	27	0.0740741	0.0909091	NA
2853	0	0	0	0	0	0	0	0	0	0	0	0	1	0	0	0	0	0	0	0	0	0	0	0	0	0	1	1	4	27	0.037037	0.0454545	NA
2854	0	0	1	0	0	0	0	0	0	0	0	0	1	0	1	0	0	0	0	1	0	0	0	0	0	0	4	4	4	27	0.148148	0.181818	NA
2855	0	0	1	0	0	0	0	0	0	0	0	0	1	0	0	0	0	0	0	0	0	0	0	0	0	0	2	2	4	27	0.0740741	0.0909091	NA
2856	0	0	0	0	0	0	0	0	0	0	0	0	1	0	0	0	0	1	0	0	0	0	0	0	0	0	2	2	4	27	0.0740741	0.0909091	NA
2858	0	0	0	0	0	0	0	0	0	0	0	0	1	0	0	0	0	0	1	0	0	0	0	0	0	0	2	2	4	27	0.0740741	0.0909091	NA
2861	0	0	0	0	0	0	0	0	0	0	0	0	1	0	0	0	0	0	0	0	0	0	0	0	0	0	1	1	4	27	0.037037	0.0454545	NA
2862	0	0	1	0	0	0	0	0	0	0	0	0	1	0	0	0	0	1	0	0	0	0	0	1	0	1	3	4	4	27	0.148148	0.136364	NA
2863	0	0	0	0	0	0	0	0	0	0	0	0	1	0	0	0	0	0	0	1	0	0	0	0	0	0	2	2	4	27	0.0740741	0.0909091	NA
2864	0	0	0	0	0	0	0	0	0	0	0	0	1	0	0	0	0	0	0	0	0	0	0	0	0	0	1	1	4	27	0.037037	0.0454545	NA
2865	0	0	0	0	0	0	0	0	0	0	0	0	1	0	0	0	0	0	0	0	0	0	0	0	0	0	1	1	4	27	0.037037	0.0454545	NA
2867	0	0	0	0	0	0	0	0	0	0	0	0	1	0	0	0	0	1	0	1	0	1	0	0	0	1	3	4	4	27	0.148148	0.136364	NA
2868	0	0	0	0	0	0	0	0	0	0	0	0	1	0	0	0	0	1	0	0	0	0	0	0	0	0	2	2	4	27	0.0740741	0.0909091	NA
2869	0	0	0	0	0	0	0	0	0	0	0	0	1	0	0	0	0	0	0	0	0	0	0	0	0	0	1	1	4	27	0.037037	0.0454545	NA
2870	0	0	0	0	0	0	0	0	0	0	0	0	1	0	0	0	0	1	1	0	0	0	0	0	0	0	3	3	4	27	0.111111	0.136364	NA
2871	1	0	1	0	0	0	1	0	0	0	0	0	1	0	1	0	1	0	0	1	0	0	0	0	0	0	7	7	4	27	0.259259	0.318182	NA
2872	0	0	0	0	0	0	0	0	0	0	0	0	1	0	0	0	0	0	0	0	0	0	0	0	0	0	1	1	4	27	0.037037	0.0454545	NA
2873	0	0	0	0	0	0	0	0	0	0	0	0	1	0	0	0	0	0	0	0	0	0	0	0	0	0	1	1	4	27	0.037037	0.0454545	NA
2876	0	0	0	0	0	0	0	0	0	0	0	0	1	0	1	0	0	1	0	1	0	0	0	0	0	0	4	4	4	27	0.148148	0.181818	NA
2877	0	0	0	0	0	0	0	0	0	0	0	0	1	0	0	0	0	0	0	0	0	0	0	0	0	0	1	1	4	27	0.037037	0.0454545	NA
2878	0	0	0	0	0	0	0	0	0	0	0	0	1	0	0	0	0	0	0	0	0	0	0	0	0	0	1	1	4	27	0.037037	0.0454545	NA
2879	0	0	0	0	0	1	0	0	0	0	0	0	1	0	0	0	0	0	0	1	0	1	0	1	1	3	3	6	4	27	0.222222	0.136364	NA
2880	0	0	0	0	0	0	0	0	0	0	0	0	1	0	0	0	0	0	0	0	0	0	0	0	0	0	1	1	4	27	0.037037	0.0454545	NA
2881	0	0	0	0	0	0	0	0	0	0	0	0	1	0	0	0	0	0	0	0	0	0	0	0	0	0	1	1	4	27	0.037037	0.0454545	NA
2882	0	0	0	0	0	1	0	0	0	0	0	0	1	0	0	0	0	0	0	0	0	0	0	0	0	0	2	2	4	27	0.0740741	0.0909091	NA
2883	0	0	0	0	0	0	0	0	0	0	0	0	1	0	0	0	1	1	0	0	0	0	0	0	0	0	3	3	4	27	0.111111	0.136364	NA
2884	0	0	0	0	0	0	1	0	0	0	0	0	1	0	0	0	0	0	0	0	0	0	0	0	0	0	2	2	4	27	0.0740741	0.0909091	NA
2885	0	0	0	0	0	0	0	0	0	0	0	0	1	0	0	0	0	0	1	1	0	0	0	0	0	0	3	3	4	27	0.111111	0.136364	NA
2886	0	0	0	0	0	0	0	0	0	0	0	0	1	0	0	0	0	0	0	0	0	0	0	0	0	0	1	1	4	27	0.037037	0.0454545	NA
2887	0	0	0	0	0	0	0	0	0	0	0	0	1	0	0	0	0	0	0	0	0	0	0	0	0	0	1	1	4	27	0.037037	0.0454545	NA
2888	0	0	0	0	0	0	0	0	0	0	0	0	1	0	0	0	1	0	0	1	0	0	0	0	0	0	3	3	4	27	0.111111	0.136364	NA
2889	0	0	0	0	0	0	0	0	0	0	0	0	1	0	0	0	0	0	0	0	0	0	0	0	0	0	1	1	4	27	0.037037	0.0454545	NA
2890	0	0	0	0	0	1	0	0	0	0	0	0	1	0	0	0	0	0	0	0	0	0	0	0	0	0	2	2	4	27	0.0740741	0.0909091	NA
2891	0	0	0	0	0	0	0	0	0	0	0	0	1	0	0	0	0	0	0	1	0	0	0	0	0	0	2	2	4	27	0.0740741	0.0909091	NA
2893	0	0	0	0	0	0	0	0	0	0	0	0	1	0	0	0	0	1	0	0	0	0	0	0	0	0	2	2	4	27	0.0740741	0.0909091	NA
2894	0	0	0	0	0	0	0	0	0	0	0	0	1	0	0	0	0	0	0	0	0	0	0	0	0	0	1	1	4	27	0.037037	0.0454545	NA
2895	0	0	0	0	0	0	0	0	0	0	0	0	1	0	0	0	0	1	0	0	0	1	0	0	0	1	2	3	4	27	0.111111	0.0909091	NA
2896	0	0	0	0	0	0	0	0	0	0	0	0	1	0	0	0	0	1	0	0	0	0	0	0	0	0	2	2	4	27	0.0740741	0.0909091	NA
2897	0	0	0	0	0	0	0	0	0	0	0	0	1	0	0	0	0	0	0	0	0	0	0	0	0	0	1	1	4	27	0.037037	0.0454545	NA
2899	0	0	0	0	0	0	0	0	0	0	0	0	1	0	0	0	0	1	0	0	0	0	0	0	0	0	2	2	4	27	0.0740741	0.0909091	NA
2900	0	0	0	0	0	0	0	0	0	0	0	0	1	0	0	0	0	1	0	0	0	0	0	0	0	0	2	2	4	27	0.0740741	0.0909091	NA
2901	0	0	0	0	0	0	0	0	0	0	0	0	1	0	0	0	0	0	1	0	0	0	0	0	0	0	2	2	4	27	0.0740741	0.0909091	NA
2902	0	0	0	0	0	0	0	0	0	0	0	0	1	0	0	0	0	0	1	1	0	0	0	0	0	0	3	3	4	27	0.111111	0.136364	NA
2904	0	0	1	0	0	0	0	0	0	0	0	0	1	0	0	0	0	0	0	0	0	0	0	0	0	0	2	2	4	27	0.0740741	0.0909091	NA
2905	0	0	1	0	0	0	0	0	0	0	0	0	1	0	0	0	0	1	0	0	0	0	0	0	0	0	3	3	4	27	0.111111	0.136364	NA
2906	0	0	0	0	0	0	0	0	0	0	0	0	1	0	0	0	0	0	0	0	0	0	0	0	0	0	1	1	4	27	0.037037	0.0454545	NA
2912	0	0	0	0	0	0	0	0	0	0	0	0	1	0	0	0	0	0	0	0	0	0	0	0	0	0	1	1	4	27	0.037037	0.0454545	NA
2913	0	0	0	0	0	0	0	0	0	0	0	0	1	0	0	0	0	0	0	0	0	0	0	0	0	0	1	1	4	27	0.037037	0.0454545	NA
2914	0	0	0	0	0	0	0	0	0	0	0	0	1	0	0	0	0	1	0	0	0	0	0	0	0	0	2	2	4	27	0.0740741	0.0909091	NA
2915	0	0	0	0	0	0	0	0	0	0	0	0	1	0	0	0	0	0	0	0	0	0	0	0	0	0	1	1	4	27	0.037037	0.0454545	NA
2916	0	0	1	0	0	0	0	0	0	0	0	0	1	0	0	0	0	1	0	0	0	0	0	0	0	0	3	3	4	27	0.111111	0.136364	NA
2918	0	0	0	0	0	0	0	0	0	0	0	0	1	0	0	0	0	0	1	1	0	0	0	0	0	0	3	3	4	27	0.111111	0.136364	NA
2919	0	0	0	0	0	0	0	0	0	0	0	0	1	0	0	0	0	1	0	0	0	0	0	0	0	0	2	2	4	27	0.0740741	0.0909091	NA
2920	0	0	0	0	0	0	0	0	0	0	0	0	1	0	0	0	1	0	0	1	0	0	0	0	0	0	3	3	4	27	0.111111	0.136364	NA
2921	0	0	0	0	0	0	0	0	0	0	0	0	1	0	0	0	0	0	0	1	0	0	0	0	0	0	2	2	4	27	0.0740741	0.0909091	NA
2923	0	0	0	0	0	0	0	0	0	0	0	0	1	0	0	0	0	0	0	0	0	0	0	0	0	0	1	1	4	27	0.037037	0.0454545	NA
2924	0	0	0	0	0	0	0	0	0	0	0	0	1	0	0	0	0	0	0	0	0	0	0	0	0	0	1	1	4	27	0.037037	0.0454545	NA
2925	0	0	0	0	0	0	0	0	0	0	0	0	1	0	0	0	0	0	0	1	0	0	0	0	0	0	2	2	4	27	0.0740741	0.0909091	NA
2926	0	0	0	0	0	0	0	0	0	0	0	0	1	0	0	0	0	0	0	0	0	0	0	0	0	0	1	1	4	27	0.037037	0.0454545	NA
2927	0	0	0	0	0	0	0	0	0	0	0	0	1	0	0	0	0	0	0	0	0	0	0	0	0	0	1	1	4	27	0.037037	0.0454545	NA
2928	0	0	0	0	0	0	0	0	0	0	0	0	1	0	0	0	0	1	0	0	0	0	0	0	0	0	2	2	4	27	0.0740741	0.0909091	NA
2929	0	0	0	0	0	0	0	0	0	0	0	0	1	0	0	0	0	0	0	0	0	0	0	0	0	0	1	1	4	27	0.037037	0.0454545	NA
2930	0	0	0	0	0	0	1	0	0	0	0	0	1	0	0	0	0	0	0	0	0	0	0	0	0	0	2	2	4	27	0.0740741	0.0909091	NA
2931	0	0	0	0	0	0	0	0	0	0	0	0	1	0	0	0	0	0	0	0	0	0	0	0	0	0	1	1	4	27	0.037037	0.0454545	NA
2932	0	0	0	0	0	0	0	0	0	0	0	0	1	0	0	0	0	1	0	0	0	0	0	0	0	0	2	2	4	27	0.0740741	0.0909091	NA
2933	1	0	1	0	0	1	0	0	0	0	0	0	1	0	0	0	0	0	1	1	0	0	0	1	0	1	6	7	4	27	0.259259	0.272727	NA
2934	0	0	0	0	0	0	0	0	0	0	0	0	1	0	0	0	0	0	0	0	0	0	0	0	0	0	1	1	4	27	0.037037	0.0454545	NA
2935	0	0	0	0	0	0	0	0	0	0	0	0	1	0	0	0	0	0	1	0	0	0	0	0	0	0	2	2	4	27	0.0740741	0.0909091	NA
2936	1	0	1	0	0	1	0	0	0	0	0	0	1	0	0	0	0	0	0	0	0	0	0	0	0	0	4	4	4	27	0.148148	0.181818	NA
2937	0	0	0	0	0	0	0	0	0	0	0	0	1	0	0	0	0	1	0	0	0	0	0	1	0	1	2	3	4	27	0.111111	0.0909091	NA
2938	0	0	1	0	0	0	0	0	0	0	0	0	1	0	0	0	0	0	0	1	0	0	0	0	0	0	3	3	4	27	0.111111	0.136364	NA
2939	0	0	0	0	0	0	0	0	0	0	0	0	1	0	0	0	0	0	0	0	0	0	0	0	0	0	1	1	4	27	0.037037	0.0454545	NA
2940	0	0	1	0	0	0	0	0	0	0	0	0	1	0	0	0	0	0	0	1	0	0	0	0	0	0	3	3	4	27	0.111111	0.136364	NA
2941	0	0	1	0	0	1	1	0	0	0	0	0	1	0	0	0	0	1	0	0	0	0	0	0	0	0	5	5	4	27	0.185185	0.227273	NA
2942	0	0	0	0	0	0	0	0	0	0	0	0	1	0	0	0	0	1	0	0	0	0	0	0	0	0	2	2	4	27	0.0740741	0.0909091	NA
2943	0	0	1	0	0	0	0	0	0	0	0	0	1	0	0	0	0	0	0	1	0	0	0	0	0	0	3	3	4	27	0.111111	0.136364	NA
2944	0	0	0	0	0	0	0	0	0	0	0	0	1	0	0	0	1	0	0	1	0	0	0	0	0	0	3	3	4	27	0.111111	0.136364	NA
2945	0	0	0	0	0	0	0	0	0	0	0	0	1	0	0	0	0	0	0	0	0	0	0	0	0	0	1	1	4	27	0.037037	0.0454545	NA
2947	0	0	0	0	0	0	0	0	0	0	0	0	1	0	0	0	0	0	1	1	0	0	0	0	0	0	3	3	4	27	0.111111	0.136364	NA
2948	0	0	0	0	0	0	0	0	0	0	0	0	1	0	0	0	0	0	0	0	0	0	0	0	0	0	1	1	4	27	0.037037	0.0454545	NA
2949	0	0	0	0	0	0	0	0	0	0	0	0	1	0	0	0	0	0	0	0	0	0	0	0	0	0	1	1	4	27	0.037037	0.0454545	NA
2950	0	0	0	0	0	0	0	0	0	0	0	0	1	0	0	0	0	0	0	1	0	0	0	0	0	0	2	2	4	27	0.0740741	0.0909091	NA
2951	0	0	0	0	0	0	0	0	0	0	0	0	1	0	0	0	NA	NA	NA	NA	0	0	0	0	0	0	1	1	0	23	0.0434783	0.0555556	NA
2952	0	0	0	0	0	0	0	0	0	0	0	0	1	0	0	0	0	0	0	0	0	0	0	0	0	0	1	1	4	27	0.037037	0.0454545	NA
2953	0	0	0	0	0	0	0	0	0	0	0	0	1	0	0	0	1	0	0	0	0	0	0	0	0	0	2	2	4	27	0.0740741	0.0909091	NA
2954	0	0	0	0	0	0	0	0	0	0	0	0	1	0	0	0	0	0	0	0	0	0	0	1	0	1	1	2	4	27	0.0740741	0.0454545	NA
2955	0	0	0	0	0	0	0	0	0	0	0	0	1	0	0	0	0	0	0	0	0	0	0	0	0	0	1	1	4	27	0.037037	0.0454545	NA
2956	0	0	0	0	0	0	0	0	0	0	0	0	1	0	0	0	0	0	0	0	0	0	0	0	0	0	1	1	4	27	0.037037	0.0454545	NA
2957	0	0	0	0	0	0	0	0	0	0	0	0	1	0	0	0	0	0	0	1	0	0	0	0	0	0	2	2	4	27	0.0740741	0.0909091	NA
2958	0	0	0	0	0	1	0	0	0	0	0	0	1	0	0	0	0	0	1	1	0	0	0	0	0	0	4	4	4	27	0.148148	0.181818	NA
2959	0	0	0	0	0	0	0	0	0	0	0	0	1	0	0	0	0	0	0	0	0	0	0	0	0	0	1	1	4	27	0.037037	0.0454545	NA
2961	0	0	0	0	0	0	0	0	0	0	0	0	1	0	0	0	0	0	0	0	0	0	0	0	0	0	1	1	4	27	0.037037	0.0454545	NA
2962	0	0	0	0	0	0	0	0	0	0	0	0	1	0	0	0	0	1	0	0	0	0	0	0	0	0	2	2	4	27	0.0740741	0.0909091	NA
2963	0	0	1	0	0	0	1	0	0	0	0	0	1	0	0	0	0	0	0	0	0	0	1	1	1	3	3	6	4	27	0.222222	0.136364	NA
2964	0	0	0	0	0	0	0	0	0	0	0	0	1	0	0	0	NA	NA	NA	NA	0	0	0	0	0	0	1	1	0	23	0.0434783	0.0555556	NA
2965	0	0	0	0	0	0	0	0	0	0	0	0	1	0	0	0	0	0	0	1	0	0	0	0	0	0	2	2	4	27	0.0740741	0.0909091	NA
2966	0	0	0	0	0	0	0	0	0	0	0	0	1	0	0	0	0	1	0	0	0	0	0	0	0	0	2	2	4	27	0.0740741	0.0909091	NA
2967	0	0	0	0	0	0	0	0	0	0	0	0	1	0	0	0	0	1	0	0	0	0	0	0	0	0	2	2	4	27	0.0740741	0.0909091	NA
2968	1	0	1	1	0	0	0	0	0	0	0	0	1	0	0	1	0	1	0	0	0	0	0	0	0	0	6	6	4	27	0.222222	0.272727	NA
2969	0	0	0	0	0	0	0	0	0	0	0	0	1	0	0	0	0	0	0	0	0	0	0	0	0	0	1	1	4	27	0.037037	0.0454545	NA
2971	0	0	1	0	0	0	0	0	0	0	0	0	1	0	0	0	0	0	0	0	0	0	0	0	0	0	2	2	4	27	0.0740741	0.0909091	NA
2972	0	0	0	0	0	0	0	0	0	0	0	0	1	0	0	0	0	0	0	0	1	1	1	1	1	5	1	6	4	27	0.222222	0.0454545	NA
2973	0	0	0	0	0	0	0	0	0	0	0	0	1	0	0	0	0	0	0	0	0	0	0	0	0	0	1	1	4	27	0.037037	0.0454545	NA
2974	0	0	0	0	0	0	0	0	0	0	0	0	1	0	0	0	0	0	0	0	0	0	0	0	0	0	1	1	4	27	0.037037	0.0454545	NA
2976	0	0	0	0	0	0	0	0	0	0	0	0	1	0	0	0	0	0	0	0	0	1	1	1	1	4	1	5	4	27	0.185185	0.0454545	NA
2977	0	0	0	0	0	0	0	0	0	0	0	0	1	0	0	0	0	0	0	0	0	0	1	0	0	1	1	2	4	27	0.0740741	0.0454545	NA
2978	0	0	0	0	0	0	0	0	0	0	0	0	1	0	0	0	0	0	0	0	0	0	0	0	0	0	1	1	4	27	0.037037	0.0454545	NA
2979	0	0	0	0	0	0	0	0	0	0	0	0	1	0	0	0	0	0	0	0	0	0	0	0	0	0	1	1	4	27	0.037037	0.0454545	NA
2980	0	0	1	0	0	1	1	0	0	0	0	0	1	0	0	0	0	0	0	1	0	0	0	0	0	0	5	5	4	27	0.185185	0.227273	NA
2981	0	0	0	0	0	0	0	0	0	0	0	0	1	0	0	0	0	0	0	0	0	0	0	0	0	0	1	1	4	27	0.037037	0.0454545	NA
2982	0	0	1	0	0	1	0	0	0	0	0	0	1	0	0	0	0	0	0	0	0	0	0	0	0	0	3	3	4	27	0.111111	0.136364	NA
2983	0	0	0	0	0	0	0	0	0	0	0	0	1	0	0	0	0	1	0	0	0	0	0	0	0	0	2	2	4	27	0.0740741	0.0909091	NA
2984	0	0	0	0	0	0	0	0	0	0	0	0	1	0	0	0	0	0	0	0	0	0	0	0	0	0	1	1	4	27	0.037037	0.0454545	NA
2985	0	0	0	0	0	0	0	0	0	0	0	0	1	0	0	0	0	0	0	1	0	0	0	0	0	0	2	2	4	27	0.0740741	0.0909091	NA
2986	0	0	0	0	0	0	0	0	0	0	0	0	1	0	0	0	0	0	0	0	0	0	0	0	0	0	1	1	4	27	0.037037	0.0454545	NA
2987	0	0	0	0	0	0	0	0	0	0	0	0	1	0	0	0	0	0	0	1	0	0	0	0	0	0	2	2	4	27	0.0740741	0.0909091	NA
2988	0	0	0	0	0	0	0	0	0	0	0	0	1	0	0	0	0	0	0	0	0	0	0	0	0	0	1	1	4	27	0.037037	0.0454545	NA
2989	0	0	0	0	0	0	0	0	0	0	0	0	1	0	0	0	0	0	0	0	0	0	0	0	0	0	1	1	4	27	0.037037	0.0454545	NA
2990	0	0	0	0	0	0	0	0	0	0	0	0	1	0	0	0	0	0	0	1	0	0	0	0	0	0	2	2	4	27	0.0740741	0.0909091	NA
2991	0	0	0	0	0	0	0	0	0	0	0	0	1	0	0	0	0	0	0	0	0	0	0	0	0	0	1	1	4	27	0.037037	0.0454545	NA
2993	0	0	0	0	0	0	0	0	0	0	0	0	1	0	0	0	0	0	0	0	0	0	0	0	0	0	1	1	4	27	0.037037	0.0454545	NA
2994	0	0	0	0	0	0	0	0	0	0	0	0	1	0	0	0	0	0	0	0	0	0	0	0	0	0	1	1	4	27	0.037037	0.0454545	NA
2996	0	0	0	0	0	0	0	0	0	0	0	0	1	0	0	0	0	0	0	0	0	0	0	0	0	0	1	1	4	27	0.037037	0.0454545	NA
2997	0	0	0	0	0	0	0	0	0	0	0	0	1	0	0	0	0	0	0	0	0	0	0	0	0	0	1	1	4	27	0.037037	0.0454545	NA
2998	0	0	1	0	0	0	0	0	0	0	0	0	1	0	0	0	0	0	0	0	0	1	1	0	1	3	2	5	4	27	0.185185	0.0909091	NA
2999	0	0	0	0	0	0	0	0	0	0	0	0	1	0	0	0	0	0	0	0	0	0	0	0	0	0	1	1	4	27	0.037037	0.0454545	NA
3001	0	0	0	0	0	0	0	0	0	0	0	0	1	0	0	0	0	0	0	0	0	0	0	0	0	0	1	1	4	27	0.037037	0.0454545	NA
3002	0	0	0	0	0	0	0	0	0	0	0	0	1	0	0	0	0	0	1	1	0	0	0	0	0	0	3	3	4	27	0.111111	0.136364	NA
3003	0	0	0	0	0	0	0	0	0	0	0	0	1	0	0	0	0	1	0	0	0	0	0	0	0	0	2	2	4	27	0.0740741	0.0909091	NA
3004	0	0	0	0	0	0	0	0	0	0	0	0	1	0	0	0	0	1	0	0	0	0	0	0	0	0	2	2	4	27	0.0740741	0.0909091	NA
3005	0	0	0	0	0	0	0	0	0	0	0	0	1	0	0	0	0	0	0	0	0	0	0	0	0	0	1	1	4	27	0.037037	0.0454545	NA
3007	0	0	0	0	0	0	0	0	0	0	0	0	1	0	0	0	0	0	0	0	0	0	0	0	0	0	1	1	4	27	0.037037	0.0454545	NA
3008	0	0	0	0	0	0	0	0	0	0	0	0	1	0	0	0	0	1	1	0	0	0	0	0	0	0	3	3	4	27	0.111111	0.136364	NA
3009	0	0	1	0	0	0	0	0	0	0	0	0	1	0	0	0	0	0	0	0	0	0	0	0	0	0	2	2	4	27	0.0740741	0.0909091	NA
3010	0	0	0	0	0	0	1	0	0	0	0	0	1	0	0	0	0	0	0	1	0	0	0	0	0	0	3	3	4	27	0.111111	0.136364	NA
3011	0	0	0	0	0	0	0	0	0	0	0	0	1	0	0	0	0	0	0	0	0	0	0	0	0	0	1	1	4	27	0.037037	0.0454545	NA
3012	0	0	0	0	0	0	0	0	0	0	0	0	1	0	0	0	0	0	0	0	0	0	0	0	0	0	1	1	4	27	0.037037	0.0454545	NA
3014	0	0	1	0	0	0	0	0	0	0	0	0	1	0	0	0	NA	0	0	0	0	0	0	0	0	0	2	2	3	26	0.0769231	0.0952381	NA
3015	0	0	0	0	0	0	0	0	0	0	0	0	1	0	0	0	0	0	0	0	0	0	0	0	0	0	1	1	4	27	0.037037	0.0454545	NA
3016	0	0	0	0	0	0	0	0	0	0	0	0	1	0	0	0	NA	NA	NA	NA	0	0	0	0	0	0	1	1	0	23	0.0434783	0.0555556	NA
3017	0	0	0	0	0	0	0	0	0	0	0	0	1	0	0	0	0	0	0	0	0	0	1	0	0	1	1	2	4	27	0.0740741	0.0454545	NA
3019	0	0	0	0	0	0	0	0	0	0	0	0	1	0	0	0	0	0	0	0	0	0	0	0	0	0	1	1	4	27	0.037037	0.0454545	NA
3020	0	0	0	0	0	0	0	0	0	0	0	0	1	0	0	0	1	0	1	0	0	0	0	0	0	0	3	3	4	27	0.111111	0.136364	NA
3021	0	0	0	0	0	0	0	0	0	0	0	0	1	0	0	0	0	1	0	0	0	0	0	0	0	0	2	2	4	27	0.0740741	0.0909091	NA
3022	0	0	1	0	0	1	0	0	0	0	0	0	1	0	0	0	0	0	0	1	0	0	0	0	0	0	4	4	4	27	0.148148	0.181818	NA
3023	0	0	0	0	0	0	0	0	0	0	0	0	1	0	0	0	0	0	1	0	0	0	0	0	0	0	2	2	4	27	0.0740741	0.0909091	NA
3024	0	0	0	0	0	0	0	0	0	0	0	0	1	0	0	0	0	0	0	0	0	0	0	0	0	0	1	1	4	27	0.037037	0.0454545	NA
3025	0	0	0	0	0	0	0	0	0	0	0	0	1	0	0	0	NA	1	0	0	0	0	0	0	0	0	2	2	3	26	0.0769231	0.0952381	NA
3026	0	0	0	0	0	0	0	0	0	0	0	0	1	0	0	0	0	0	0	0	0	0	0	0	0	0	1	1	4	27	0.037037	0.0454545	NA
3027	0	0	0	0	0	0	0	0	0	0	0	0	1	0	0	0	0	0	0	0	0	0	0	0	0	0	1	1	4	27	0.037037	0.0454545	NA
3028	0	0	0	0	0	0	0	0	0	0	0	0	1	0	0	0	0	0	0	1	0	0	0	0	0	0	2	2	4	27	0.0740741	0.0909091	NA
3029	0	0	1	0	0	0	0	0	0	0	0	0	1	0	0	0	0	0	0	0	0	0	0	0	0	0	2	2	4	27	0.0740741	0.0909091	NA
3030	0	0	1	0	0	0	0	0	0	0	0	0	1	0	0	0	0	0	0	0	0	0	0	0	0	0	2	2	4	27	0.0740741	0.0909091	NA
3031	0	0	1	0	0	0	0	0	0	0	0	0	1	0	0	0	0	0	0	0	0	0	0	0	0	0	2	2	4	27	0.0740741	0.0909091	NA
3032	0	0	1	0	0	0	1	0	0	0	0	0	1	0	0	0	0	0	0	0	0	0	0	0	0	0	3	3	4	27	0.111111	0.136364	NA
3034	0	0	0	0	0	0	0	0	0	0	0	0	1	0	0	0	0	0	0	0	0	0	0	0	0	0	1	1	4	27	0.037037	0.0454545	NA
3035	0	0	0	0	0	0	0	0	0	0	0	0	1	0	1	0	0	0	0	0	0	0	0	0	0	0	2	2	4	27	0.0740741	0.0909091	NA
3038	0	0	0	0	0	1	0	0	0	0	0	0	1	0	0	0	0	0	0	0	0	0	0	0	0	0	2	2	4	27	0.0740741	0.0909091	NA
3039	0	0	0	0	0	0	0	0	0	0	0	0	1	0	0	0	NA	NA	NA	NA	0	0	0	0	0	0	1	1	0	23	0.0434783	0.0555556	NA
3040	0	0	0	0	0	0	0	0	0	0	0	0	1	0	0	0	0	0	0	0	0	0	0	0	0	0	1	1	4	27	0.037037	0.0454545	NA
3041	0	0	1	0	0	0	0	0	0	0	0	0	1	0	1	0	0	0	0	0	0	0	0	0	0	0	3	3	4	27	0.111111	0.136364	NA
3042	0	0	0	0	0	0	0	0	0	0	0	0	1	0	0	0	0	0	0	0	0	0	0	0	0	0	1	1	4	27	0.037037	0.0454545	NA
3043	0	0	0	0	0	0	0	0	0	0	0	0	1	0	0	0	0	0	0	0	0	0	0	0	0	0	1	1	4	27	0.037037	0.0454545	NA
3044	0	0	0	0	0	0	0	0	0	0	0	0	1	0	0	0	0	0	0	0	0	0	0	0	0	0	1	1	4	27	0.037037	0.0454545	NA
3045	0	0	0	0	0	0	0	0	0	0	0	0	1	0	0	0	0	0	0	0	0	0	0	0	0	0	1	1	4	27	0.037037	0.0454545	NA
3046	0	0	0	0	0	1	0	0	0	0	0	0	1	0	0	0	0	0	0	0	0	0	0	0	0	0	2	2	4	27	0.0740741	0.0909091	NA
3047	0	0	0	0	0	0	0	0	0	0	0	0	1	0	0	0	0	0	0	0	0	0	0	0	0	0	1	1	4	27	0.037037	0.0454545	NA
3048	0	0	1	0	0	0	0	0	0	0	0	0	1	0	0	0	0	0	1	1	0	0	0	0	0	0	4	4	4	27	0.148148	0.181818	NA
3049	0	0	1	0	0	0	0	0	0	0	0	0	1	0	0	0	0	0	0	1	0	0	0	0	0	0	3	3	4	27	0.111111	0.136364	NA
3050	0	0	0	0	0	0	0	0	0	0	0	0	1	0	0	0	0	1	0	0	0	0	0	0	0	0	2	2	4	27	0.0740741	0.0909091	NA
3052	1	0	1	0	0	1	1	0	0	0	0	0	1	0	0	0	0	0	0	1	0	0	0	0	0	0	6	6	4	27	0.222222	0.272727	NA
3053	0	0	0	0	0	0	0	0	0	0	0	0	1	0	0	0	NA	NA	NA	NA	0	0	0	0	0	0	1	1	0	23	0.0434783	0.0555556	NA
3054	0	0	0	0	0	0	0	0	0	0	0	0	1	0	0	0	0	0	0	0	0	0	0	0	0	0	1	1	4	27	0.037037	0.0454545	NA
3055	0	0	0	0	0	0	0	0	0	0	0	0	1	0	0	0	NA	NA	NA	NA	0	0	0	0	0	0	1	1	0	23	0.0434783	0.0555556	NA
3056	0	0	0	0	0	0	0	0	0	0	0	0	1	0	0	0	0	1	0	0	0	0	0	0	0	0	2	2	4	27	0.0740741	0.0909091	NA
3057	0	0	0	0	0	0	0	0	0	0	0	0	1	0	0	0	0	0	0	0	0	0	0	0	0	0	1	1	4	27	0.037037	0.0454545	NA
3058	0	0	1	0	0	0	0	0	0	0	0	0	1	0	0	0	0	0	1	1	0	0	0	0	0	0	4	4	4	27	0.148148	0.181818	NA
3059	0	0	0	0	0	0	0	0	0	0	0	0	1	0	0	0	0	0	0	0	0	0	0	0	0	0	1	1	4	27	0.037037	0.0454545	NA
3060	0	0	0	0	0	0	0	0	0	0	0	0	1	0	0	0	0	0	0	1	0	0	0	0	0	0	2	2	4	27	0.0740741	0.0909091	NA
3061	0	0	1	0	0	1	0	0	0	0	0	0	1	0	0	0	0	0	0	0	0	0	0	0	0	0	3	3	4	27	0.111111	0.136364	NA
3062	0	0	0	0	0	0	0	0	0	0	0	0	1	0	0	0	0	0	0	0	0	0	0	0	0	0	1	1	4	27	0.037037	0.0454545	NA
3063	0	0	0	0	0	0	0	0	0	0	0	0	1	0	0	0	0	0	0	0	0	0	0	0	0	0	1	1	4	27	0.037037	0.0454545	NA
3065	0	0	0	0	0	0	0	0	0	0	0	0	1	0	0	0	0	1	0	0	0	0	0	0	0	0	2	2	4	27	0.0740741	0.0909091	NA
3066	0	0	0	0	0	0	0	0	0	0	0	0	1	0	0	0	0	1	0	0	0	0	0	0	0	0	2	2	4	27	0.0740741	0.0909091	NA
3067	0	0	0	0	0	0	0	0	0	0	0	0	1	0	0	0	0	0	0	0	0	0	0	0	0	0	1	1	4	27	0.037037	0.0454545	NA
3069	0	0	0	0	0	0	0	0	0	0	0	0	1	0	0	0	0	1	0	0	0	0	0	0	0	0	2	2	4	27	0.0740741	0.0909091	NA
3070	0	0	1	0	0	0	0	0	0	0	0	0	1	0	0	0	0	0	0	0	0	0	0	0	0	0	2	2	4	27	0.0740741	0.0909091	NA
3071	0	0	0	0	0	0	0	0	0	0	0	0	1	0	0	0	0	0	0	0	0	0	0	0	0	0	1	1	4	27	0.037037	0.0454545	NA
3072	1	0	1	0	0	0	0	0	0	0	0	0	1	0	0	0	0	0	0	0	0	0	0	0	0	0	3	3	4	27	0.111111	0.136364	NA
3073	0	0	0	0	0	0	0	0	0	0	0	0	1	0	0	0	0	0	0	0	0	0	0	0	0	0	1	1	4	27	0.037037	0.0454545	NA
3074	0	0	0	0	0	0	0	0	0	0	0	0	1	0	0	0	0	0	0	0	0	0	0	0	0	0	1	1	4	27	0.037037	0.0454545	NA
3075	0	0	1	0	0	0	0	0	0	0	0	0	1	0	0	0	0	0	0	0	0	0	0	0	0	0	2	2	4	27	0.0740741	0.0909091	NA
3076	0	0	1	0	0	0	0	0	0	0	0	0	1	0	0	1	0	0	0	0	0	0	0	0	0	0	3	3	4	27	0.111111	0.136364	NA
3077	0	0	0	0	0	0	0	0	0	0	0	0	1	0	0	0	0	0	0	1	0	0	0	0	0	0	2	2	4	27	0.0740741	0.0909091	NA
3079	0	0	0	0	0	0	0	0	0	0	0	0	1	0	0	0	0	1	0	0	0	0	0	0	0	0	2	2	4	27	0.0740741	0.0909091	NA
3080	0	0	0	0	0	0	0	0	0	0	0	0	1	0	0	0	0	0	0	0	0	0	0	0	0	0	1	1	4	27	0.037037	0.0454545	NA
3081	0	0	0	0	0	0	0	0	0	0	0	0	1	0	0	0	0	0	0	1	0	0	0	0	0	0	2	2	4	27	0.0740741	0.0909091	NA
3082	1	0	1	0	0	0	0	0	0	0	0	0	1	0	0	0	0	0	0	0	0	0	0	0	0	0	3	3	4	27	0.111111	0.136364	NA
3083	0	0	0	0	0	0	0	1	0	0	0	0	1	0	0	0	0	1	0	0	0	0	0	0	0	0	3	3	4	27	0.111111	0.136364	NA
3084	0	0	0	0	0	0	0	0	0	0	0	0	1	0	0	0	0	0	0	0	0	0	0	0	0	0	1	1	4	27	0.037037	0.0454545	NA
3085	0	0	1	0	0	1	0	0	0	0	0	0	1	0	0	0	0	0	0	1	0	1	0	0	0	1	4	5	4	27	0.185185	0.181818	NA
3086	0	0	0	0	0	0	0	0	0	0	0	0	1	0	0	0	0	0	0	0	0	0	0	0	0	0	1	1	4	27	0.037037	0.0454545	NA
3087	0	0	0	1	0	0	0	0	0	0	0	0	1	0	0	0	0	0	0	0	0	0	0	0	0	0	2	2	4	27	0.0740741	0.0909091	NA
3088	0	0	0	0	0	0	0	0	0	0	0	0	1	0	0	0	0	1	0	0	0	0	0	0	0	0	2	2	4	27	0.0740741	0.0909091	NA
3089	0	0	0	0	0	0	0	0	0	0	0	0	1	0	0	0	0	0	0	0	0	0	0	0	0	0	1	1	4	27	0.037037	0.0454545	NA
3091	0	0	0	0	0	0	0	0	0	0	0	0	1	0	0	0	0	0	0	0	0	0	0	0	0	0	1	1	4	27	0.037037	0.0454545	NA
3092	0	0	0	0	0	0	0	0	0	0	0	0	1	0	0	0	0	0	0	0	0	0	0	0	0	0	1	1	4	27	0.037037	0.0454545	NA
3093	0	0	0	0	0	0	0	0	0	0	0	0	1	0	0	1	0	0	0	0	0	0	0	0	0	0	2	2	4	27	0.0740741	0.0909091	NA
3095	0	0	0	0	0	0	0	0	0	0	0	0	1	0	0	0	0	0	0	1	0	0	0	0	0	0	2	2	4	27	0.0740741	0.0909091	NA
3097	0	0	0	0	0	0	0	0	0	0	0	0	1	0	0	0	0	0	0	0	0	0	0	0	0	0	1	1	4	27	0.037037	0.0454545	NA
3099	0	0	0	0	0	0	0	0	0	0	0	0	1	0	0	0	0	0	0	0	0	0	0	0	0	0	1	1	4	27	0.037037	0.0454545	NA
3100	0	0	0	0	0	0	0	0	0	0	0	0	1	0	0	0	0	0	0	0	0	0	0	0	0	0	1	1	4	27	0.037037	0.0454545	NA
3101	0	0	0	0	0	0	0	0	0	0	0	0	1	0	0	0	0	0	0	0	0	0	0	0	0	0	1	1	4	27	0.037037	0.0454545	NA
3102	0	0	0	0	0	0	0	0	0	0	0	0	1	0	0	0	0	0	0	0	0	0	0	0	0	0	1	1	4	27	0.037037	0.0454545	NA
3103	0	0	0	0	0	0	0	0	0	0	0	0	1	0	0	0	0	0	0	1	0	0	0	0	0	0	2	2	4	27	0.0740741	0.0909091	NA
3104	0	0	1	0	0	0	0	0	0	0	0	0	1	0	0	0	0	0	0	0	0	0	0	0	0	0	2	2	4	27	0.0740741	0.0909091	NA
3105	0	0	0	0	0	0	0	0	0	0	0	0	1	0	0	0	0	0	0	0	0	0	0	0	0	0	1	1	4	27	0.037037	0.0454545	NA
3106	0	0	0	0	0	0	0	0	0	0	0	0	1	0	0	0	0	1	0	0	0	0	0	0	0	0	2	2	4	27	0.0740741	0.0909091	NA
3107	0	0	0	0	0	0	0	0	0	0	0	0	1	0	0	0	0	0	1	0	0	0	0	0	0	0	2	2	4	27	0.0740741	0.0909091	NA
3108	1	0	0	0	0	0	0	0	0	0	0	0	1	0	0	0	0	0	0	0	0	0	0	0	0	0	2	2	4	27	0.0740741	0.0909091	NA
3109	0	0	0	0	0	0	0	0	0	1	0	0	1	0	0	0	0	0	0	0	0	0	0	0	0	0	2	2	4	27	0.0740741	0.0909091	NA
3110	0	0	0	0	0	0	0	0	0	0	0	0	1	0	0	0	0	0	0	0	0	0	0	0	0	0	1	1	4	27	0.037037	0.0454545	NA
3111	0	0	1	0	0	0	0	0	0	0	0	0	1	0	0	0	0	0	1	1	0	0	0	0	0	0	4	4	4	27	0.148148	0.181818	NA
3112	0	0	0	0	0	0	0	0	0	0	0	0	1	0	0	0	0	0	0	0	0	0	0	0	0	0	1	1	4	27	0.037037	0.0454545	NA
3113	0	0	0	0	0	0	0	0	0	0	0	0	1	0	0	0	0	1	0	0	0	0	0	0	0	0	2	2	4	27	0.0740741	0.0909091	NA
3116	0	0	0	0	0	0	0	0	0	0	0	0	1	0	0	0	1	1	1	0	0	0	0	0	0	0	4	4	4	27	0.148148	0.181818	NA
3117	0	0	0	0	0	0	0	0	0	0	0	0	1	0	0	0	0	1	1	1	0	0	0	0	0	0	4	4	4	27	0.148148	0.181818	NA
3119	0	0	0	0	0	0	0	0	0	0	0	0	1	0	0	0	0	0	0	0	0	0	0	0	0	0	1	1	4	27	0.037037	0.0454545	NA
3121	0	0	0	0	0	0	0	0	0	0	0	0	1	0	0	0	0	1	0	0	0	0	0	1	0	1	2	3	4	27	0.111111	0.0909091	NA
3123	0	0	0	0	0	0	0	0	0	0	0	0	1	0	0	0	0	0	0	0	0	0	0	0	0	0	1	1	4	27	0.037037	0.0454545	NA
3124	1	0	0	1	0	0	0	0	0	0	0	0	1	0	1	0	NA	NA	NA	NA	0	0	0	0	0	0	4	4	0	23	0.173913	0.222222	NA
3125	0	0	0	0	0	0	0	0	0	0	0	0	1	0	0	0	0	0	0	0	0	0	0	0	0	0	1	1	4	27	0.037037	0.0454545	NA
3126	0	0	1	0	0	0	1	0	0	0	0	0	1	0	0	1	0	0	0	0	0	0	1	1	1	3	4	7	4	27	0.259259	0.181818	NA
3127	0	0	1	0	0	0	1	0	0	0	0	0	1	0	0	0	0	0	0	0	0	0	0	0	0	0	3	3	4	27	0.111111	0.136364	NA
3128	0	0	0	0	0	0	0	0	0	0	0	0	1	0	0	0	0	0	0	0	0	0	0	0	0	0	1	1	4	27	0.037037	0.0454545	NA
3129	0	0	0	0	0	0	0	0	0	0	0	0	1	0	0	0	0	1	0	0	0	0	0	0	0	0	2	2	4	27	0.0740741	0.0909091	NA
3130	0	0	1	0	0	1	0	0	0	0	0	0	1	0	0	0	0	1	0	0	0	0	0	0	0	0	4	4	4	27	0.148148	0.181818	NA
3131	0	0	0	0	0	0	0	0	0	0	0	0	1	0	0	0	0	0	0	0	0	0	0	0	0	0	1	1	4	27	0.037037	0.0454545	NA
3133	0	0	0	0	0	0	1	0	0	0	0	0	1	0	1	0	0	0	0	0	0	0	0	0	0	0	3	3	4	27	0.111111	0.136364	NA
3134	0	0	0	0	0	0	1	0	0	0	0	0	1	0	0	0	0	0	0	0	0	0	0	0	0	0	2	2	4	27	0.0740741	0.0909091	NA
3135	0	0	0	0	0	0	0	0	0	0	0	0	1	0	0	0	0	1	0	0	0	0	0	0	0	0	2	2	4	27	0.0740741	0.0909091	NA
3136	0	0	0	0	0	0	0	0	0	0	0	0	1	0	0	0	0	0	0	0	0	0	0	0	0	0	1	1	4	27	0.037037	0.0454545	NA
3138	0	0	0	0	0	0	0	0	0	0	0	0	1	0	0	0	0	0	0	1	0	0	0	0	0	0	2	2	4	27	0.0740741	0.0909091	NA
3139	0	0	0	0	0	0	0	0	0	0	0	0	1	0	0	0	0	0	0	0	0	0	0	1	0	1	1	2	4	27	0.0740741	0.0454545	NA
3140	0	0	0	0	0	0	0	0	0	0	0	0	1	0	0	0	0	0	1	1	0	0	0	0	0	0	3	3	4	27	0.111111	0.136364	NA
3141	0	0	0	0	0	0	0	0	0	0	0	0	1	0	0	0	0	0	0	0	0	0	0	0	0	0	1	1	4	27	0.037037	0.0454545	NA
3142	0	0	1	0	0	1	0	0	0	0	0	0	1	0	0	0	1	0	0	0	0	1	0	0	0	1	4	5	4	27	0.185185	0.181818	NA
3143	0	0	0	0	0	0	0	0	0	0	0	0	1	0	0	0	0	0	0	0	0	0	0	0	0	0	1	1	4	27	0.037037	0.0454545	NA
3144	0	0	0	0	0	0	0	0	0	0	0	0	1	0	0	0	0	0	0	0	0	0	0	0	0	0	1	1	4	27	0.037037	0.0454545	NA
3145	1	0	1	1	0	0	0	0	0	0	0	0	1	0	0	0	0	0	0	0	0	0	0	0	0	0	4	4	4	27	0.148148	0.181818	NA
3146	0	0	0	0	0	0	0	0	0	0	0	0	1	0	0	0	0	0	0	0	0	0	0	0	0	0	1	1	4	27	0.037037	0.0454545	NA
3147	0	0	0	0	0	0	0	0	0	0	0	0	1	0	0	0	0	0	0	0	0	0	0	0	0	0	1	1	4	27	0.037037	0.0454545	NA
3148	0	0	0	0	0	0	0	0	0	0	0	0	1	0	0	0	0	1	0	0	0	0	0	0	0	0	2	2	4	27	0.0740741	0.0909091	NA
3149	0	0	0	0	0	0	0	0	0	0	0	0	1	0	0	0	0	0	0	0	0	0	0	0	0	0	1	1	4	27	0.037037	0.0454545	NA
3150	0	0	0	0	0	0	0	0	0	0	0	0	1	0	0	0	0	1	0	1	0	0	0	0	0	0	3	3	4	27	0.111111	0.136364	NA
3151	0	0	0	0	0	0	0	0	0	0	0	0	1	0	0	0	0	0	0	0	0	0	0	0	0	0	1	1	4	27	0.037037	0.0454545	NA
3152	0	0	0	0	0	0	0	0	0	0	0	0	1	0	0	0	0	0	0	1	0	0	0	0	0	0	2	2	4	27	0.0740741	0.0909091	NA
3154	0	0	1	0	0	0	0	0	0	0	0	0	1	0	0	0	0	0	1	1	0	0	0	0	0	0	4	4	4	27	0.148148	0.181818	NA
3155	0	0	1	0	0	0	0	0	0	0	0	0	1	0	0	0	0	0	0	0	0	0	0	0	0	0	2	2	4	27	0.0740741	0.0909091	NA
3156	0	0	0	0	0	0	0	0	0	0	0	0	1	0	0	0	0	0	1	0	0	0	0	0	0	0	2	2	4	27	0.0740741	0.0909091	NA
3157	0	0	0	0	0	0	0	0	0	0	0	0	1	0	0	0	0	0	0	0	0	0	0	0	0	0	1	1	4	27	0.037037	0.0454545	NA
3160	0	0	0	0	0	0	0	0	0	0	0	0	1	0	0	0	0	0	0	0	0	0	0	0	0	0	1	1	4	27	0.037037	0.0454545	NA
3161	0	0	0	0	0	0	0	0	0	0	0	0	1	0	0	0	NA	NA	NA	NA	0	0	0	0	0	0	1	1	0	23	0.0434783	0.0555556	NA
3165	1	0	1	0	0	0	0	0	0	0	0	0	1	0	0	0	0	1	0	1	0	0	0	0	0	0	5	5	4	27	0.185185	0.227273	NA
3166	0	0	0	0	0	0	0	0	0	0	0	0	1	0	0	0	0	0	0	0	0	0	0	0	0	0	1	1	4	27	0.037037	0.0454545	NA
3167	0	0	0	0	0	0	0	0	0	0	0	0	1	0	0	0	0	0	1	1	0	0	0	0	0	0	3	3	4	27	0.111111	0.136364	NA
3168	0	0	0	0	0	0	0	0	0	0	0	0	1	0	0	0	0	0	0	0	0	0	0	0	0	0	1	1	4	27	0.037037	0.0454545	NA
3170	0	0	0	0	0	0	0	0	0	0	0	0	1	0	0	0	0	0	0	1	0	0	0	0	0	0	2	2	4	27	0.0740741	0.0909091	NA
3171	0	0	0	0	0	0	0	0	0	0	0	0	1	0	0	0	0	1	0	0	0	0	0	0	0	0	2	2	4	27	0.0740741	0.0909091	NA
3172	0	0	0	0	0	0	0	0	0	0	0	0	1	0	0	0	0	0	0	0	0	0	0	0	0	0	1	1	4	27	0.037037	0.0454545	NA
3173	0	0	0	0	0	0	0	0	0	0	0	0	1	0	0	0	0	1	0	1	0	0	0	0	0	0	3	3	4	27	0.111111	0.136364	NA
3174	0	0	0	0	0	0	0	0	0	0	0	0	1	0	0	0	0	0	0	0	0	0	0	0	0	0	1	1	4	27	0.037037	0.0454545	NA
3175	0	0	0	0	0	0	0	0	0	0	0	0	1	0	0	0	0	0	0	0	0	0	0	0	0	0	1	1	4	27	0.037037	0.0454545	NA
3176	1	0	1	0	0	0	0	0	0	0	0	0	1	0	0	0	0	0	0	0	0	0	0	0	0	0	3	3	4	27	0.111111	0.136364	NA
3177	0	0	0	0	0	0	0	0	0	0	0	0	1	0	0	0	0	0	0	0	0	0	0	0	0	0	1	1	4	27	0.037037	0.0454545	NA
3179	1	0	1	0	0	1	0	0	0	0	0	0	1	0	0	1	0	0	0	0	1	0	1	0	1	3	5	8	4	27	0.296296	0.227273	NA
3180	0	0	0	0	0	0	0	0	0	0	0	0	1	0	0	0	0	0	0	0	0	0	0	0	0	0	1	1	4	27	0.037037	0.0454545	NA
3181	0	0	0	0	0	0	0	0	0	0	0	0	1	0	0	0	0	0	0	0	0	0	0	0	0	0	1	1	4	27	0.037037	0.0454545	NA
3182	0	0	0	0	0	0	0	0	0	0	0	0	1	0	0	0	0	1	1	0	0	0	0	0	0	0	3	3	4	27	0.111111	0.136364	NA
3183	0	0	0	0	0	0	0	0	0	0	0	0	1	0	0	0	0	0	0	0	0	0	0	0	0	0	1	1	4	27	0.037037	0.0454545	NA
3184	0	0	0	0	0	0	0	0	0	0	0	0	1	0	0	0	0	0	0	0	0	0	0	0	0	0	1	1	4	27	0.037037	0.0454545	NA
3185	0	0	1	0	0	0	0	0	0	0	0	0	1	0	0	0	0	0	0	1	0	0	0	0	0	0	3	3	4	27	0.111111	0.136364	NA
3186	0	0	1	0	0	0	0	0	0	0	0	0	1	0	0	0	1	0	0	0	0	0	0	0	0	0	3	3	4	27	0.111111	0.136364	NA
3187	0	0	0	0	0	0	0	0	0	0	0	0	1	0	0	0	0	0	0	0	0	0	0	0	0	0	1	1	4	27	0.037037	0.0454545	NA
3188	0	0	0	0	0	0	0	0	0	0	0	0	1	0	0	0	0	0	0	0	0	0	0	0	0	0	1	1	4	27	0.037037	0.0454545	NA
3189	0	0	0	0	0	0	0	0	0	0	0	0	1	0	0	0	0	0	0	0	0	0	0	0	0	0	1	1	4	27	0.037037	0.0454545	NA
3190	0	0	1	0	0	0	0	0	0	0	0	0	1	0	0	0	0	0	1	0	0	0	0	0	0	0	3	3	4	27	0.111111	0.136364	NA
3191	0	0	1	0	0	0	0	0	0	0	0	0	1	0	0	0	0	0	1	0	0	0	0	0	0	0	3	3	4	27	0.111111	0.136364	NA
3192	0	0	1	0	0	0	0	0	0	0	0	0	1	0	0	0	0	1	0	0	0	0	0	0	0	0	3	3	4	27	0.111111	0.136364	NA
3193	0	0	0	0	0	0	0	0	0	0	0	0	1	0	0	0	0	0	0	0	0	0	0	0	0	0	1	1	4	27	0.037037	0.0454545	NA
3194	0	0	0	0	0	0	0	0	0	0	0	0	1	0	0	0	0	0	0	0	0	0	0	0	0	0	1	1	4	27	0.037037	0.0454545	NA
3196	0	0	0	0	0	0	0	0	0	0	0	0	1	0	0	0	0	0	0	0	0	0	0	0	0	0	1	1	4	27	0.037037	0.0454545	NA
3197	0	0	1	0	0	0	0	0	0	0	0	0	1	0	0	0	0	1	0	0	0	0	0	0	0	0	3	3	4	27	0.111111	0.136364	NA
3198	0	0	0	0	0	0	0	0	0	0	0	0	1	0	0	0	0	0	0	0	0	0	0	0	0	0	1	1	4	27	0.037037	0.0454545	NA
3199	0	0	0	0	0	0	0	0	0	0	0	0	1	0	0	0	0	1	0	0	0	0	0	0	0	0	2	2	4	27	0.0740741	0.0909091	NA
3200	0	0	1	0	0	0	0	0	0	0	0	0	1	0	0	0	0	0	0	0	0	0	0	0	0	0	2	2	4	27	0.0740741	0.0909091	NA
3201	0	0	0	0	0	0	0	0	0	0	0	0	1	0	0	0	0	0	0	1	0	0	0	0	0	0	2	2	4	27	0.0740741	0.0909091	NA
3202	0	0	0	0	0	0	0	0	0	0	0	0	1	0	0	0	0	0	0	0	0	0	0	0	0	0	1	1	4	27	0.037037	0.0454545	NA
3203	0	0	0	0	0	0	0	0	0	0	0	0	1	0	0	0	0	1	0	0	0	0	0	0	0	0	2	2	4	27	0.0740741	0.0909091	NA
3204	0	0	1	0	0	1	0	0	0	0	0	0	1	0	0	0	0	0	0	1	0	0	0	0	0	0	4	4	4	27	0.148148	0.181818	NA
3207	0	0	0	0	0	0	0	0	0	0	0	0	1	0	0	0	0	0	0	0	0	0	0	0	0	0	1	1	4	27	0.037037	0.0454545	NA
3211	0	0	0	0	0	0	0	0	0	0	0	0	1	0	0	0	0	0	0	0	0	0	0	0	0	0	1	1	4	27	0.037037	0.0454545	NA
3212	0	0	0	0	0	0	0	0	0	0	0	0	1	0	0	0	0	1	0	0	0	0	0	0	0	0	2	2	4	27	0.0740741	0.0909091	NA
3214	0	0	0	0	0	0	0	0	0	0	0	0	1	0	0	0	0	0	0	0	0	0	0	0	0	0	1	1	4	27	0.037037	0.0454545	NA
3215	0	0	0	0	0	0	0	0	0	0	0	0	1	0	0	0	0	0	0	0	0	0	0	0	0	0	1	1	4	27	0.037037	0.0454545	NA
3216	0	0	0	0	0	0	0	0	0	0	0	0	1	0	0	0	0	0	0	0	0	0	0	0	0	0	1	1	4	27	0.037037	0.0454545	NA
3217	0	0	0	0	0	0	0	0	0	0	0	0	1	0	0	0	0	0	0	0	0	0	0	0	0	0	1	1	4	27	0.037037	0.0454545	NA
3218	0	0	0	0	0	0	0	0	0	0	0	0	1	0	0	0	0	1	0	0	0	0	0	0	0	0	2	2	4	27	0.0740741	0.0909091	NA
3219	0	0	0	0	0	0	0	0	0	0	0	0	1	0	0	0	0	0	0	0	0	0	0	0	0	0	1	1	4	27	0.037037	0.0454545	NA
3221	0	0	0	0	0	0	0	0	0	0	0	0	1	0	0	0	0	1	0	0	0	0	0	0	0	0	2	2	4	27	0.0740741	0.0909091	NA
3223	0	0	0	0	0	0	0	0	0	0	0	0	1	0	0	0	0	1	0	0	0	0	0	0	0	0	2	2	4	27	0.0740741	0.0909091	NA
3224	0	0	1	0	0	0	0	0	0	0	0	0	1	0	0	0	0	0	0	0	0	0	0	0	0	0	2	2	4	27	0.0740741	0.0909091	NA
3226	0	0	0	0	0	0	0	0	0	0	0	0	1	0	0	0	0	1	0	0	0	0	0	0	0	0	2	2	4	27	0.0740741	0.0909091	NA
3227	0	0	0	0	0	0	1	0	0	0	0	0	1	0	0	0	0	0	0	0	0	0	0	0	0	0	2	2	4	27	0.0740741	0.0909091	NA
3228	0	0	0	0	0	0	0	0	0	0	0	0	1	0	0	0	0	0	0	0	0	0	0	0	0	0	1	1	4	27	0.037037	0.0454545	NA
3229	0	0	0	0	0	0	0	0	0	0	0	0	1	0	0	0	0	0	0	0	0	0	0	0	0	0	1	1	4	27	0.037037	0.0454545	NA
3230	0	0	0	0	0	0	0	0	0	0	0	0	1	0	0	0	1	1	0	0	0	0	0	0	0	0	3	3	4	27	0.111111	0.136364	NA
3231	0	0	0	0	0	0	0	0	0	0	0	0	1	0	0	0	0	0	0	0	0	1	0	1	1	3	1	4	4	27	0.148148	0.0454545	NA
3232	0	0	1	0	0	0	0	0	0	0	0	0	1	0	0	0	0	0	0	0	0	0	0	0	0	0	2	2	4	27	0.0740741	0.0909091	NA
3233	0	0	1	0	0	0	0	0	0	0	0	0	1	0	0	0	0	0	0	0	0	0	0	0	0	0	2	2	4	27	0.0740741	0.0909091	NA
3234	0	0	0	0	0	0	0	0	0	0	0	0	1	0	0	0	0	0	0	0	0	0	0	0	0	0	1	1	4	27	0.037037	0.0454545	NA
3236	0	0	0	0	0	0	0	0	0	0	0	0	1	0	0	0	0	0	0	0	0	0	0	0	0	0	1	1	4	27	0.037037	0.0454545	NA
3237	0	0	0	0	0	0	0	0	0	0	0	0	1	0	0	0	0	1	0	0	0	0	0	0	0	0	2	2	4	27	0.0740741	0.0909091	NA
3238	0	0	0	0	0	0	0	0	0	0	0	0	1	0	0	0	1	0	0	0	0	0	0	0	0	0	2	2	4	27	0.0740741	0.0909091	NA
3239	0	0	0	0	0	0	0	0	0	0	0	0	1	0	0	0	0	0	0	0	0	0	0	0	0	0	1	1	4	27	0.037037	0.0454545	NA
3240	0	0	0	0	0	0	0	0	0	0	0	0	1	0	0	0	0	0	1	0	0	0	0	0	0	0	2	2	4	27	0.0740741	0.0909091	NA
3241	0	0	0	0	0	0	0	0	0	0	0	0	1	0	0	0	0	1	0	0	0	0	0	0	0	0	2	2	4	27	0.0740741	0.0909091	NA
3242	0	0	1	0	0	0	0	0	0	0	0	0	1	0	0	0	0	0	0	0	0	0	0	0	0	0	2	2	4	27	0.0740741	0.0909091	NA
3243	0	0	0	0	0	0	0	0	0	0	0	0	1	0	0	0	0	0	0	0	0	0	0	0	0	0	1	1	4	27	0.037037	0.0454545	NA
3245	0	0	1	0	0	0	1	0	0	1	0	0	1	0	0	0	0	0	0	1	0	1	0	1	1	3	5	8	4	27	0.296296	0.227273	NA
3246	0	0	0	0	0	0	0	0	0	0	0	0	1	0	0	0	0	0	0	0	0	0	0	0	0	0	1	1	4	27	0.037037	0.0454545	NA
3247	0	0	0	0	0	0	0	0	0	0	0	0	1	0	0	0	0	0	0	0	0	0	0	0	0	0	1	1	4	27	0.037037	0.0454545	NA
3248	0	0	0	0	0	0	0	0	0	0	0	0	1	0	0	0	0	0	0	0	0	0	0	0	0	0	1	1	4	27	0.037037	0.0454545	NA
3249	0	0	0	0	0	0	0	0	0	0	0	0	1	0	0	0	0	0	0	0	0	0	0	0	0	0	1	1	4	27	0.037037	0.0454545	NA
3250	0	0	0	0	0	0	0	0	0	0	0	0	1	0	0	0	1	1	0	0	0	0	0	0	0	0	3	3	4	27	0.111111	0.136364	NA
3252	0	0	0	0	0	0	0	0	0	0	0	0	1	0	0	0	1	0	0	0	0	0	0	0	0	0	2	2	4	27	0.0740741	0.0909091	NA
3253	0	0	0	0	0	0	0	0	0	0	0	0	1	0	0	0	0	0	0	0	0	0	0	0	0	0	1	1	4	27	0.037037	0.0454545	NA
3254	0	0	0	0	0	0	0	0	0	0	0	0	1	0	0	0	0	0	0	0	0	0	0	0	0	0	1	1	4	27	0.037037	0.0454545	NA
3255	0	0	0	0	0	0	0	0	0	0	0	0	1	0	0	0	0	0	0	0	0	0	0	0	0	0	1	1	4	27	0.037037	0.0454545	NA
3256	0	0	0	0	0	0	0	0	0	0	0	0	1	0	0	0	1	0	0	1	0	0	0	0	0	0	3	3	4	27	0.111111	0.136364	NA
3257	0	0	0	0	0	0	0	0	0	0	0	0	1	0	0	0	0	0	0	0	0	0	0	0	0	0	1	1	4	27	0.037037	0.0454545	NA
3258	0	0	0	0	0	0	0	0	0	0	0	0	1	0	0	0	0	0	0	0	0	0	0	0	0	0	1	1	4	27	0.037037	0.0454545	NA
3259	0	0	0	0	0	0	0	0	0	0	0	0	1	0	0	0	0	0	0	1	0	0	0	0	0	0	2	2	4	27	0.0740741	0.0909091	NA
3260	0	0	0	0	0	0	0	0	0	0	0	0	1	0	0	0	0	0	0	0	0	0	0	0	0	0	1	1	4	27	0.037037	0.0454545	NA
3261	0	0	1	0	0	0	0	0	0	0	0	0	1	0	0	0	0	1	1	0	0	0	0	0	0	0	4	4	4	27	0.148148	0.181818	NA
3262	0	0	0	0	0	0	0	0	0	0	0	0	1	0	0	0	0	0	0	0	0	0	0	0	0	0	1	1	4	27	0.037037	0.0454545	NA
3263	0	0	0	0	0	0	0	0	0	0	0	0	1	0	0	0	0	0	0	1	0	0	0	0	0	0	2	2	4	27	0.0740741	0.0909091	NA
3264	1	0	0	0	0	0	0	0	0	0	0	0	1	0	0	0	0	0	0	0	0	0	0	0	0	0	2	2	4	27	0.0740741	0.0909091	NA
3265	0	0	0	0	0	0	0	0	0	0	0	0	1	0	0	0	1	0	0	1	0	0	0	0	0	0	3	3	4	27	0.111111	0.136364	NA
3266	0	0	1	0	0	0	0	0	0	0	0	0	1	0	0	0	0	0	0	1	0	0	0	0	0	0	3	3	4	27	0.111111	0.136364	NA
3268	0	0	0	0	0	0	0	0	0	0	0	0	1	0	0	0	0	0	0	1	0	0	0	0	0	0	2	2	4	27	0.0740741	0.0909091	NA
3269	0	0	0	0	0	0	0	0	0	0	0	0	1	0	0	0	0	0	0	0	0	0	0	0	0	0	1	1	4	27	0.037037	0.0454545	NA
3270	0	0	0	0	0	0	0	0	0	0	0	0	1	0	0	0	0	1	0	1	0	0	0	0	0	0	3	3	4	27	0.111111	0.136364	NA
3272	0	0	0	0	0	0	0	0	0	0	0	0	1	0	0	0	0	0	0	0	0	0	0	0	0	0	1	1	4	27	0.037037	0.0454545	NA
3273	0	0	0	0	0	0	0	0	0	0	0	0	1	0	0	0	0	0	0	0	0	0	0	0	0	0	1	1	4	27	0.037037	0.0454545	NA
3274	0	0	0	0	0	0	0	0	0	0	0	0	1	0	0	0	0	0	0	0	0	0	0	0	0	0	1	1	4	27	0.037037	0.0454545	NA
3275	0	0	1	0	0	0	0	0	0	0	0	0	1	0	0	0	0	0	0	1	0	0	0	0	0	0	3	3	4	27	0.111111	0.136364	NA
3276	0	0	0	0	0	0	0	0	0	0	0	0	1	0	0	0	0	1	0	0	0	0	0	0	0	0	2	2	4	27	0.0740741	0.0909091	NA
3277	0	0	0	0	0	0	0	0	0	0	0	0	1	0	0	0	0	0	0	0	0	0	0	1	0	1	1	2	4	27	0.0740741	0.0454545	NA
3278	0	0	0	0	0	0	0	0	0	0	0	0	1	0	0	0	0	0	0	0	0	0	0	0	0	0	1	1	4	27	0.037037	0.0454545	NA
3279	0	0	0	0	0	0	0	0	0	0	0	0	1	0	0	0	0	0	0	0	0	0	0	0	0	0	1	1	4	27	0.037037	0.0454545	NA
3280	0	0	0	0	0	0	0	0	0	0	0	0	1	0	0	0	1	0	0	0	0	0	0	0	0	0	2	2	4	27	0.0740741	0.0909091	NA
3281	0	0	1	0	0	0	0	0	0	0	0	0	1	0	0	0	0	0	0	0	0	0	0	0	0	0	2	2	4	27	0.0740741	0.0909091	NA
3282	0	0	0	0	0	0	0	0	0	0	0	0	1	0	0	0	1	0	0	0	0	0	0	0	0	0	2	2	4	27	0.0740741	0.0909091	NA
3283	0	0	0	0	0	0	0	0	0	0	0	0	1	0	0	0	0	0	0	0	0	0	0	0	0	0	1	1	4	27	0.037037	0.0454545	NA
3284	0	0	0	0	0	0	0	0	0	0	0	0	1	0	0	0	0	1	0	0	0	0	0	0	0	0	2	2	4	27	0.0740741	0.0909091	NA
3285	0	0	1	0	0	0	0	0	0	0	0	0	1	0	0	0	0	0	0	0	0	0	0	0	0	0	2	2	4	27	0.0740741	0.0909091	NA
3286	0	0	0	0	0	0	0	0	0	0	0	0	1	0	0	0	1	0	0	1	0	0	0	0	0	0	3	3	4	27	0.111111	0.136364	NA
3287	0	0	0	0	0	0	0	0	0	0	0	0	1	0	0	0	0	1	0	0	0	0	0	0	0	0	2	2	4	27	0.0740741	0.0909091	NA
3288	0	0	0	0	0	0	0	0	0	0	0	0	1	0	0	0	0	0	0	0	0	0	0	0	0	0	1	1	4	27	0.037037	0.0454545	NA
3289	0	0	0	0	0	0	0	0	0	0	0	0	1	0	0	0	0	0	0	0	0	0	0	0	0	0	1	1	4	27	0.037037	0.0454545	NA
3290	0	0	0	0	0	0	0	0	0	0	0	0	1	0	0	0	0	1	0	0	0	0	0	0	0	0	2	2	4	27	0.0740741	0.0909091	NA
3291	0	0	0	0	0	0	0	0	0	0	0	0	1	0	0	0	0	0	0	0	0	0	0	0	0	0	1	1	4	27	0.037037	0.0454545	NA
3292	0	0	0	0	0	0	0	0	0	0	0	0	1	0	0	0	0	1	0	0	0	0	0	0	0	0	2	2	4	27	0.0740741	0.0909091	NA
3293	0	0	0	0	0	0	0	0	0	0	0	0	1	0	0	0	0	1	0	0	0	0	0	0	0	0	2	2	4	27	0.0740741	0.0909091	NA
3295	0	0	0	0	0	0	1	0	0	0	0	0	1	0	0	0	0	1	0	0	0	0	0	0	0	0	3	3	4	27	0.111111	0.136364	NA
3296	0	0	1	0	0	0	0	0	0	0	0	0	1	0	0	0	0	1	0	0	0	0	0	0	0	0	3	3	4	27	0.111111	0.136364	NA
3298	0	0	0	0	0	0	0	0	0	0	0	0	1	0	0	0	0	0	0	0	1	0	0	0	0	1	1	2	4	27	0.0740741	0.0454545	NA
3300	0	0	0	0	0	0	0	0	0	0	0	0	1	0	0	0	0	0	0	1	0	0	0	0	0	0	2	2	4	27	0.0740741	0.0909091	NA
3301	0	0	0	0	0	0	0	0	0	0	0	0	1	0	0	0	0	0	0	1	0	1	0	0	0	1	2	3	4	27	0.111111	0.0909091	NA
3302	0	0	0	0	0	0	0	0	0	0	0	0	1	0	0	0	0	0	0	0	0	0	0	0	0	0	1	1	4	27	0.037037	0.0454545	NA
3303	0	0	0	0	0	0	0	0	0	0	0	0	1	0	0	0	0	0	0	0	0	0	0	0	0	0	1	1	4	27	0.037037	0.0454545	NA
3305	0	0	0	0	0	0	0	0	0	0	0	0	1	0	0	0	0	0	0	0	0	0	0	0	0	0	1	1	4	27	0.037037	0.0454545	NA
3307	0	0	0	0	0	0	0	0	0	0	0	0	1	0	0	0	0	0	0	0	0	0	0	0	0	0	1	1	4	27	0.037037	0.0454545	NA
3308	0	0	0	0	0	0	0	0	0	0	0	0	1	0	0	0	0	0	0	0	0	0	0	0	0	0	1	1	4	27	0.037037	0.0454545	NA
3309	0	0	0	0	0	0	0	0	0	0	0	0	1	0	0	0	0	0	1	1	0	0	0	0	0	0	3	3	4	27	0.111111	0.136364	NA
3310	0	0	0	0	0	0	0	0	0	0	0	0	1	0	0	0	0	0	0	0	0	1	1	0	1	3	1	4	4	27	0.148148	0.0454545	NA
3311	0	0	0	0	0	0	0	0	0	0	0	0	1	0	1	0	0	0	0	0	0	0	0	0	0	0	2	2	4	27	0.0740741	0.0909091	NA
3312	0	0	0	0	0	0	0	0	0	0	0	0	1	0	0	0	0	0	0	0	0	0	0	0	0	0	1	1	4	27	0.037037	0.0454545	NA
3313	0	0	0	0	0	0	0	0	0	0	0	0	1	0	0	0	0	0	0	0	0	0	0	0	0	0	1	1	4	27	0.037037	0.0454545	NA
3314	0	0	0	0	0	0	0	0	0	0	0	0	1	0	0	0	0	0	0	0	0	0	0	0	0	0	1	1	4	27	0.037037	0.0454545	NA
3315	0	0	0	0	0	0	0	0	0	0	0	0	1	0	0	0	0	0	1	0	0	0	0	0	0	0	2	2	4	27	0.0740741	0.0909091	NA
3316	0	0	0	0	0	0	0	0	0	0	0	0	1	0	0	0	0	0	1	0	0	0	0	0	0	0	2	2	4	27	0.0740741	0.0909091	NA
3319	0	0	0	0	0	0	0	0	0	0	0	0	1	0	0	0	0	1	0	0	0	0	0	0	0	0	2	2	4	27	0.0740741	0.0909091	NA
3322	0	0	0	0	0	0	0	0	0	0	0	0	1	0	0	0	0	0	0	0	0	0	0	0	0	0	1	1	4	27	0.037037	0.0454545	NA
3323	0	0	0	0	0	0	0	0	0	0	0	0	1	0	0	0	0	0	0	0	0	0	0	1	0	1	1	2	4	27	0.0740741	0.0454545	NA
3324	0	0	0	0	0	0	0	0	0	0	0	0	1	0	0	0	0	0	0	0	0	0	0	0	0	0	1	1	4	27	0.037037	0.0454545	NA
3325	0	0	0	0	0	0	0	0	0	0	0	0	1	0	0	0	0	0	0	1	0	0	0	1	0	1	2	3	4	27	0.111111	0.0909091	NA
3326	0	0	0	0	0	0	0	0	0	0	0	0	1	0	0	0	0	0	0	0	0	0	0	0	0	0	1	1	4	27	0.037037	0.0454545	NA
3327	0	0	0	0	0	0	0	0	0	0	0	0	1	0	0	0	0	0	0	1	0	0	0	0	0	0	2	2	4	27	0.0740741	0.0909091	NA
3328	0	0	0	0	0	0	0	0	0	0	0	0	1	0	0	0	0	0	0	0	0	0	0	0	0	0	1	1	4	27	0.037037	0.0454545	NA
3329	0	0	0	0	0	0	0	0	0	0	0	0	1	0	0	0	0	0	0	0	0	0	0	0	0	0	1	1	4	27	0.037037	0.0454545	NA
3330	0	0	0	0	0	0	0	0	0	0	0	0	1	0	0	0	0	0	0	0	0	0	0	0	0	0	1	1	4	27	0.037037	0.0454545	NA
3331	0	0	0	0	0	0	0	0	0	0	0	0	1	0	0	0	0	0	0	0	0	0	0	0	0	0	1	1	4	27	0.037037	0.0454545	NA
3332	0	0	1	0	0	0	1	0	0	0	0	0	1	0	0	0	0	1	1	1	0	0	0	0	0	0	6	6	4	27	0.222222	0.272727	NA
3333	0	0	0	0	0	0	0	0	0	0	0	0	1	0	0	0	0	0	0	0	0	0	0	0	0	0	1	1	4	27	0.037037	0.0454545	NA
3334	0	0	0	0	0	0	0	0	0	0	0	0	1	0	0	0	0	0	0	1	0	0	0	0	0	0	2	2	4	27	0.0740741	0.0909091	NA
3336	0	0	0	0	0	0	0	0	0	0	0	0	1	0	0	0	0	0	0	0	0	0	0	0	0	0	1	1	4	27	0.037037	0.0454545	NA
3338	0	0	0	0	0	0	0	0	0	0	0	0	1	0	0	0	0	0	0	0	0	0	0	0	0	0	1	1	4	27	0.037037	0.0454545	NA
3339	0	0	0	0	0	0	0	0	0	0	0	0	1	0	0	0	0	0	0	0	0	0	0	0	0	0	1	1	4	27	0.037037	0.0454545	NA
3340	0	0	0	0	0	0	0	0	0	0	0	0	1	0	0	0	0	0	0	0	0	0	0	0	0	0	1	1	4	27	0.037037	0.0454545	NA
3341	0	0	0	0	0	0	0	0	0	0	0	0	1	0	0	0	0	1	0	0	0	0	0	0	0	0	2	2	4	27	0.0740741	0.0909091	NA
3342	0	0	0	0	0	0	0	0	0	0	0	0	1	0	0	0	0	0	1	1	0	0	0	0	0	0	3	3	4	27	0.111111	0.136364	NA
3343	0	0	0	0	0	0	0	0	0	0	0	0	1	0	0	0	0	0	1	0	0	0	0	0	0	0	2	2	4	27	0.0740741	0.0909091	NA
3344	0	0	0	0	0	0	0	0	0	0	0	0	1	0	0	0	0	0	0	0	0	0	0	0	0	0	1	1	4	27	0.037037	0.0454545	NA
3345	0	0	0	0	0	0	0	0	0	0	0	0	1	0	0	0	0	0	0	0	0	0	0	0	0	0	1	1	4	27	0.037037	0.0454545	NA
3346	0	0	0	0	0	0	0	0	0	0	0	0	1	0	0	0	0	1	1	1	1	0	0	0	0	1	4	5	4	27	0.185185	0.181818	NA
3347	0	0	0	0	0	0	0	0	0	0	0	0	1	0	0	0	0	0	0	0	0	0	0	0	0	0	1	1	4	27	0.037037	0.0454545	NA
3348	0	0	0	0	0	0	0	0	0	0	0	0	1	0	0	0	0	0	1	0	0	0	0	0	0	0	2	2	4	27	0.0740741	0.0909091	NA
3349	0	0	0	0	0	0	0	0	0	0	0	0	1	0	0	0	0	0	0	0	0	0	0	0	0	0	1	1	4	27	0.037037	0.0454545	NA
3350	0	0	0	0	0	0	0	0	0	0	0	0	1	0	0	0	0	0	0	0	0	0	0	0	0	0	1	1	4	27	0.037037	0.0454545	NA
3351	0	0	0	0	0	0	0	0	0	0	0	0	1	0	0	0	0	0	0	0	0	0	0	0	0	0	1	1	4	27	0.037037	0.0454545	NA
3352	0	0	1	0	0	0	0	0	0	0	0	0	1	0	0	0	0	0	0	0	0	0	0	0	0	0	2	2	4	27	0.0740741	0.0909091	NA
3353	0	0	0	0	0	0	0	0	0	0	0	0	1	0	0	0	0	0	0	0	0	0	0	0	0	0	1	1	4	27	0.037037	0.0454545	NA
3354	0	0	0	0	0	0	0	0	0	0	0	0	1	0	0	0	0	0	0	1	0	0	0	0	0	0	2	2	4	27	0.0740741	0.0909091	NA
3355	0	0	0	0	0	0	0	0	0	0	0	0	1	0	0	0	0	1	0	0	0	0	0	0	0	0	2	2	4	27	0.0740741	0.0909091	NA
3356	0	0	0	0	0	0	0	0	0	0	0	0	1	0	0	0	NA	NA	NA	NA	0	0	0	0	0	0	1	1	0	23	0.0434783	0.0555556	NA
3357	0	0	0	0	0	0	1	0	0	0	0	0	1	0	0	0	0	0	0	1	0	0	0	0	0	0	3	3	4	27	0.111111	0.136364	NA
3358	0	0	0	0	0	0	0	0	0	0	0	0	1	0	0	0	0	0	1	0	0	0	0	0	0	0	2	2	4	27	0.0740741	0.0909091	NA
3359	0	0	0	0	0	0	0	0	0	0	0	0	1	0	0	0	0	0	0	1	0	0	0	0	0	0	2	2	4	27	0.0740741	0.0909091	NA
3360	1	0	1	0	0	0	1	0	0	0	0	0	1	0	0	0	0	0	0	1	0	0	0	0	0	0	5	5	4	27	0.185185	0.227273	NA
3362	0	0	0	0	0	0	0	0	0	0	0	0	1	0	0	0	0	1	0	0	0	0	0	0	0	0	2	2	4	27	0.0740741	0.0909091	NA
3364	0	0	1	0	0	0	0	0	0	0	0	0	1	0	0	0	0	0	0	0	0	0	0	0	0	0	2	2	4	27	0.0740741	0.0909091	NA
3365	0	0	0	0	0	0	0	0	0	0	0	0	1	0	0	0	0	0	0	0	0	0	0	0	0	0	1	1	4	27	0.037037	0.0454545	NA
3366	0	0	0	0	0	0	0	0	0	0	0	0	1	0	1	0	0	1	0	0	0	0	0	0	0	0	3	3	4	27	0.111111	0.136364	NA
3367	1	0	0	0	0	0	0	0	0	0	0	0	1	0	0	0	0	0	0	1	0	0	0	0	0	0	3	3	4	27	0.111111	0.136364	NA
3368	0	0	0	0	0	0	0	0	0	0	0	0	1	0	0	0	0	1	0	1	0	0	0	0	0	0	3	3	4	27	0.111111	0.136364	NA
3369	0	0	0	0	0	0	0	0	0	0	0	0	1	0	0	0	1	0	0	0	0	0	0	0	0	0	2	2	4	27	0.0740741	0.0909091	NA
3370	0	0	0	0	0	0	0	0	0	0	0	0	1	0	0	0	0	0	1	0	0	0	0	0	0	0	2	2	4	27	0.0740741	0.0909091	NA
3371	0	0	1	0	0	0	0	0	0	0	0	0	1	0	0	0	0	0	0	0	0	0	0	0	0	0	2	2	4	27	0.0740741	0.0909091	NA
3372	0	0	0	0	0	0	0	0	0	0	0	0	1	0	0	0	0	0	0	0	0	0	0	0	0	0	1	1	4	27	0.037037	0.0454545	NA
3373	0	0	0	0	0	0	0	0	0	0	0	0	1	0	0	0	0	1	0	0	0	0	0	0	0	0	2	2	4	27	0.0740741	0.0909091	NA
3374	0	0	1	0	0	0	0	0	0	0	0	0	1	0	0	0	0	1	1	1	0	0	0	0	0	0	5	5	4	27	0.185185	0.227273	NA
3375	0	0	0	0	0	0	0	0	0	0	0	0	1	0	0	0	0	0	0	0	0	0	0	0	0	0	1	1	4	27	0.037037	0.0454545	NA
3376	0	0	0	0	0	0	0	0	0	0	0	0	1	0	0	0	0	1	0	0	0	0	0	0	0	0	2	2	4	27	0.0740741	0.0909091	NA
3377	0	1	1	0	1	0	0	0	0	0	0	0	1	0	0	1	0	0	0	0	0	1	1	1	1	4	5	9	4	27	0.333333	0.227273	NA
3378	0	0	0	0	0	0	0	0	0	0	0	0	1	0	0	0	0	1	0	0	0	0	0	0	0	0	2	2	4	27	0.0740741	0.0909091	NA
3379	0	0	0	0	0	0	1	0	0	0	0	0	1	0	0	0	0	0	0	0	0	0	0	0	0	0	2	2	4	27	0.0740741	0.0909091	NA
3380	0	0	0	0	0	0	0	0	0	0	0	0	1	0	0	0	0	0	0	0	0	0	0	0	0	0	1	1	4	27	0.037037	0.0454545	NA
3381	0	0	0	0	0	0	0	0	0	0	0	0	1	0	0	0	0	0	0	0	0	0	0	0	0	0	1	1	4	27	0.037037	0.0454545	NA
3382	0	0	0	0	0	0	0	0	0	0	0	0	1	0	0	0	0	0	0	0	0	0	0	0	0	0	1	1	4	27	0.037037	0.0454545	NA
3383	0	0	0	0	0	0	0	0	0	0	0	0	1	0	0	0	0	0	0	0	0	0	0	0	0	0	1	1	4	27	0.037037	0.0454545	NA
3385	0	0	1	0	0	0	0	0	0	0	0	0	1	0	0	0	0	1	0	0	0	0	0	0	0	0	3	3	4	27	0.111111	0.136364	NA
3386	0	0	0	0	0	0	0	0	0	0	0	0	1	0	0	0	0	0	0	0	0	0	0	0	0	0	1	1	4	27	0.037037	0.0454545	NA
3387	0	0	0	0	0	0	0	0	0	0	0	0	1	0	0	0	0	0	0	0	0	0	0	0	0	0	1	1	4	27	0.037037	0.0454545	NA
3388	0	0	0	0	0	0	0	0	0	0	0	0	1	0	0	0	0	0	1	0	0	0	0	0	0	0	2	2	4	27	0.0740741	0.0909091	NA
3389	0	0	0	0	0	0	0	0	0	0	0	0	1	0	0	0	0	0	0	0	0	0	0	0	0	0	1	1	4	27	0.037037	0.0454545	NA
3391	0	0	1	0	0	0	1	0	0	0	0	0	1	0	0	0	0	0	0	0	0	0	0	0	0	0	3	3	4	27	0.111111	0.136364	NA
3392	0	0	0	0	0	0	0	0	0	0	0	0	1	0	0	0	0	1	0	0	0	0	0	0	0	0	2	2	4	27	0.0740741	0.0909091	NA
3393	0	0	0	0	0	0	0	0	0	0	0	0	1	0	0	0	0	0	0	0	0	0	0	0	0	0	1	1	4	27	0.037037	0.0454545	NA
3394	0	0	0	0	0	0	0	0	0	0	0	0	1	0	0	0	0	1	0	0	0	0	0	0	0	0	2	2	4	27	0.0740741	0.0909091	NA
3395	0	0	0	0	0	0	0	0	0	0	0	0	1	0	0	0	0	0	0	0	0	1	0	0	0	1	1	2	4	27	0.0740741	0.0454545	NA
3397	0	0	0	0	0	0	0	0	0	0	0	0	1	0	0	0	0	0	0	0	0	0	0	0	0	0	1	1	4	27	0.037037	0.0454545	NA
3400	0	0	0	0	0	0	0	0	0	0	0	0	1	0	0	0	0	0	0	0	0	0	0	0	0	0	1	1	4	27	0.037037	0.0454545	NA
3401	0	0	1	0	0	0	1	0	0	0	0	0	1	0	0	0	0	0	0	0	0	0	0	0	0	0	3	3	4	27	0.111111	0.136364	NA
3402	0	0	0	0	0	0	0	0	0	0	0	0	1	0	0	0	0	0	0	0	0	0	0	0	0	0	1	1	4	27	0.037037	0.0454545	NA
3403	0	0	0	0	0	0	0	0	0	0	0	0	1	0	0	0	0	0	0	1	0	0	0	0	0	0	2	2	4	27	0.0740741	0.0909091	NA
3404	1	0	0	1	0	0	0	0	1	0	0	0	1	0	1	0	0	0	0	0	0	0	0	0	0	0	5	5	4	27	0.185185	0.227273	NA
3405	0	0	0	0	0	0	0	0	0	0	0	0	1	0	0	0	0	0	0	0	0	0	0	0	0	0	1	1	4	27	0.037037	0.0454545	NA
3407	0	0	1	0	0	1	0	0	0	0	0	0	1	0	0	0	0	0	0	0	0	0	0	0	0	0	3	3	4	27	0.111111	0.136364	NA
3408	0	0	0	0	0	0	0	0	0	0	0	0	1	0	0	0	0	0	1	1	0	0	0	0	0	0	3	3	4	27	0.111111	0.136364	NA
3409	0	0	1	0	0	1	0	0	0	0	0	0	1	0	1	0	0	1	0	0	0	0	0	0	0	0	5	5	4	27	0.185185	0.227273	NA
3410	1	0	0	0	0	0	0	0	0	0	0	0	1	0	1	0	0	1	1	1	0	0	0	0	0	0	6	6	4	27	0.222222	0.272727	NA
3412	0	0	0	0	0	0	0	0	0	0	0	0	1	0	1	0	0	0	0	0	0	0	0	0	0	0	2	2	4	27	0.0740741	0.0909091	NA
3413	0	0	1	0	0	0	0	0	1	0	0	0	1	0	0	0	0	0	0	0	0	0	0	0	0	0	3	3	4	27	0.111111	0.136364	NA
3414	0	0	1	0	0	0	0	0	0	0	0	0	1	0	0	0	0	0	0	0	0	0	0	0	0	0	2	2	4	27	0.0740741	0.0909091	NA
3415	0	0	0	0	0	0	0	0	0	0	0	0	1	0	0	0	1	0	1	1	0	0	0	0	0	0	4	4	4	27	0.148148	0.181818	NA
3416	0	0	0	0	0	0	0	0	0	0	0	0	1	0	0	0	0	0	0	0	0	0	0	0	0	0	1	1	4	27	0.037037	0.0454545	NA
3418	0	0	0	0	0	0	0	0	0	0	0	0	1	0	0	0	0	0	1	0	0	0	0	0	0	0	2	2	4	27	0.0740741	0.0909091	NA
3419	0	0	0	0	0	0	0	0	0	0	0	0	1	0	0	0	0	1	0	0	0	0	0	0	0	0	2	2	4	27	0.0740741	0.0909091	NA
3420	0	0	0	0	0	0	0	0	0	0	0	0	1	0	0	0	0	1	0	0	0	0	0	0	0	0	2	2	4	27	0.0740741	0.0909091	NA
3422	0	0	0	0	0	0	0	0	0	0	0	0	1	0	1	0	0	0	0	1	0	0	0	0	0	0	3	3	4	27	0.111111	0.136364	NA
3423	0	0	0	0	0	0	0	0	0	0	0	0	1	0	0	0	0	0	0	0	0	0	0	0	0	0	1	1	4	27	0.037037	0.0454545	NA
3424	1	0	0	0	0	0	0	0	0	0	0	0	1	0	0	0	0	0	0	0	0	0	0	0	0	0	2	2	4	27	0.0740741	0.0909091	NA
3426	0	0	0	0	0	0	0	0	0	0	0	0	1	0	0	0	0	1	0	0	0	0	0	0	0	0	2	2	4	27	0.0740741	0.0909091	NA
3427	0	0	0	0	0	0	0	0	0	0	0	0	1	0	0	0	0	0	0	0	0	0	0	0	0	0	1	1	4	27	0.037037	0.0454545	NA
3428	0	0	0	0	0	0	0	0	0	0	0	0	1	0	0	0	0	1	0	0	0	0	0	0	0	0	2	2	4	27	0.0740741	0.0909091	NA
3431	0	0	0	0	0	0	0	0	0	0	0	0	1	0	0	0	0	0	0	0	0	0	0	0	0	0	1	1	4	27	0.037037	0.0454545	NA
3432	0	0	0	0	0	0	0	0	0	0	0	0	1	0	0	0	0	0	0	0	0	0	0	0	0	0	1	1	4	27	0.037037	0.0454545	NA
3433	0	0	0	0	0	0	0	0	0	0	0	0	1	0	0	0	0	1	0	1	0	0	0	0	0	0	3	3	4	27	0.111111	0.136364	NA
3434	0	0	0	0	0	0	0	0	0	0	0	0	1	0	0	0	0	1	0	0	0	0	0	0	0	0	2	2	4	27	0.0740741	0.0909091	NA
3435	0	0	0	0	0	0	0	0	0	0	0	0	1	0	0	0	0	0	0	0	0	0	0	0	0	0	1	1	4	27	0.037037	0.0454545	NA
3436	0	0	0	0	0	0	0	1	0	0	0	0	1	0	1	0	0	1	1	1	0	0	0	0	0	0	6	6	4	27	0.222222	0.272727	NA
3437	1	0	1	0	0	0	0	0	0	0	0	0	1	0	0	1	0	1	0	0	0	0	0	0	0	0	5	5	4	27	0.185185	0.227273	NA
3438	0	0	0	0	0	0	0	0	0	0	0	0	1	0	0	0	0	1	0	0	0	1	1	1	1	4	2	6	4	27	0.222222	0.0909091	NA
3439	0	0	0	0	0	0	0	0	0	0	0	0	1	0	0	0	0	0	0	0	0	0	0	0	0	0	1	1	4	27	0.037037	0.0454545	NA
3440	1	0	0	0	0	0	1	0	0	0	0	0	1	0	0	0	0	0	0	0	0	0	0	0	0	0	3	3	4	27	0.111111	0.136364	NA
3441	0	0	0	0	0	0	0	0	0	0	0	0	1	0	0	0	0	0	0	0	0	0	0	0	0	0	1	1	4	27	0.037037	0.0454545	NA
3442	0	0	0	0	0	0	0	0	0	0	0	0	1	0	0	0	1	0	0	1	0	0	0	0	0	0	3	3	4	27	0.111111	0.136364	NA
3443	0	0	0	0	0	0	0	0	0	0	0	0	1	0	0	0	0	0	0	0	0	0	0	0	0	0	1	1	4	27	0.037037	0.0454545	NA
3444	0	0	1	0	0	0	1	0	0	0	0	0	1	0	0	0	0	0	1	1	0	0	0	0	0	0	5	5	4	27	0.185185	0.227273	NA
3445	0	0	0	0	0	0	0	0	0	0	0	0	1	0	0	0	0	0	0	0	0	1	1	0	1	3	1	4	4	27	0.148148	0.0454545	NA
3446	0	0	0	0	0	0	0	0	0	0	0	0	1	0	0	0	0	0	0	0	0	0	0	0	0	0	1	1	4	27	0.037037	0.0454545	NA
3447	0	0	0	0	0	0	0	0	0	0	0	0	1	0	0	0	0	0	0	0	0	0	0	0	0	0	1	1	4	27	0.037037	0.0454545	NA
3448	0	0	0	0	0	0	0	0	0	0	0	0	1	0	0	0	0	0	0	0	0	0	0	0	0	0	1	1	4	27	0.037037	0.0454545	NA
3449	0	0	0	0	0	0	0	0	0	0	0	0	1	0	0	0	0	0	0	1	0	0	0	0	0	0	2	2	4	27	0.0740741	0.0909091	NA
3451	0	0	0	0	0	0	0	0	0	0	0	0	1	0	0	0	0	0	0	0	0	0	0	0	0	0	1	1	4	27	0.037037	0.0454545	NA
3453	0	0	0	0	0	0	0	0	0	0	0	0	1	0	0	0	0	1	0	0	0	0	0	0	0	0	2	2	4	27	0.0740741	0.0909091	NA
3454	0	0	0	0	0	0	0	0	0	0	0	0	1	0	0	0	0	0	0	0	0	0	0	0	0	0	1	1	4	27	0.037037	0.0454545	NA
3456	0	0	0	0	0	0	0	0	0	0	0	0	1	0	0	0	0	0	0	0	0	0	0	0	0	0	1	1	4	27	0.037037	0.0454545	NA
3457	0	0	0	0	0	0	1	0	0	0	0	0	1	0	0	0	0	0	0	0	0	0	0	0	0	0	2	2	4	27	0.0740741	0.0909091	NA
3459	0	0	0	0	0	0	0	0	0	0	0	0	1	0	0	0	0	0	0	0	0	0	0	0	0	0	1	1	4	27	0.037037	0.0454545	NA
3460	0	0	1	0	0	0	0	0	0	1	0	0	1	0	0	0	0	1	0	0	0	0	0	0	0	0	4	4	4	27	0.148148	0.181818	NA
3462	0	0	1	0	0	1	0	0	0	0	0	0	1	0	0	0	0	0	0	0	0	0	0	0	0	0	3	3	4	27	0.111111	0.136364	NA
3463	0	0	0	0	0	0	0	0	0	0	0	0	1	0	0	0	0	0	0	0	0	0	0	0	0	0	1	1	4	27	0.037037	0.0454545	NA
3465	0	0	0	0	0	0	0	0	0	0	0	0	1	0	0	0	0	1	0	0	0	0	0	0	0	0	2	2	4	27	0.0740741	0.0909091	NA
3467	0	0	0	0	0	0	0	0	0	0	0	0	1	0	0	0	0	1	0	0	0	0	0	0	0	0	2	2	4	27	0.0740741	0.0909091	NA
3470	0	0	0	0	0	0	0	0	0	0	0	0	1	0	0	0	0	0	0	0	0	0	0	0	0	0	1	1	4	27	0.037037	0.0454545	NA
3471	0	0	0	0	0	0	0	0	0	0	0	0	1	0	0	0	0	0	0	0	0	0	0	0	0	0	1	1	4	27	0.037037	0.0454545	NA
3473	0	0	0	0	0	0	0	0	0	0	0	0	1	0	1	0	0	0	0	1	0	0	0	0	0	0	3	3	4	27	0.111111	0.136364	NA
3474	0	0	0	0	0	0	0	0	0	0	0	0	1	0	0	0	0	0	0	0	0	0	0	0	0	0	1	1	4	27	0.037037	0.0454545	NA
3475	0	0	0	0	0	0	0	0	0	0	0	0	1	0	0	0	0	0	0	0	0	0	0	0	0	0	1	1	4	27	0.037037	0.0454545	NA
3477	0	0	0	0	0	0	0	0	0	0	0	0	1	0	0	0	0	0	0	0	0	0	0	0	0	0	1	1	4	27	0.037037	0.0454545	NA
3478	0	0	0	0	0	0	0	0	0	0	0	0	1	0	0	0	0	0	0	0	0	0	0	0	0	0	1	1	4	27	0.037037	0.0454545	NA
3479	0	0	0	0	0	0	0	0	0	0	0	0	1	0	0	0	0	0	0	0	0	0	0	0	0	0	1	1	4	27	0.037037	0.0454545	NA
3480	0	0	0	0	0	0	0	0	0	0	0	0	1	0	0	0	0	0	0	1	0	0	0	0	0	0	2	2	4	27	0.0740741	0.0909091	NA
3482	0	0	0	0	0	0	0	0	1	0	0	0	1	0	1	0	0	0	0	0	0	0	0	0	0	0	3	3	4	27	0.111111	0.136364	NA
3483	0	0	0	0	0	0	0	0	0	0	0	0	1	0	0	0	0	1	0	0	0	0	0	0	0	0	2	2	4	27	0.0740741	0.0909091	NA
3484	0	0	0	0	0	0	0	0	0	0	0	0	1	0	0	0	0	1	0	0	0	0	0	0	0	0	2	2	4	27	0.0740741	0.0909091	NA
3485	0	0	0	0	0	0	0	0	0	0	0	0	1	0	0	0	0	1	0	0	0	0	0	0	0	0	2	2	4	27	0.0740741	0.0909091	NA
3486	0	0	0	0	0	0	0	0	0	0	0	0	1	0	0	0	0	0	0	0	0	0	0	0	0	0	1	1	4	27	0.037037	0.0454545	NA
3487	0	0	1	0	0	0	0	0	0	0	0	0	1	0	0	0	0	0	0	0	0	0	0	0	0	0	2	2	4	27	0.0740741	0.0909091	NA
3488	0	0	0	0	0	0	0	0	0	0	0	0	1	0	0	0	0	0	0	0	0	0	0	0	0	0	1	1	4	27	0.037037	0.0454545	NA
3489	0	0	0	0	0	0	0	0	0	0	0	0	1	0	0	0	0	0	0	0	0	0	0	0	0	0	1	1	4	27	0.037037	0.0454545	NA
3490	0	0	0	0	0	0	0	0	0	0	0	0	1	0	0	0	0	1	0	0	0	0	0	0	0	0	2	2	4	27	0.0740741	0.0909091	NA
3491	0	0	0	0	0	0	0	0	0	0	0	0	1	0	0	0	0	0	0	0	0	0	0	0	0	0	1	1	4	27	0.037037	0.0454545	NA
3493	0	0	0	0	0	0	0	0	0	0	0	0	1	0	0	0	0	1	0	1	0	0	0	0	0	0	3	3	4	27	0.111111	0.136364	NA
3495	0	0	1	0	0	0	0	0	0	0	0	0	1	0	0	0	0	0	0	0	0	0	0	0	0	0	2	2	4	27	0.0740741	0.0909091	NA
3496	0	0	0	0	0	0	0	0	0	0	0	0	1	0	0	0	0	0	0	0	0	0	0	0	0	0	1	1	4	27	0.037037	0.0454545	NA
3497	0	0	0	0	0	0	0	0	0	0	0	0	1	0	1	0	0	0	0	0	0	0	0	0	0	0	2	2	4	27	0.0740741	0.0909091	NA
3498	0	0	0	0	0	0	0	0	0	0	0	0	1	0	0	0	0	0	0	1	0	0	0	0	0	0	2	2	4	27	0.0740741	0.0909091	NA
3502	0	0	1	0	0	0	0	0	0	0	0	0	1	0	0	0	0	0	0	0	0	0	0	0	0	0	2	2	4	27	0.0740741	0.0909091	NA
3504	0	0	0	0	0	0	0	0	1	0	0	0	1	0	0	0	0	1	1	0	0	0	0	0	0	0	4	4	4	27	0.148148	0.181818	NA
3506	0	0	0	0	0	0	0	0	0	0	0	0	1	0	0	0	0	0	1	1	0	0	0	0	0	0	3	3	4	27	0.111111	0.136364	NA
3507	0	0	0	0	0	0	0	0	0	0	0	0	1	0	0	0	1	0	0	0	0	0	0	0	0	0	2	2	4	27	0.0740741	0.0909091	NA
3508	0	0	0	0	0	0	0	0	0	0	0	0	1	0	0	0	0	0	0	0	0	0	0	0	0	0	1	1	4	27	0.037037	0.0454545	NA
3509	0	0	1	0	0	0	1	0	0	0	0	0	1	0	0	0	0	0	0	0	0	0	0	0	0	0	3	3	4	27	0.111111	0.136364	NA
3510	0	0	0	0	0	0	0	0	1	0	0	0	1	0	1	0	0	0	0	0	0	0	0	0	0	0	3	3	4	27	0.111111	0.136364	NA
3511	0	0	0	0	0	0	0	0	0	0	0	0	1	0	0	0	0	0	0	0	0	0	0	0	0	0	1	1	4	27	0.037037	0.0454545	NA
3512	0	0	0	0	0	0	0	0	0	0	0	0	1	0	0	0	0	0	1	0	0	0	0	0	0	0	2	2	4	27	0.0740741	0.0909091	NA
3513	0	0	0	0	0	0	0	0	0	0	0	0	1	0	0	0	0	0	0	1	0	0	0	0	0	0	2	2	4	27	0.0740741	0.0909091	NA
3514	0	0	1	0	0	0	0	0	0	0	0	0	1	0	0	0	0	0	0	1	0	0	0	0	0	0	3	3	4	27	0.111111	0.136364	NA
3516	0	0	0	0	0	0	0	0	0	0	0	0	1	0	0	0	1	0	1	1	0	0	0	0	0	0	4	4	4	27	0.148148	0.181818	NA
3517	0	0	0	0	0	0	0	0	0	0	0	0	1	0	0	0	0	0	1	0	0	0	0	0	0	0	2	2	4	27	0.0740741	0.0909091	NA
3518	0	0	0	0	0	0	0	0	0	0	0	0	1	0	0	0	0	0	0	0	0	0	0	0	0	0	1	1	4	27	0.037037	0.0454545	NA
3520	1	1	0	1	0	0	0	0	0	0	0	0	1	0	1	1	0	0	0	0	0	0	0	0	0	0	6	6	4	27	0.222222	0.272727	NA
3521	0	0	0	0	0	0	0	0	0	0	0	0	1	0	0	0	0	1	0	0	0	0	0	0	0	0	2	2	4	27	0.0740741	0.0909091	NA
3522	0	0	0	0	0	0	0	0	0	0	0	0	1	0	0	0	0	0	0	0	0	0	0	0	0	0	1	1	4	27	0.037037	0.0454545	NA
3523	0	0	0	0	0	0	0	0	0	0	0	0	1	0	0	0	0	0	0	0	0	0	0	0	0	0	1	1	4	27	0.037037	0.0454545	NA
3524	0	0	0	0	0	0	0	0	0	0	0	0	1	0	0	0	0	1	0	0	0	0	0	0	0	0	2	2	4	27	0.0740741	0.0909091	NA
3525	1	0	1	0	0	0	1	0	0	0	0	0	1	0	0	0	0	1	0	0	0	0	0	0	0	0	5	5	4	27	0.185185	0.227273	NA
3526	0	0	0	0	0	0	0	0	0	0	0	0	1	0	0	0	0	0	0	0	0	0	0	0	0	0	1	1	4	27	0.037037	0.0454545	NA
3527	0	0	0	0	0	0	0	0	0	0	0	0	1	0	0	0	0	0	0	0	0	0	0	0	0	0	1	1	4	27	0.037037	0.0454545	NA
3528	0	0	0	0	0	0	0	0	0	0	0	0	1	0	0	0	0	1	0	0	0	0	0	0	0	0	2	2	4	27	0.0740741	0.0909091	NA
3529	0	0	0	0	0	0	0	0	0	0	0	0	1	0	0	0	0	1	0	0	0	0	0	0	0	0	2	2	4	27	0.0740741	0.0909091	NA
3530	0	0	1	0	0	1	0	0	0	0	0	0	1	0	0	0	0	0	0	0	0	0	0	0	0	0	3	3	4	27	0.111111	0.136364	NA
3531	0	0	0	0	0	0	0	0	0	0	0	0	1	0	0	0	0	0	1	0	0	0	0	0	0	0	2	2	4	27	0.0740741	0.0909091	NA
3532	0	0	0	0	0	0	0	0	0	0	0	0	1	0	0	0	0	0	0	0	0	0	0	0	0	0	1	1	4	27	0.037037	0.0454545	NA
3533	0	0	0	0	0	0	0	0	0	0	0	0	1	0	0	0	0	0	0	0	0	0	0	0	0	0	1	1	4	27	0.037037	0.0454545	NA
3535	0	0	0	0	0	0	0	0	0	0	0	0	1	0	0	0	0	0	0	0	0	0	0	0	0	0	1	1	4	27	0.037037	0.0454545	NA
3536	0	0	0	0	0	0	0	0	0	0	0	0	1	0	0	0	0	0	0	1	0	0	0	0	0	0	2	2	4	27	0.0740741	0.0909091	NA
3538	0	0	0	0	0	0	0	0	0	0	0	0	1	0	0	0	0	0	0	0	0	0	0	0	0	0	1	1	4	27	0.037037	0.0454545	NA
3540	0	0	0	0	0	0	0	0	0	0	0	0	1	0	0	0	0	1	0	0	0	0	0	0	0	0	2	2	4	27	0.0740741	0.0909091	NA
3541	0	0	0	0	0	0	0	0	0	0	0	0	1	0	0	0	0	0	0	0	0	0	0	0	0	0	1	1	4	27	0.037037	0.0454545	NA
3543	0	0	0	0	0	0	0	0	0	0	0	0	1	0	1	0	0	0	0	0	0	0	0	0	0	0	2	2	4	27	0.0740741	0.0909091	NA
3544	0	0	0	0	0	0	0	0	0	0	0	0	1	0	0	0	0	1	0	0	0	0	0	0	0	0	2	2	4	27	0.0740741	0.0909091	NA
3546	0	0	1	0	0	1	0	0	0	0	0	0	1	0	0	0	0	0	0	0	0	0	0	0	0	0	3	3	4	27	0.111111	0.136364	NA
3547	0	0	0	0	0	0	0	0	0	1	0	0	1	0	0	0	0	1	0	0	0	0	0	0	0	0	3	3	4	27	0.111111	0.136364	NA
3549	0	0	0	0	0	0	0	0	0	0	0	0	1	0	0	0	0	0	0	0	0	0	0	0	0	0	1	1	4	27	0.037037	0.0454545	NA
3550	0	0	1	0	0	0	1	0	0	0	0	0	1	0	0	0	0	0	0	0	0	0	0	0	0	0	3	3	4	27	0.111111	0.136364	NA
3551	0	0	0	0	0	0	0	0	0	0	0	0	1	0	0	0	0	0	0	0	0	0	0	0	0	0	1	1	4	27	0.037037	0.0454545	NA
3554	0	0	0	0	0	0	0	0	0	0	0	0	1	0	0	0	0	0	0	0	0	0	0	0	0	0	1	1	4	27	0.037037	0.0454545	NA
3555	0	0	0	0	0	0	0	0	0	0	0	0	1	0	0	0	0	0	0	0	0	0	0	0	0	0	1	1	4	27	0.037037	0.0454545	NA
3558	0	1	1	0	0	1	0	0	0	0	0	0	1	0	0	0	1	0	1	1	0	0	0	0	0	0	7	7	4	27	0.259259	0.318182	NA
3559	1	0	0	0	0	0	0	0	0	0	0	0	1	0	0	0	0	1	0	0	1	0	0	0	0	1	3	4	4	27	0.148148	0.136364	NA
3560	0	0	0	0	0	0	0	0	0	0	0	0	1	0	0	0	0	0	0	1	0	0	0	0	0	0	2	2	4	27	0.0740741	0.0909091	NA
3561	0	0	0	0	0	0	0	0	0	0	0	0	1	0	0	0	0	0	0	0	0	0	0	0	0	0	1	1	4	27	0.037037	0.0454545	NA
3562	0	0	0	0	0	0	0	0	0	0	0	0	1	0	0	0	0	0	0	0	0	0	0	0	0	0	1	1	4	27	0.037037	0.0454545	NA
3563	0	0	0	0	0	0	0	0	0	0	0	0	1	0	0	0	0	0	0	0	0	0	0	0	0	0	1	1	4	27	0.037037	0.0454545	NA
3564	0	0	0	0	0	0	0	0	0	0	0	0	1	0	0	0	0	0	0	1	0	0	0	0	0	0	2	2	4	27	0.0740741	0.0909091	NA
3565	0	0	0	0	0	0	0	0	0	0	0	0	1	0	0	0	0	0	0	0	0	0	0	0	0	0	1	1	4	27	0.037037	0.0454545	NA
3566	0	0	1	0	0	0	1	0	0	0	0	0	1	0	0	0	0	0	0	0	0	0	0	0	0	0	3	3	4	27	0.111111	0.136364	NA
3567	0	0	0	0	0	0	0	0	0	0	0	0	1	0	0	0	0	1	0	0	0	0	0	0	0	0	2	2	4	27	0.0740741	0.0909091	NA
3568	0	0	1	0	0	0	0	0	0	0	0	0	1	0	0	0	0	1	1	1	0	0	0	0	0	0	5	5	4	27	0.185185	0.227273	NA
3569	0	0	0	0	0	0	0	0	0	0	0	0	1	0	0	0	0	0	0	0	0	0	0	0	0	0	1	1	4	27	0.037037	0.0454545	NA
3570	0	0	0	0	0	0	0	0	0	0	0	0	1	0	0	0	0	0	0	0	0	0	0	0	0	0	1	1	4	27	0.037037	0.0454545	NA
3571	0	0	0	0	0	0	0	0	0	0	0	0	1	0	0	0	0	0	0	0	0	0	0	0	0	0	1	1	4	27	0.037037	0.0454545	NA
3572	0	0	0	0	0	0	0	0	0	0	0	0	1	0	0	0	0	0	0	0	0	0	0	0	0	0	1	1	4	27	0.037037	0.0454545	NA
3575	0	0	0	0	0	0	0	0	0	0	0	0	1	0	0	0	0	1	0	0	0	0	0	0	0	0	2	2	4	27	0.0740741	0.0909091	NA
3576	0	0	0	0	0	0	0	0	0	0	0	0	1	0	0	0	1	0	0	0	0	0	0	0	0	0	2	2	4	27	0.0740741	0.0909091	NA
3577	0	0	0	0	0	0	0	0	0	0	0	0	1	0	0	0	NA	1	0	0	0	0	0	0	0	0	2	2	3	26	0.0769231	0.0952381	NA
3578	0	0	0	0	0	0	0	0	0	0	0	0	1	0	0	0	0	1	0	0	0	0	0	0	0	0	2	2	4	27	0.0740741	0.0909091	NA
3580	0	0	0	0	0	0	0	0	0	0	0	0	1	0	0	0	0	0	0	0	0	0	0	0	0	0	1	1	4	27	0.037037	0.0454545	NA
3581	0	0	0	0	0	0	0	0	0	0	0	0	1	0	0	0	0	0	0	0	0	0	0	0	0	0	1	1	4	27	0.037037	0.0454545	NA
3582	0	0	0	0	0	0	0	0	0	0	0	0	1	0	0	0	0	0	0	0	0	0	0	0	0	0	1	1	4	27	0.037037	0.0454545	NA
3583	0	1	0	0	1	0	0	0	0	0	0	0	1	0	0	0	0	1	0	1	0	0	0	0	0	0	5	5	4	27	0.185185	0.227273	NA
3584	0	0	0	0	0	0	0	0	0	0	0	0	1	0	0	0	0	0	0	1	0	0	0	0	0	0	2	2	4	27	0.0740741	0.0909091	NA
3585	0	0	0	0	0	0	0	0	0	0	0	0	1	0	0	0	0	0	0	0	0	0	0	0	0	0	1	1	4	27	0.037037	0.0454545	NA
3586	0	0	0	0	0	0	0	0	0	0	0	0	1	0	0	0	0	0	0	0	0	0	0	0	0	0	1	1	4	27	0.037037	0.0454545	NA
3589	0	0	0	0	0	0	0	0	0	0	0	0	1	0	0	0	0	0	0	0	0	0	0	0	0	0	1	1	4	27	0.037037	0.0454545	NA
3591	0	0	0	0	0	0	0	0	0	0	0	0	1	0	0	0	0	0	0	0	0	0	0	0	0	0	1	1	4	27	0.037037	0.0454545	NA
3592	0	0	1	0	0	0	0	0	0	0	0	0	1	0	0	0	0	0	0	0	0	0	0	0	0	0	2	2	4	27	0.0740741	0.0909091	NA
3593	0	0	0	0	0	0	0	0	0	0	0	0	1	0	0	0	0	0	0	0	0	0	0	0	0	0	1	1	4	27	0.037037	0.0454545	NA
3594	0	0	0	0	0	0	0	0	0	0	0	0	1	0	0	0	0	0	0	0	0	0	0	0	0	0	1	1	4	27	0.037037	0.0454545	NA
3595	0	0	0	0	0	0	0	0	0	0	0	0	1	0	0	0	0	0	0	1	0	0	0	0	0	0	2	2	4	27	0.0740741	0.0909091	NA
3598	0	0	0	0	0	0	0	0	0	0	0	0	1	0	0	0	0	0	0	0	0	0	0	0	0	0	1	1	4	27	0.037037	0.0454545	NA
3599	1	0	1	0	0	0	1	0	0	0	1	0	1	0	0	0	0	0	0	0	0	0	0	0	0	0	5	5	4	27	0.185185	0.227273	NA
3600	1	0	1	0	0	0	0	0	0	0	0	0	1	0	0	0	0	0	0	0	0	0	0	0	0	0	3	3	4	27	0.111111	0.136364	NA
3601	0	0	0	0	0	0	0	0	0	0	0	0	1	0	0	0	0	0	1	0	0	0	0	0	0	0	2	2	4	27	0.0740741	0.0909091	NA
3602	0	0	0	0	0	0	0	0	0	0	0	0	1	0	0	0	0	0	0	0	0	0	0	0	0	0	1	1	4	27	0.037037	0.0454545	NA
3603	0	0	1	0	0	0	0	0	0	0	0	0	1	0	0	0	0	0	0	0	0	0	0	0	0	0	2	2	4	27	0.0740741	0.0909091	NA
3604	1	0	1	0	0	0	0	0	0	0	0	0	1	0	0	0	0	0	0	1	0	0	0	0	0	0	4	4	4	27	0.148148	0.181818	NA
3605	0	0	0	0	0	0	0	0	0	0	0	0	1	0	0	0	0	1	0	0	0	0	0	0	0	0	2	2	4	27	0.0740741	0.0909091	NA
3606	0	0	0	0	0	0	0	0	0	0	0	0	1	0	0	0	0	0	0	0	0	0	0	0	0	0	1	1	4	27	0.037037	0.0454545	NA
3607	0	0	0	0	0	0	0	0	0	0	0	0	1	0	0	0	1	0	0	1	0	0	0	0	0	0	3	3	4	27	0.111111	0.136364	NA
3608	0	0	0	0	0	0	0	0	0	0	0	0	1	0	0	0	0	0	0	0	0	0	0	0	0	0	1	1	4	27	0.037037	0.0454545	NA
3610	0	0	0	0	0	0	0	0	0	0	0	0	1	0	0	0	0	0	0	0	0	0	0	0	0	0	1	1	4	27	0.037037	0.0454545	NA
3611	0	0	0	0	0	0	0	0	1	0	0	0	1	0	1	0	0	0	0	0	0	0	0	0	0	0	3	3	4	27	0.111111	0.136364	NA
3614	0	0	0	0	0	0	0	0	0	0	0	0	1	0	0	0	0	1	0	0	0	0	0	0	0	0	2	2	4	27	0.0740741	0.0909091	NA
3615	0	0	0	0	0	0	0	0	0	0	0	0	1	0	0	0	0	1	0	0	0	0	0	0	0	0	2	2	4	27	0.0740741	0.0909091	NA
3616	0	0	0	0	0	0	0	0	0	0	0	0	1	0	0	0	0	0	0	0	0	0	0	0	0	0	1	1	4	27	0.037037	0.0454545	NA
3617	0	0	0	0	0	0	0	0	0	0	0	0	1	0	0	0	0	0	0	0	0	0	0	0	0	0	1	1	4	27	0.037037	0.0454545	NA
3618	0	0	0	0	0	0	0	0	0	0	0	0	1	0	0	0	0	0	0	0	0	0	0	0	0	0	1	1	4	27	0.037037	0.0454545	NA
3622	0	0	1	0	0	0	1	0	0	0	0	0	1	0	0	0	0	0	0	0	0	0	0	0	0	0	3	3	4	27	0.111111	0.136364	NA
3623	0	0	0	0	0	0	0	0	0	0	0	0	1	0	0	0	0	0	0	0	0	0	0	0	0	0	1	1	4	27	0.037037	0.0454545	NA
3624	0	0	0	0	0	0	1	0	0	0	0	0	1	0	0	0	0	0	0	1	0	0	0	0	0	0	3	3	4	27	0.111111	0.136364	NA
3625	0	0	0	0	0	0	0	0	0	0	0	0	1	0	0	0	0	0	1	1	0	0	0	0	0	0	3	3	4	27	0.111111	0.136364	NA
3626	0	0	0	0	0	0	0	0	0	0	0	0	1	0	0	0	0	0	0	0	0	0	0	0	0	0	1	1	4	27	0.037037	0.0454545	NA
3628	0	0	0	0	0	0	0	0	0	0	0	0	1	0	0	0	0	1	0	0	0	0	0	0	0	0	2	2	4	27	0.0740741	0.0909091	NA
3629	0	0	0	0	0	0	0	0	0	0	0	0	1	0	0	0	0	0	0	1	0	0	0	0	0	0	2	2	4	27	0.0740741	0.0909091	NA
3630	0	0	0	0	0	0	0	0	0	0	0	0	1	0	0	0	0	0	0	0	0	0	0	0	0	0	1	1	4	27	0.037037	0.0454545	NA
3631	0	0	0	0	0	0	0	0	0	0	0	0	1	0	0	0	0	1	0	0	0	0	0	0	0	0	2	2	4	27	0.0740741	0.0909091	NA
3632	0	0	0	0	0	0	0	0	0	0	0	0	1	0	0	0	0	1	0	0	0	0	0	0	0	0	2	2	4	27	0.0740741	0.0909091	NA
3633	0	0	0	0	0	0	0	0	0	0	0	0	1	0	0	0	0	0	0	0	0	0	0	0	0	0	1	1	4	27	0.037037	0.0454545	NA
3634	0	0	0	0	0	0	0	0	0	0	0	0	1	0	0	0	0	1	0	0	0	0	0	0	0	0	2	2	4	27	0.0740741	0.0909091	NA
3635	0	0	0	0	0	0	0	0	0	0	0	0	1	0	0	0	0	1	0	0	0	0	0	0	0	0	2	2	4	27	0.0740741	0.0909091	NA
3636	0	0	1	0	0	0	0	0	0	0	0	0	1	0	0	0	0	0	0	0	0	0	0	0	0	0	2	2	4	27	0.0740741	0.0909091	NA
3637	0	0	0	0	0	0	0	0	0	0	0	0	1	0	0	0	0	0	0	0	0	0	0	0	0	0	1	1	4	27	0.037037	0.0454545	NA
3639	0	0	0	0	0	0	0	0	0	0	0	0	1	0	0	0	0	0	1	0	0	0	0	0	0	0	2	2	4	27	0.0740741	0.0909091	NA
3640	0	0	0	0	0	0	0	0	0	0	0	0	1	0	0	0	0	0	0	0	0	0	0	1	0	1	1	2	4	27	0.0740741	0.0454545	NA
3642	0	0	0	0	0	0	0	0	0	0	0	0	1	0	0	0	0	0	0	0	0	0	0	0	0	0	1	1	4	27	0.037037	0.0454545	NA
3644	0	0	0	0	0	0	0	0	0	0	0	0	1	0	0	0	0	1	0	0	1	0	0	0	0	1	2	3	4	27	0.111111	0.0909091	NA
3645	1	0	1	0	0	0	0	0	0	0	0	0	1	0	0	0	0	0	0	0	0	0	0	0	0	0	3	3	4	27	0.111111	0.136364	NA
3647	0	0	0	0	0	0	0	0	0	0	0	0	1	0	0	0	0	0	0	0	0	0	0	0	0	0	1	1	4	27	0.037037	0.0454545	NA
3648	0	0	0	0	0	0	0	0	0	0	0	0	1	0	0	0	0	0	0	0	0	0	0	0	0	0	1	1	4	27	0.037037	0.0454545	NA
3650	0	0	0	0	0	0	0	0	0	0	0	0	1	0	0	0	0	0	0	0	0	0	0	0	0	0	1	1	4	27	0.037037	0.0454545	NA
3653	0	0	0	0	0	0	0	0	0	0	0	0	1	0	0	0	0	0	0	0	0	0	0	0	0	0	1	1	4	27	0.037037	0.0454545	NA
3654	0	0	0	0	0	0	0	0	0	0	0	0	1	0	0	0	0	1	0	0	0	0	0	0	0	0	2	2	4	27	0.0740741	0.0909091	NA
3656	0	0	0	0	0	0	0	0	0	0	0	0	1	0	0	0	0	1	0	0	0	0	0	0	0	0	2	2	4	27	0.0740741	0.0909091	NA
3659	1	0	0	0	0	0	0	0	0	0	0	0	1	0	0	0	0	0	0	1	0	0	0	0	0	0	3	3	4	27	0.111111	0.136364	NA
3662	0	0	0	0	0	0	0	0	0	0	0	0	1	0	0	0	NA	NA	NA	NA	0	0	0	0	0	0	1	1	0	23	0.0434783	0.0555556	NA
3663	0	1	1	0	1	0	0	0	0	0	0	0	1	0	0	0	0	0	0	0	0	0	0	0	0	0	4	4	4	27	0.148148	0.181818	NA
3666	0	0	0	0	0	0	0	0	0	0	0	0	1	0	0	0	0	0	1	1	0	0	0	0	0	0	3	3	4	27	0.111111	0.136364	NA
3667	0	0	0	0	0	0	0	0	0	0	0	0	1	0	0	0	0	1	0	0	0	0	0	0	0	0	2	2	4	27	0.0740741	0.0909091	NA
3668	0	0	0	0	0	0	0	0	0	0	0	0	1	0	0	0	0	1	0	0	0	0	0	0	0	0	2	2	4	27	0.0740741	0.0909091	NA
3670	0	0	0	0	0	0	0	0	0	0	0	0	1	0	0	0	0	0	0	0	0	0	0	0	0	0	1	1	4	27	0.037037	0.0454545	NA
3671	0	0	0	0	0	0	0	0	0	0	0	0	1	0	0	0	0	1	0	0	0	0	0	0	0	0	2	2	4	27	0.0740741	0.0909091	NA
3672	0	0	0	0	0	0	0	0	0	0	0	0	1	0	0	0	0	1	0	0	0	0	0	0	0	0	2	2	4	27	0.0740741	0.0909091	NA
3674	0	0	0	0	0	0	0	0	0	0	0	0	1	0	0	0	0	0	0	0	0	0	0	0	0	0	1	1	4	27	0.037037	0.0454545	NA
3675	0	0	0	0	0	0	0	0	0	0	0	0	1	0	0	0	0	1	0	0	0	0	0	0	0	0	2	2	4	27	0.0740741	0.0909091	NA
3679	0	0	0	0	0	0	0	0	0	0	0	0	1	0	0	0	0	1	0	0	0	0	0	0	0	0	2	2	4	27	0.0740741	0.0909091	NA
3680	0	0	1	0	0	1	0	0	0	0	0	0	1	0	0	0	0	0	1	0	0	0	0	0	0	0	4	4	4	27	0.148148	0.181818	NA
3681	0	0	0	0	0	0	0	0	0	0	0	0	1	0	0	0	0	0	0	0	0	0	0	0	0	0	1	1	4	27	0.037037	0.0454545	NA
3682	0	0	0	0	0	0	0	0	0	0	0	0	1	0	0	0	0	0	0	0	0	0	0	0	0	0	1	1	4	27	0.037037	0.0454545	NA
3683	0	0	0	0	0	0	0	0	0	0	0	0	1	0	0	0	0	0	0	0	0	0	0	0	0	0	1	1	4	27	0.037037	0.0454545	NA
3684	0	0	0	0	0	0	0	0	0	0	0	0	1	0	0	0	0	0	0	0	0	0	0	0	0	0	1	1	4	27	0.037037	0.0454545	NA
3685	0	0	0	0	0	0	0	0	0	0	0	0	1	0	0	0	0	0	0	0	0	0	0	0	0	0	1	1	4	27	0.037037	0.0454545	NA
3686	0	0	1	0	0	0	1	0	0	0	0	0	1	0	0	0	0	0	0	0	0	0	0	0	0	0	3	3	4	27	0.111111	0.136364	NA
3687	0	0	0	0	0	0	0	0	0	0	0	0	1	0	0	0	0	0	0	0	0	0	0	0	0	0	1	1	4	27	0.037037	0.0454545	NA
3688	0	0	0	0	0	0	0	0	0	0	0	0	1	0	0	0	1	0	0	0	0	0	0	0	0	0	2	2	4	27	0.0740741	0.0909091	NA
3689	1	0	1	0	0	0	0	0	0	0	0	0	1	0	0	0	0	0	0	0	0	0	0	0	0	0	3	3	4	27	0.111111	0.136364	NA
3690	0	0	1	0	0	0	0	0	0	0	0	0	1	0	0	0	NA	NA	NA	NA	0	0	0	0	0	0	2	2	0	23	0.0869565	0.111111	NA
3691	0	0	0	0	0	0	0	0	0	0	0	0	1	0	0	0	0	0	0	0	0	0	0	0	0	0	1	1	4	27	0.037037	0.0454545	NA
3692	0	0	0	0	0	0	0	0	0	0	0	0	1	0	0	0	0	0	0	0	0	0	0	0	0	0	1	1	4	27	0.037037	0.0454545	NA
3693	0	0	0	0	0	0	0	0	0	0	0	0	1	0	0	0	0	0	0	0	0	0	0	0	0	0	1	1	4	27	0.037037	0.0454545	NA
3694	0	0	0	0	0	0	0	0	0	0	0	0	1	0	0	0	0	0	0	1	0	0	0	0	0	0	2	2	4	27	0.0740741	0.0909091	NA
3696	0	0	0	0	0	0	0	0	0	0	0	0	1	0	0	0	0	1	0	1	0	0	0	0	0	0	3	3	4	27	0.111111	0.136364	NA
3697	0	0	0	0	0	0	0	0	0	0	0	0	1	0	0	0	0	0	0	0	0	0	0	0	0	0	1	1	4	27	0.037037	0.0454545	NA
3698	0	0	0	0	0	0	0	0	0	0	0	0	1	0	0	0	0	0	0	0	0	0	0	0	0	0	1	1	4	27	0.037037	0.0454545	NA
3699	0	0	0	0	0	0	0	0	0	0	0	0	1	0	0	0	0	0	0	0	0	0	0	0	0	0	1	1	4	27	0.037037	0.0454545	NA
3700	0	0	0	0	0	0	0	0	0	0	0	0	1	0	0	0	1	0	0	0	0	0	0	0	0	0	2	2	4	27	0.0740741	0.0909091	NA
3701	0	0	0	0	0	0	1	0	0	0	0	0	1	0	0	0	0	0	0	0	0	0	0	0	0	0	2	2	4	27	0.0740741	0.0909091	NA
3702	0	0	0	0	0	0	0	0	0	0	0	0	1	0	0	0	0	1	0	0	0	0	0	0	0	0	2	2	4	27	0.0740741	0.0909091	NA
3704	0	0	1	0	0	0	0	0	0	0	0	0	1	0	0	0	0	0	0	0	0	0	0	0	0	0	2	2	4	27	0.0740741	0.0909091	NA
3705	0	0	0	0	0	0	0	0	0	0	0	0	1	0	0	0	0	0	0	0	0	0	0	0	0	0	1	1	4	27	0.037037	0.0454545	NA
3706	0	0	0	0	0	0	0	0	0	0	0	0	1	0	0	0	0	0	0	0	0	0	0	0	0	0	1	1	4	27	0.037037	0.0454545	NA
3707	0	0	0	0	0	0	0	0	0	0	0	0	1	0	0	0	0	0	0	0	0	0	0	0	0	0	1	1	4	27	0.037037	0.0454545	NA
3708	0	0	0	0	0	0	0	0	0	0	0	0	1	0	0	0	0	0	0	0	0	0	0	0	0	0	1	1	4	27	0.037037	0.0454545	NA
3709	0	0	0	0	0	0	0	0	0	0	0	0	1	0	0	0	NA	NA	NA	NA	0	0	0	0	0	0	1	1	0	23	0.0434783	0.0555556	NA
3710	0	0	0	0	0	0	0	0	0	0	0	0	1	0	0	0	0	0	0	0	0	0	0	0	0	0	1	1	4	27	0.037037	0.0454545	NA
3711	0	0	1	0	0	0	1	0	0	0	0	0	1	0	0	0	0	1	0	0	0	0	0	0	0	0	4	4	4	27	0.148148	0.181818	NA
3712	0	0	0	0	0	0	0	0	0	0	0	0	1	0	0	0	0	0	0	0	0	0	0	0	0	0	1	1	4	27	0.037037	0.0454545	NA
3713	0	0	0	0	0	0	0	0	0	0	0	0	1	0	0	0	NA	NA	NA	NA	0	0	0	0	0	0	1	1	0	23	0.0434783	0.0555556	NA
3714	0	0	0	0	0	0	0	0	0	0	0	0	1	0	0	0	0	0	0	1	0	0	0	0	0	0	2	2	4	27	0.0740741	0.0909091	NA
3716	0	0	0	0	0	0	0	0	0	0	0	0	1	0	0	0	0	0	0	0	0	0	0	0	0	0	1	1	4	27	0.037037	0.0454545	NA
3717	0	0	0	0	0	0	0	0	0	0	0	0	1	0	0	0	0	1	1	0	0	0	0	0	0	0	3	3	4	27	0.111111	0.136364	NA
3719	0	0	0	0	0	0	0	0	0	0	0	0	1	0	0	0	0	0	0	0	0	0	0	0	0	0	1	1	4	27	0.037037	0.0454545	NA
3720	0	0	0	0	0	0	0	0	0	0	0	0	1	0	0	0	0	0	0	1	0	0	0	0	0	0	2	2	4	27	0.0740741	0.0909091	NA
3721	0	0	0	0	0	0	0	0	0	0	0	0	1	0	0	0	0	1	0	0	0	0	0	0	0	0	2	2	4	27	0.0740741	0.0909091	NA
3722	0	0	0	0	0	0	0	0	0	0	0	0	1	0	0	0	0	1	0	0	0	0	0	0	0	0	2	2	4	27	0.0740741	0.0909091	NA
3723	0	0	0	0	0	0	0	0	0	0	0	0	1	0	0	0	0	0	0	0	0	0	0	0	0	0	1	1	4	27	0.037037	0.0454545	NA
3724	0	0	0	0	0	0	0	0	0	0	0	0	1	0	0	0	0	0	0	0	0	0	0	0	0	0	1	1	4	27	0.037037	0.0454545	NA
3725	0	0	0	0	0	0	0	0	0	0	0	0	1	0	0	0	0	1	0	0	0	0	0	0	0	0	2	2	4	27	0.0740741	0.0909091	NA
3726	0	0	0	0	0	0	0	0	0	0	0	0	1	0	0	0	0	0	0	1	0	0	0	0	0	0	2	2	4	27	0.0740741	0.0909091	NA
3727	0	0	0	0	0	0	0	0	0	0	0	0	1	0	0	0	0	0	0	1	0	0	0	0	0	0	2	2	4	27	0.0740741	0.0909091	NA
3728	0	0	0	0	0	0	0	0	0	0	0	0	1	0	0	0	0	1	0	0	0	0	0	0	0	0	2	2	4	27	0.0740741	0.0909091	NA
3729	0	0	0	0	0	0	0	0	0	0	0	0	1	0	1	0	0	0	0	0	0	0	0	0	0	0	2	2	4	27	0.0740741	0.0909091	NA
3731	0	0	0	0	0	0	0	0	0	0	0	0	1	0	0	0	0	0	0	0	0	0	0	0	0	0	1	1	4	27	0.037037	0.0454545	NA
3732	0	0	0	0	0	0	0	0	0	0	0	0	1	0	0	0	0	0	0	0	0	0	0	0	0	0	1	1	4	27	0.037037	0.0454545	NA
3733	0	0	0	0	0	0	0	0	0	0	0	0	1	0	0	0	0	0	0	0	0	0	0	0	0	0	1	1	4	27	0.037037	0.0454545	NA
3735	0	0	0	0	0	0	0	0	0	0	0	0	1	0	0	0	0	0	0	0	0	0	0	0	0	0	1	1	4	27	0.037037	0.0454545	NA
3736	0	0	0	0	0	0	0	0	0	0	0	0	1	0	0	0	0	0	0	1	0	0	0	0	0	0	2	2	4	27	0.0740741	0.0909091	NA
3737	0	0	0	0	0	0	0	0	0	0	0	0	1	0	0	0	0	0	0	0	0	0	0	0	0	0	1	1	4	27	0.037037	0.0454545	NA
3738	0	0	1	0	0	0	0	0	0	0	0	0	1	0	0	0	0	0	0	0	0	0	0	0	0	0	2	2	4	27	0.0740741	0.0909091	NA
3739	0	0	0	0	0	0	0	0	0	0	0	0	1	0	0	0	0	0	0	0	0	0	0	0	0	0	1	1	4	27	0.037037	0.0454545	NA
3740	0	0	0	0	0	0	0	0	0	0	0	0	1	0	0	0	0	0	0	0	0	0	0	0	0	0	1	1	4	27	0.037037	0.0454545	NA
3741	0	0	1	0	0	0	1	0	0	0	0	0	1	0	0	0	0	0	0	0	0	0	0	0	0	0	3	3	4	27	0.111111	0.136364	NA
3742	0	0	0	0	0	0	0	0	0	0	0	0	1	0	0	0	0	0	0	0	0	1	0	0	0	1	1	2	4	27	0.0740741	0.0454545	NA
3743	0	0	0	0	0	0	0	0	0	0	0	0	1	0	0	0	0	0	0	0	0	0	0	0	0	0	1	1	4	27	0.037037	0.0454545	NA
3744	0	0	0	0	0	0	0	0	0	0	0	0	1	0	0	0	0	1	0	0	0	0	0	0	0	0	2	2	4	27	0.0740741	0.0909091	NA
3745	0	0	0	0	0	0	0	0	0	0	0	0	1	0	0	0	0	0	0	0	0	0	0	0	0	0	1	1	4	27	0.037037	0.0454545	NA
3746	0	1	0	0	0	0	0	0	0	0	0	0	1	0	0	0	0	0	0	0	0	0	0	0	0	0	2	2	4	27	0.0740741	0.0909091	NA
3747	0	0	0	0	0	0	0	0	0	0	0	0	1	0	0	0	0	0	1	1	0	0	0	0	0	0	3	3	4	27	0.111111	0.136364	NA
3749	0	0	0	0	0	0	0	0	0	0	0	0	1	0	0	0	0	0	0	0	0	0	0	0	0	0	1	1	4	27	0.037037	0.0454545	NA
3750	1	0	1	0	0	0	0	0	0	0	0	0	1	0	0	0	0	1	0	0	0	0	0	0	0	0	4	4	4	27	0.148148	0.181818	NA
3752	0	0	0	0	0	0	1	0	0	0	0	0	1	0	0	0	0	1	0	0	0	0	0	0	0	0	3	3	4	27	0.111111	0.136364	NA
3754	0	0	0	0	0	0	0	0	0	0	0	0	1	0	0	0	1	0	0	0	0	0	0	0	0	0	2	2	4	27	0.0740741	0.0909091	NA
3757	0	0	0	0	0	0	0	0	0	0	0	0	1	0	0	0	0	0	1	0	0	0	0	0	0	0	2	2	4	27	0.0740741	0.0909091	NA
3758	0	0	0	0	0	0	0	0	0	0	0	0	1	0	0	0	0	1	0	0	0	0	0	0	0	0	2	2	4	27	0.0740741	0.0909091	NA
3759	0	0	0	0	0	0	0	0	0	0	0	0	1	0	0	0	0	0	0	0	0	0	0	0	0	0	1	1	4	27	0.037037	0.0454545	NA
3760	0	0	1	0	0	0	0	0	0	0	0	0	1	0	1	0	0	1	0	0	0	0	0	0	0	0	4	4	4	27	0.148148	0.181818	NA
3761	0	0	1	0	0	0	0	0	0	0	0	0	1	0	0	0	0	0	0	0	1	0	0	1	1	3	2	5	4	27	0.185185	0.0909091	NA
3762	0	0	1	0	0	0	0	0	0	0	0	0	1	0	0	0	0	0	0	0	0	0	0	0	0	0	2	2	4	27	0.0740741	0.0909091	NA
3763	0	0	0	0	0	0	0	0	0	0	0	0	1	0	0	0	0	0	0	0	0	0	0	0	0	0	1	1	4	27	0.037037	0.0454545	NA
3765	0	0	0	0	0	0	0	0	0	0	0	0	1	0	0	0	0	1	0	0	0	0	1	1	1	3	2	5	4	27	0.185185	0.0909091	NA
3766	0	0	0	0	0	0	0	0	0	0	0	0	1	0	0	0	0	0	0	0	0	0	0	0	0	0	1	1	4	27	0.037037	0.0454545	NA
3767	0	0	0	0	0	0	0	0	0	0	0	0	1	0	0	0	0	0	1	0	0	0	0	0	0	0	2	2	4	27	0.0740741	0.0909091	NA
3769	0	0	0	0	0	0	0	0	0	0	0	0	1	0	0	0	0	0	0	0	0	0	0	0	0	0	1	1	4	27	0.037037	0.0454545	NA
3772	0	0	0	0	0	0	0	0	0	0	0	0	1	0	0	0	0	1	0	1	0	0	0	0	0	0	3	3	4	27	0.111111	0.136364	NA
3773	1	0	1	1	0	0	0	0	0	0	0	0	1	0	1	0	0	0	0	0	0	0	0	0	0	0	5	5	4	27	0.185185	0.227273	NA
3774	0	0	0	0	0	0	0	0	0	0	0	0	1	0	0	0	0	0	0	0	0	0	0	0	0	0	1	1	4	27	0.037037	0.0454545	NA
3775	0	0	0	0	0	0	0	0	0	0	0	0	1	0	0	0	0	0	0	0	0	0	0	0	0	0	1	1	4	27	0.037037	0.0454545	NA
3776	0	0	0	0	0	0	0	0	0	0	0	0	1	0	0	0	0	0	0	0	0	0	0	0	0	0	1	1	4	27	0.037037	0.0454545	NA
3777	0	0	0	0	0	0	0	0	0	0	0	0	1	0	0	0	0	1	0	0	0	0	0	0	0	0	2	2	4	27	0.0740741	0.0909091	NA
3778	0	0	0	0	0	0	0	0	0	0	0	0	1	0	0	0	0	0	0	0	0	0	0	0	0	0	1	1	4	27	0.037037	0.0454545	NA
3779	0	0	0	0	0	0	0	0	0	0	0	0	1	0	0	0	0	0	0	0	0	0	0	0	0	0	1	1	4	27	0.037037	0.0454545	NA
3780	0	0	1	0	0	0	0	0	0	0	0	0	1	0	0	0	0	0	0	0	0	0	0	0	0	0	2	2	4	27	0.0740741	0.0909091	NA
3781	0	0	0	0	0	0	0	0	0	0	0	0	1	0	0	0	0	0	0	0	0	0	0	0	0	0	1	1	4	27	0.037037	0.0454545	NA
3782	0	0	0	0	0	0	0	0	0	0	0	0	1	0	0	0	0	0	0	0	0	0	0	0	0	0	1	1	4	27	0.037037	0.0454545	NA
3783	0	0	0	0	0	0	0	0	0	0	0	0	1	0	0	0	0	1	1	0	0	0	0	0	0	0	3	3	4	27	0.111111	0.136364	NA
3784	0	0	0	0	0	0	1	0	0	0	0	0	1	0	0	0	0	1	0	0	0	0	0	0	0	0	3	3	4	27	0.111111	0.136364	NA
3785	0	0	1	0	0	0	0	0	0	0	0	0	1	0	0	0	0	0	0	0	0	0	0	0	0	0	2	2	4	27	0.0740741	0.0909091	NA
3786	0	0	1	0	0	0	0	0	0	0	0	0	1	0	0	0	0	1	1	1	0	0	0	0	0	0	5	5	4	27	0.185185	0.227273	NA
3787	0	0	0	0	0	0	0	0	0	0	0	0	1	0	0	0	0	1	0	0	0	0	0	0	0	0	2	2	4	27	0.0740741	0.0909091	NA
3788	0	0	0	0	0	0	0	0	0	0	0	0	1	0	0	0	0	0	0	0	0	0	0	0	0	0	1	1	4	27	0.037037	0.0454545	NA
3790	1	0	0	0	0	0	0	0	0	0	0	0	1	0	0	0	NA	NA	NA	NA	0	1	0	0	0	1	2	3	0	23	0.130435	0.111111	NA
3791	0	0	0	0	0	0	0	0	0	0	0	0	1	0	0	0	0	0	0	0	0	0	0	0	0	0	1	1	4	27	0.037037	0.0454545	NA
3792	0	0	0	0	0	0	0	0	0	0	0	0	1	0	0	0	0	1	0	0	0	0	0	0	0	0	2	2	4	27	0.0740741	0.0909091	NA
3793	0	0	0	0	0	0	0	0	0	0	0	0	1	0	0	0	0	0	0	0	0	0	0	0	0	0	1	1	4	27	0.037037	0.0454545	NA
3794	0	0	0	0	0	0	0	0	0	0	0	0	1	0	0	0	0	0	0	0	0	0	0	0	0	0	1	1	4	27	0.037037	0.0454545	NA
3795	0	0	0	0	0	0	0	0	0	0	0	0	1	0	0	0	0	0	0	1	0	0	0	0	0	0	2	2	4	27	0.0740741	0.0909091	NA
3796	0	0	1	0	0	1	0	0	0	0	0	0	1	0	0	1	0	0	0	0	0	0	0	0	0	0	4	4	4	27	0.148148	0.181818	NA
3798	0	0	1	0	0	0	1	0	0	0	0	0	1	0	0	0	0	0	0	0	0	0	0	0	0	0	3	3	4	27	0.111111	0.136364	NA
3801	0	0	0	0	0	0	0	0	0	0	0	0	1	0	0	0	0	0	0	0	0	0	0	0	0	0	1	1	4	27	0.037037	0.0454545	NA
3802	0	0	0	0	0	0	0	0	0	0	0	0	1	0	0	0	0	0	0	0	0	0	0	0	0	0	1	1	4	27	0.037037	0.0454545	NA
3803	0	0	0	0	0	0	1	0	0	0	0	0	1	0	0	0	0	0	0	0	0	0	0	1	0	1	2	3	4	27	0.111111	0.0909091	NA
3804	0	0	0	0	0	0	0	0	0	0	0	0	1	0	0	0	0	0	0	0	0	0	0	0	0	0	1	1	4	27	0.037037	0.0454545	NA
3805	0	0	0	0	0	0	0	0	0	0	0	0	1	0	0	0	0	1	0	0	0	0	0	0	0	0	2	2	4	27	0.0740741	0.0909091	NA
3806	0	0	0	0	0	0	0	0	0	0	0	0	1	0	0	0	1	1	0	0	0	0	0	0	0	0	3	3	4	27	0.111111	0.136364	NA
3807	0	0	0	0	0	0	0	0	0	0	0	0	1	0	0	0	0	0	0	1	0	0	0	0	0	0	2	2	4	27	0.0740741	0.0909091	NA
3808	0	0	0	0	0	0	0	0	0	0	0	0	1	0	0	0	0	0	0	0	0	0	0	0	0	0	1	1	4	27	0.037037	0.0454545	NA
3809	0	0	0	0	0	0	0	0	0	0	0	0	1	0	0	0	0	1	0	0	0	0	0	0	0	0	2	2	4	27	0.0740741	0.0909091	NA
3810	0	0	0	0	0	1	0	0	0	0	0	0	1	0	0	0	0	0	0	0	0	0	0	0	0	0	2	2	4	27	0.0740741	0.0909091	NA
3811	0	0	0	0	0	0	0	0	0	0	0	0	1	0	1	0	0	0	0	0	0	0	0	0	0	0	2	2	4	27	0.0740741	0.0909091	NA
3813	0	0	0	0	0	0	0	0	0	0	0	0	1	0	0	0	0	1	0	0	0	0	0	0	0	0	2	2	4	27	0.0740741	0.0909091	NA
3815	0	0	0	0	0	0	0	0	0	0	0	0	1	0	0	0	0	0	0	0	0	0	0	0	0	0	1	1	4	27	0.037037	0.0454545	NA
3816	0	0	0	0	0	0	0	0	0	0	0	0	1	0	0	0	0	1	0	0	0	0	0	0	0	0	2	2	4	27	0.0740741	0.0909091	NA
3817	0	0	0	0	0	0	0	0	0	0	0	0	1	0	0	0	0	0	0	0	0	0	0	0	0	0	1	1	4	27	0.037037	0.0454545	NA
3818	0	0	1	0	0	0	0	0	0	0	0	0	1	0	0	0	0	0	0	0	0	0	0	0	0	0	2	2	4	27	0.0740741	0.0909091	NA
3819	0	0	0	0	0	0	0	0	0	0	0	0	1	0	0	0	0	0	0	0	0	0	0	0	0	0	1	1	4	27	0.037037	0.0454545	NA
3820	0	0	0	0	0	0	0	0	0	0	0	0	1	0	0	0	0	0	0	0	0	0	0	0	0	0	1	1	4	27	0.037037	0.0454545	NA
3821	0	0	0	0	0	1	0	0	0	0	0	0	1	0	0	0	0	0	0	0	0	0	0	0	0	0	2	2	4	27	0.0740741	0.0909091	NA
3822	0	0	0	0	0	0	0	0	0	0	0	0	1	0	0	0	0	0	0	0	0	0	0	0	0	0	1	1	4	27	0.037037	0.0454545	NA
3823	0	0	0	0	0	0	0	0	0	0	0	0	1	0	0	0	0	1	0	0	0	0	0	0	0	0	2	2	4	27	0.0740741	0.0909091	NA
3824	0	0	1	0	0	0	0	0	0	0	0	0	1	0	0	0	0	0	0	0	0	0	0	0	0	0	2	2	4	27	0.0740741	0.0909091	NA
3825	0	0	0	0	0	1	0	0	0	0	0	0	1	0	0	0	1	0	0	0	0	0	0	0	0	0	3	3	4	27	0.111111	0.136364	NA
3826	0	0	1	0	0	0	0	0	0	0	0	0	1	0	0	0	0	0	0	0	0	0	0	0	0	0	2	2	4	27	0.0740741	0.0909091	NA
3827	0	0	0	0	0	0	0	0	0	0	0	0	1	0	1	0	0	1	0	0	0	0	0	0	0	0	3	3	4	27	0.111111	0.136364	NA
3828	0	0	0	0	0	0	0	0	0	0	0	0	1	0	0	0	0	1	1	0	0	0	0	0	0	0	3	3	4	27	0.111111	0.136364	NA
[truncated: 2,783 more rows]

## Sheet: Sheet4
ID	DischargeDate	Refracture	date1	days1	date2	days2	date3	days3	date4	days4	date5	days5
1188	2017-01-18	0	2024-10-24	2836	NA	NA	NA	NA	NA	NA	NA	NA
1189	2017-01-13	0	2024-10-24	2841	NA	NA	NA	NA	NA	NA	NA	NA
1190	2017-01-12	0	2024-10-24	2842	NA	NA	NA	NA	NA	NA	NA	NA
1191	2017-01-12	0	2024-10-24	2842	NA	NA	NA	NA	NA	NA	NA	NA
1192	2017-01-14	0	2024-10-24	2840	NA	NA	NA	NA	NA	NA	NA	NA
1193	2017-01-20	0	2024-10-24	2834	NA	NA	NA	NA	NA	NA	NA	NA
1194	2017-01-26	0	2024-10-24	2828	NA	NA	NA	NA	NA	NA	NA	NA
1196	2017-01-24	0	2024-10-24	2830	NA	NA	NA	NA	NA	NA	NA	NA
1197	2017-01-25	0	2024-10-24	2829	NA	NA	NA	NA	NA	NA	NA	NA
1199	2017-01-14	0	2024-10-24	2840	NA	NA	NA	NA	NA	NA	NA	NA
1200	2017-01-22	0	2024-10-24	2832	NA	NA	NA	NA	NA	NA	NA	NA
1201	2017-01-22	0	2024-10-24	2832	NA	NA	NA	NA	NA	NA	NA	NA
1202	2017-01-19	0	2024-10-24	2835	NA	NA	NA	NA	NA	NA	NA	NA
1203	2017-01-23	0	2024-10-24	2831	NA	NA	NA	NA	NA	NA	NA	NA
1206	2017-01-21	0	2024-10-24	2833	NA	NA	NA	NA	NA	NA	NA	NA
1207	2017-01-24	0	2024-10-24	2830	NA	NA	NA	NA	NA	NA	NA	NA
1210	2017-01-20	0	2024-10-24	2834	NA	NA	NA	NA	NA	NA	NA	NA
1211	2017-01-24	0	2024-10-24	2830	NA	NA	NA	NA	NA	NA	NA	NA
1213	2017-01-23	0	2024-10-24	2831	NA	NA	NA	NA	NA	NA	NA	NA
1215	2017-01-26	1	2019-06-07	862	NA	NA	NA	NA	NA	NA	NA	NA
1216	2017-02-03	0	2024-10-24	2820	NA	NA	NA	NA	NA	NA	NA	NA
1217	2017-01-26	0	2024-10-24	2828	NA	NA	NA	NA	NA	NA	NA	NA
1218	2017-01-24	0	2024-10-24	2830	NA	NA	NA	NA	NA	NA	NA	NA
1220	2017-02-06	0	2024-10-24	2817	NA	NA	NA	NA	NA	NA	NA	NA
1221	2017-02-09	0	2024-10-24	2814	NA	NA	NA	NA	NA	NA	NA	NA
1222	2017-02-08	0	2024-10-24	2815	NA	NA	NA	NA	NA	NA	NA	NA
1224	2017-02-18	0	2024-10-24	2805	NA	NA	NA	NA	NA	NA	NA	NA
1227	2017-02-06	0	2024-10-24	2817	NA	NA	NA	NA	NA	NA	NA	NA
1228	2017-02-15	0	2024-10-24	2808	NA	NA	NA	NA	NA	NA	NA	NA
1230	2017-02-07	0	2024-10-24	2816	NA	NA	NA	NA	NA	NA	NA	NA
1231	2017-02-07	0	2024-10-24	2816	NA	NA	NA	NA	NA	NA	NA	NA
1232	2017-02-06	0	2024-10-24	2817	NA	NA	NA	NA	NA	NA	NA	NA
1233	2017-02-18	2	2018-09-23	582	2022-12-05	2116	NA	NA	NA	NA	NA	NA
1234	2017-02-10	0	2024-10-24	2813	NA	NA	NA	NA	NA	NA	NA	NA
1235	2017-02-18	0	2024-10-24	2805	NA	NA	NA	NA	NA	NA	NA	NA
1236	2017-02-10	0	2024-10-24	2813	NA	NA	NA	NA	NA	NA	NA	NA
1237	2017-03-01	0	2024-10-24	2794	NA	NA	NA	NA	NA	NA	NA	NA
1239	2017-02-18	0	2024-10-24	2805	NA	NA	NA	NA	NA	NA	NA	NA
1240	2017-02-16	0	2024-10-24	2807	NA	NA	NA	NA	NA	NA	NA	NA
1241	2017-02-23	0	2024-10-24	2800	NA	NA	NA	NA	NA	NA	NA	NA
1242	2017-02-25	0	2024-10-24	2798	NA	NA	NA	NA	NA	NA	NA	NA
1243	2017-02-20	0	2024-10-24	2803	NA	NA	NA	NA	NA	NA	NA	NA
1244	2017-02-21	0	2024-10-24	2802	NA	NA	NA	NA	NA	NA	NA	NA
1245	2017-02-25	0	2024-10-24	2798	NA	NA	NA	NA	NA	NA	NA	NA
1246	2017-02-20	0	2024-10-24	2803	NA	NA	NA	NA	NA	NA	NA	NA
1248	2017-03-03	0	2024-10-24	2792	NA	NA	NA	NA	NA	NA	NA	NA
1249	2017-02-28	0	2024-10-24	2795	NA	NA	NA	NA	NA	NA	NA	NA
1250	2017-02-23	0	2024-10-24	2800	NA	NA	NA	NA	NA	NA	NA	NA
1251	2017-02-21	0	2024-10-24	2802	NA	NA	NA	NA	NA	NA	NA	NA
1252	2017-02-19	0	2024-10-24	2804	NA	NA	NA	NA	NA	NA	NA	NA
1253	2017-03-04	0	2024-10-24	2791	NA	NA	NA	NA	NA	NA	NA	NA
1254	2017-03-11	0	2024-10-24	2784	NA	NA	NA	NA	NA	NA	NA	NA
1255	2017-02-23	0	2024-10-24	2800	NA	NA	NA	NA	NA	NA	NA	NA
1256	2017-02-25	0	2024-10-24	2798	NA	NA	NA	NA	NA	NA	NA	NA
1257	2017-02-21	0	2024-10-24	2802	NA	NA	NA	NA	NA	NA	NA	NA
1258	2017-03-02	0	2024-10-24	2793	NA	NA	NA	NA	NA	NA	NA	NA
1260	2017-03-03	0	2024-10-24	2792	NA	NA	NA	NA	NA	NA	NA	NA
1261	2017-02-25	0	2024-10-24	2798	NA	NA	NA	NA	NA	NA	NA	NA
1264	2017-03-08	1	2024-09-06	2739	NA	NA	NA	NA	NA	NA	NA	NA
1265	2017-03-09	0	2024-10-24	2786	NA	NA	NA	NA	NA	NA	NA	NA
1267	2017-03-01	0	2024-10-24	2794	NA	NA	NA	NA	NA	NA	NA	NA
1268	2017-03-08	1	2022-05-07	1886	NA	NA	NA	NA	NA	NA	NA	NA
1271	2017-03-08	0	2024-10-24	2787	NA	NA	NA	NA	NA	NA	NA	NA
1272	2017-03-12	0	2024-10-24	2783	NA	NA	NA	NA	NA	NA	NA	NA
1274	2017-03-20	0	2024-10-24	2775	NA	NA	NA	NA	NA	NA	NA	NA
1275	2017-03-11	0	2024-10-24	2784	NA	NA	NA	NA	NA	NA	NA	NA
1276	2017-03-09	0	2024-10-24	2786	NA	NA	NA	NA	NA	NA	NA	NA
1278	2017-03-17	0	2024-10-24	2778	NA	NA	NA	NA	NA	NA	NA	NA
1279	2017-03-26	0	2024-10-24	2769	NA	NA	NA	NA	NA	NA	NA	NA
1280	2017-03-10	0	2024-10-24	2785	NA	NA	NA	NA	NA	NA	NA	NA
1281	2017-03-06	0	2024-10-24	2789	NA	NA	NA	NA	NA	NA	NA	NA
1284	2017-03-21	0	2024-10-24	2774	NA	NA	NA	NA	NA	NA	NA	NA
1286	2017-03-19	0	2024-10-24	2776	NA	NA	NA	NA	NA	NA	NA	NA
1289	2017-03-22	0	2024-10-24	2773	NA	NA	NA	NA	NA	NA	NA	NA
1290	2017-03-22	0	2024-10-24	2773	NA	NA	NA	NA	NA	NA	NA	NA
1292	2017-03-24	0	2024-10-24	2771	NA	NA	NA	NA	NA	NA	NA	NA
1295	2017-04-06	0	2024-10-24	2758	NA	NA	NA	NA	NA	NA	NA	NA
1297	2017-03-31	0	2024-10-24	2764	NA	NA	NA	NA	NA	NA	NA	NA
1298	2017-03-30	0	2024-10-24	2765	NA	NA	NA	NA	NA	NA	NA	NA
1299	2017-03-29	0	2024-10-24	2766	NA	NA	NA	NA	NA	NA	NA	NA
1300	2017-03-19	0	2024-10-24	2776	NA	NA	NA	NA	NA	NA	NA	NA
1301	2017-03-22	0	2024-10-24	2773	NA	NA	NA	NA	NA	NA	NA	NA
1303	2017-03-30	0	2024-10-24	2765	NA	NA	NA	NA	NA	NA	NA	NA
1304	2017-03-31	0	2024-10-24	2764	NA	NA	NA	NA	NA	NA	NA	NA
1305	2017-03-28	0	2024-10-24	2767	NA	NA	NA	NA	NA	NA	NA	NA
1306	2017-03-30	0	2024-10-24	2765	NA	NA	NA	NA	NA	NA	NA	NA
1309	2017-03-25	0	2024-10-24	2770	NA	NA	NA	NA	NA	NA	NA	NA
1310	2017-04-08	0	2024-10-24	2756	NA	NA	NA	NA	NA	NA	NA	NA
1312	2017-04-01	0	2024-10-24	2763	NA	NA	NA	NA	NA	NA	NA	NA
1313	2017-03-29	0	2024-10-24	2766	NA	NA	NA	NA	NA	NA	NA	NA
1314	2017-04-09	0	2024-10-24	2755	NA	NA	NA	NA	NA	NA	NA	NA
1315	2017-03-30	0	2024-10-24	2765	NA	NA	NA	NA	NA	NA	NA	NA
1316	2017-04-20	0	2024-10-24	2744	NA	NA	NA	NA	NA	NA	NA	NA
1317	2017-04-06	0	2024-10-24	2758	NA	NA	NA	NA	NA	NA	NA	NA
1318	2017-04-11	0	2024-10-24	2753	NA	NA	NA	NA	NA	NA	NA	NA
1323	2017-04-25	0	2024-10-24	2739	NA	NA	NA	NA	NA	NA	NA	NA
1324	2017-04-06	0	2024-10-24	2758	NA	NA	NA	NA	NA	NA	NA	NA
1326	2017-04-11	0	2024-10-24	2753	NA	NA	NA	NA	NA	NA	NA	NA
1327	2017-04-10	0	2024-10-24	2754	NA	NA	NA	NA	NA	NA	NA	NA
1329	2017-04-13	0	2024-10-24	2751	NA	NA	NA	NA	NA	NA	NA	NA
1330	2017-04-13	0	2024-10-24	2751	NA	NA	NA	NA	NA	NA	NA	NA
1332	2017-04-22	0	2024-10-24	2742	NA	NA	NA	NA	NA	NA	NA	NA
1333	2017-04-13	0	2024-10-24	2751	NA	NA	NA	NA	NA	NA	NA	NA
1334	2017-04-20	0	2024-10-24	2744	NA	NA	NA	NA	NA	NA	NA	NA
1335	2017-04-19	0	2024-10-24	2745	NA	NA	NA	NA	NA	NA	NA	NA
1337	2017-04-10	0	2024-10-24	2754	NA	NA	NA	NA	NA	NA	NA	NA
1339	2017-04-11	0	2024-10-24	2753	NA	NA	NA	NA	NA	NA	NA	NA
1343	2017-04-20	0	2024-10-24	2744	NA	NA	NA	NA	NA	NA	NA	NA
1344	2017-05-13	0	2024-10-24	2721	NA	NA	NA	NA	NA	NA	NA	NA
1345	2017-04-18	0	2024-10-24	2746	NA	NA	NA	NA	NA	NA	NA	NA
1348	2017-04-25	0	2024-10-24	2739	NA	NA	NA	NA	NA	NA	NA	NA
1349	2017-04-24	0	2024-10-24	2740	NA	NA	NA	NA	NA	NA	NA	NA
1350	2017-04-17	0	2024-10-24	2747	NA	NA	NA	NA	NA	NA	NA	NA
1351	2017-04-28	0	2024-10-24	2736	NA	NA	NA	NA	NA	NA	NA	NA
1352	2017-04-20	0	2024-10-24	2744	NA	NA	NA	NA	NA	NA	NA	NA
1353	2017-04-21	0	2024-10-24	2743	NA	NA	NA	NA	NA	NA	NA	NA
1355	2017-04-27	0	2024-10-24	2737	NA	NA	NA	NA	NA	NA	NA	NA
1357	2017-04-30	0	2024-10-24	2734	NA	NA	NA	NA	NA	NA	NA	NA
1358	2017-05-23	0	2024-10-24	2711	NA	NA	NA	NA	NA	NA	NA	NA
1359	2017-04-25	1	2023-07-03	2260	NA	NA	NA	NA	NA	NA	NA	NA
1360	2017-04-29	0	2024-10-24	2735	NA	NA	NA	NA	NA	NA	NA	NA
1361	2017-05-03	0	2024-10-24	2731	NA	NA	NA	NA	NA	NA	NA	NA
1364	2017-05-04	0	2024-10-24	2730	NA	NA	NA	NA	NA	NA	NA	NA
1365	2017-05-01	0	2024-10-24	2733	NA	NA	NA	NA	NA	NA	NA	NA
1366	2017-05-01	0	2024-10-24	2733	NA	NA	NA	NA	NA	NA	NA	NA
1367	2017-05-06	1	2024-01-18	2448	NA	NA	NA	NA	NA	NA	NA	NA
1368	2017-05-02	0	2024-10-24	2732	NA	NA	NA	NA	NA	NA	NA	NA
1370	2017-05-09	0	2024-10-24	2725	NA	NA	NA	NA	NA	NA	NA	NA
1371	2017-05-17	0	2024-10-24	2717	NA	NA	NA	NA	NA	NA	NA	NA
1372	2017-05-12	0	2024-10-24	2722	NA	NA	NA	NA	NA	NA	NA	NA
1374	2017-05-15	1	2021-10-12	1611	NA	NA	NA	NA	NA	NA	NA	NA
1380	2017-05-28	0	2024-10-24	2706	NA	NA	NA	NA	NA	NA	NA	NA
1381	2017-05-15	0	2024-10-24	2719	NA	NA	NA	NA	NA	NA	NA	NA
1387	2017-05-22	0	2024-10-24	2712	NA	NA	NA	NA	NA	NA	NA	NA
1388	2017-05-22	0	2024-10-24	2712	NA	NA	NA	NA	NA	NA	NA	NA
1389	2017-06-01	0	2024-10-24	2702	NA	NA	NA	NA	NA	NA	NA	NA
1390	2017-05-20	0	2024-10-24	2714	NA	NA	NA	NA	NA	NA	NA	NA
1392	2017-05-25	0	2024-10-24	2709	NA	NA	NA	NA	NA	NA	NA	NA
1393	2017-06-01	1	2023-09-25	2307	NA	NA	NA	NA	NA	NA	NA	NA
1395	2017-06-05	0	2024-10-24	2698	NA	NA	NA	NA	NA	NA	NA	NA
1396	2017-06-05	0	2024-10-24	2698	NA	NA	NA	NA	NA	NA	NA	NA
1397	2017-05-26	0	2024-10-24	2708	NA	NA	NA	NA	NA	NA	NA	NA
1398	2017-05-30	0	2024-10-24	2704	NA	NA	NA	NA	NA	NA	NA	NA
1400	2017-06-12	0	2024-10-24	2691	NA	NA	NA	NA	NA	NA	NA	NA
1402	2017-06-11	0	2024-10-24	2692	NA	NA	NA	NA	NA	NA	NA	NA
1404	2017-05-31	0	2024-10-24	2703	NA	NA	NA	NA	NA	NA	NA	NA
1406	2017-06-08	0	2024-10-24	2695	NA	NA	NA	NA	NA	NA	NA	NA
1408	2017-06-07	0	2024-10-24	2696	NA	NA	NA	NA	NA	NA	NA	NA
1409	2017-06-16	0	2024-10-24	2687	NA	NA	NA	NA	NA	NA	NA	NA
1412	2017-06-13	1	2023-06-29	2207	NA	NA	NA	NA	NA	NA	NA	NA
1413	2017-06-08	0	2024-10-24	2695	NA	NA	NA	NA	NA	NA	NA	NA
1414	2017-06-17	0	2024-10-24	2686	NA	NA	NA	NA	NA	NA	NA	NA
1415	2017-06-08	0	2024-10-24	2695	NA	NA	NA	NA	NA	NA	NA	NA
1417	2017-06-11	0	2024-10-24	2692	NA	NA	NA	NA	NA	NA	NA	NA
1423	2017-06-23	0	2024-10-24	2680	NA	NA	NA	NA	NA	NA	NA	NA
1424	2017-06-13	0	2024-10-24	2690	NA	NA	NA	NA	NA	NA	NA	NA
1425	2017-06-15	0	2024-10-24	2688	NA	NA	NA	NA	NA	NA	NA	NA
1426	2017-06-19	0	2024-10-24	2684	NA	NA	NA	NA	NA	NA	NA	NA
1430	2017-06-22	0	2024-10-24	2681	NA	NA	NA	NA	NA	NA	NA	NA
1431	2017-06-22	0	2024-10-24	2681	NA	NA	NA	NA	NA	NA	NA	NA
1432	2017-06-23	0	2024-10-24	2680	NA	NA	NA	NA	NA	NA	NA	NA
1433	2017-06-22	0	2024-10-24	2681	NA	NA	NA	NA	NA	NA	NA	NA
1434	2017-06-23	0	2024-10-24	2680	NA	NA	NA	NA	NA	NA	NA	NA
1435	2017-06-21	0	2024-10-24	2682	NA	NA	NA	NA	NA	NA	NA	NA
1436	2017-06-19	0	2024-10-24	2684	NA	NA	NA	NA	NA	NA	NA	NA
1437	2017-06-30	0	2024-10-24	2673	NA	NA	NA	NA	NA	NA	NA	NA
1438	2017-06-25	0	2024-10-24	2678	NA	NA	NA	NA	NA	NA	NA	NA
1439	2017-07-03	0	2024-10-24	2670	NA	NA	NA	NA	NA	NA	NA	NA
1440	2017-06-28	0	2024-10-24	2675	NA	NA	NA	NA	NA	NA	NA	NA
1441	2017-06-30	1	2021-03-18	1357	NA	NA	NA	NA	NA	NA	NA	NA
1442	2017-06-25	0	2024-10-24	2678	NA	NA	NA	NA	NA	NA	NA	NA
1446	2017-07-02	0	2024-10-24	2671	NA	NA	NA	NA	NA	NA	NA	NA
1447	2017-07-02	1	2023-04-25	2123	NA	NA	NA	NA	NA	NA	NA	NA
1449	2017-07-01	0	2024-10-24	2672	NA	NA	NA	NA	NA	NA	NA	NA
1450	2017-07-05	0	2024-10-24	2668	NA	NA	NA	NA	NA	NA	NA	NA
1451	2017-07-05	0	2024-10-24	2668	NA	NA	NA	NA	NA	NA	NA	NA
1453	2017-07-13	0	2024-10-24	2660	NA	NA	NA	NA	NA	NA	NA	NA
1454	2017-06-30	0	2024-10-24	2673	NA	NA	NA	NA	NA	NA	NA	NA
1455	2017-07-02	0	2024-10-24	2671	NA	NA	NA	NA	NA	NA	NA	NA
1456	2017-07-01	0	2024-10-24	2672	NA	NA	NA	NA	NA	NA	NA	NA
1458	2017-07-08	0	2024-10-24	2665	NA	NA	NA	NA	NA	NA	NA	NA
1459	2017-07-04	0	2024-10-24	2669	NA	NA	NA	NA	NA	NA	NA	NA
1460	2017-07-14	0	2024-10-24	2659	NA	NA	NA	NA	NA	NA	NA	NA
1462	2017-07-08	0	2024-10-24	2665	NA	NA	NA	NA	NA	NA	NA	NA
1467	2017-07-14	1	2019-02-22	588	NA	NA	NA	NA	NA	NA	NA	NA
1468	2017-07-17	0	2024-10-24	2656	NA	NA	NA	NA	NA	NA	NA	NA
1471	2017-07-26	0	2024-10-24	2647	NA	NA	NA	NA	NA	NA	NA	NA
1473	2017-07-17	0	2024-10-24	2656	NA	NA	NA	NA	NA	NA	NA	NA
1474	2017-07-28	0	2024-10-24	2645	NA	NA	NA	NA	NA	NA	NA	NA
1476	2017-07-28	0	2024-10-24	2645	NA	NA	NA	NA	NA	NA	NA	NA
1477	2017-07-15	0	2024-10-24	2658	NA	NA	NA	NA	NA	NA	NA	NA
1478	2017-07-27	0	2024-10-24	2646	NA	NA	NA	NA	NA	NA	NA	NA
1479	2017-07-18	0	2024-10-24	2655	NA	NA	NA	NA	NA	NA	NA	NA
1480	2017-07-19	0	2024-10-24	2654	NA	NA	NA	NA	NA	NA	NA	NA
1481	2017-07-22	0	2024-10-24	2651	NA	NA	NA	NA	NA	NA	NA	NA
1482	2017-08-02	0	2024-10-24	2640	NA	NA	NA	NA	NA	NA	NA	NA
1483	2017-07-28	0	2024-10-24	2645	NA	NA	NA	NA	NA	NA	NA	NA
1484	2017-07-28	0	2024-10-24	2645	NA	NA	NA	NA	NA	NA	NA	NA
1486	2017-07-31	0	2024-10-24	2642	NA	NA	NA	NA	NA	NA	NA	NA
1488	2017-08-05	0	2024-10-24	2637	NA	NA	NA	NA	NA	NA	NA	NA
1489	2017-07-23	0	2024-10-24	2650	NA	NA	NA	NA	NA	NA	NA	NA
1490	2017-07-25	0	2024-10-24	2648	NA	NA	NA	NA	NA	NA	NA	NA
1493	2017-08-05	0	2024-10-24	2637	NA	NA	NA	NA	NA	NA	NA	NA
1495	2017-08-09	0	2024-10-24	2633	NA	NA	NA	NA	NA	NA	NA	NA
1496	2017-08-07	0	2024-10-24	2635	NA	NA	NA	NA	NA	NA	NA	NA
1499	2017-08-02	0	2024-10-24	2640	NA	NA	NA	NA	NA	NA	NA	NA
1501	2017-08-02	0	2024-10-24	2640	NA	NA	NA	NA	NA	NA	NA	NA
1504	2017-08-15	0	2024-10-24	2627	NA	NA	NA	NA	NA	NA	NA	NA
1506	2017-08-16	1	2020-06-10	1029	NA	NA	NA	NA	NA	NA	NA	NA
1508	2017-08-18	0	2024-10-24	2624	NA	NA	NA	NA	NA	NA	NA	NA
1510	2017-08-26	0	2024-10-24	2616	NA	NA	NA	NA	NA	NA	NA	NA
1511	2017-08-21	0	2024-10-24	2621	NA	NA	NA	NA	NA	NA	NA	NA
1512	2017-08-17	0	2024-10-24	2625	NA	NA	NA	NA	NA	NA	NA	NA
1514	2017-09-01	0	2024-10-24	2610	NA	NA	NA	NA	NA	NA	NA	NA
1515	2017-08-09	0	2024-10-24	2633	NA	NA	NA	NA	NA	NA	NA	NA
1517	2017-08-13	0	2024-10-24	2629	NA	NA	NA	NA	NA	NA	NA	NA
1518	2017-08-19	0	2024-10-24	2623	NA	NA	NA	NA	NA	NA	NA	NA
1519	2017-08-19	0	2024-10-24	2623	NA	NA	NA	NA	NA	NA	NA	NA
1521	2017-08-16	0	2024-10-24	2626	NA	NA	NA	NA	NA	NA	NA	NA
1523	2017-08-13	0	2024-10-24	2629	NA	NA	NA	NA	NA	NA	NA	NA
1524	2017-08-15	0	2024-10-24	2627	NA	NA	NA	NA	NA	NA	NA	NA
1525	2017-08-15	0	2024-10-24	2627	NA	NA	NA	NA	NA	NA	NA	NA
1526	2017-08-14	0	2024-10-24	2628	NA	NA	NA	NA	NA	NA	NA	NA
1527	2017-08-25	0	2024-10-24	2617	NA	NA	NA	NA	NA	NA	NA	NA
1528	2017-08-19	0	2024-10-24	2623	NA	NA	NA	NA	NA	NA	NA	NA
1529	2017-09-01	0	2024-10-24	2610	NA	NA	NA	NA	NA	NA	NA	NA
1531	2017-08-27	0	2024-10-24	2615	NA	NA	NA	NA	NA	NA	NA	NA
1532	2017-08-22	0	2024-10-24	2620	NA	NA	NA	NA	NA	NA	NA	NA
1533	2017-08-27	0	2024-10-24	2615	NA	NA	NA	NA	NA	NA	NA	NA
1534	2017-08-21	0	2024-10-24	2621	NA	NA	NA	NA	NA	NA	NA	NA
1536	2017-08-19	0	2024-10-24	2623	NA	NA	NA	NA	NA	NA	NA	NA
1537	2017-08-29	0	2024-10-24	2613	NA	NA	NA	NA	NA	NA	NA	NA
1538	2017-08-23	0	2024-10-24	2619	NA	NA	NA	NA	NA	NA	NA	NA
1539	2017-09-04	0	2024-10-24	2607	NA	NA	NA	NA	NA	NA	NA	NA
1540	2017-08-21	0	2024-10-24	2621	NA	NA	NA	NA	NA	NA	NA	NA
1541	2017-08-31	0	2024-10-24	2611	NA	NA	NA	NA	NA	NA	NA	NA
1542	2017-09-04	0	2024-10-24	2607	NA	NA	NA	NA	NA	NA	NA	NA
1543	2017-08-27	0	2024-10-24	2615	NA	NA	NA	NA	NA	NA	NA	NA
1544	2017-08-22	0	2024-10-24	2620	NA	NA	NA	NA	NA	NA	NA	NA
1545	2017-09-02	0	2024-10-24	2609	NA	NA	NA	NA	NA	NA	NA	NA
1547	2017-09-08	0	2024-10-24	2603	NA	NA	NA	NA	NA	NA	NA	NA
1548	2017-08-21	0	2024-10-24	2621	NA	NA	NA	NA	NA	NA	NA	NA
1550	2017-09-02	0	2024-10-24	2609	NA	NA	NA	NA	NA	NA	NA	NA
1551	2017-08-31	0	2024-10-24	2611	NA	NA	NA	NA	NA	NA	NA	NA
1552	2017-09-02	0	2024-10-24	2609	NA	NA	NA	NA	NA	NA	NA	NA
1553	2017-08-29	0	2024-10-24	2613	NA	NA	NA	NA	NA	NA	NA	NA
1554	2017-09-02	0	2024-10-24	2609	NA	NA	NA	NA	NA	NA	NA	NA
1555	2017-09-06	0	2024-10-24	2605	NA	NA	NA	NA	NA	NA	NA	NA
1556	2017-09-04	0	2024-10-24	2607	NA	NA	NA	NA	NA	NA	NA	NA
1557	2017-09-14	0	2024-10-24	2597	NA	NA	NA	NA	NA	NA	NA	NA
1560	2017-09-13	0	2024-10-24	2598	NA	NA	NA	NA	NA	NA	NA	NA
1561	2017-09-04	0	2024-10-24	2607	NA	NA	NA	NA	NA	NA	NA	NA
1562	2017-08-30	0	2024-10-24	2612	NA	NA	NA	NA	NA	NA	NA	NA
1563	2017-09-10	0	2024-10-24	2601	NA	NA	NA	NA	NA	NA	NA	NA
1565	2017-09-03	0	2024-10-24	2608	NA	NA	NA	NA	NA	NA	NA	NA
1566	2017-09-13	0	2024-10-24	2598	NA	NA	NA	NA	NA	NA	NA	NA
1569	2017-09-06	0	2024-10-24	2605	NA	NA	NA	NA	NA	NA	NA	NA
1570	2017-09-06	0	2024-10-24	2605	NA	NA	NA	NA	NA	NA	NA	NA
1572	2017-09-15	0	2024-10-24	2596	NA	NA	NA	NA	NA	NA	NA	NA
1573	2017-09-11	0	2024-10-24	2600	NA	NA	NA	NA	NA	NA	NA	NA
1577	2017-09-09	0	2024-10-24	2602	NA	NA	NA	NA	NA	NA	NA	NA
1578	2017-09-08	0	2024-10-24	2603	NA	NA	NA	NA	NA	NA	NA	NA
1579	2017-09-18	1	2021-07-18	1399	NA	NA	NA	NA	NA	NA	NA	NA
1580	2017-09-18	0	2024-10-24	2593	NA	NA	NA	NA	NA	NA	NA	NA
1584	2017-09-17	0	2024-10-24	2594	NA	NA	NA	NA	NA	NA	NA	NA
1585	2017-09-18	0	2024-10-24	2593	NA	NA	NA	NA	NA	NA	NA	NA
1587	2017-09-26	0	2024-10-24	2585	NA	NA	NA	NA	NA	NA	NA	NA
1588	2017-09-17	0	2024-10-24	2594	NA	NA	NA	NA	NA	NA	NA	NA
1589	2017-09-25	0	2024-10-24	2586	NA	NA	NA	NA	NA	NA	NA	NA
1590	2017-09-29	0	2024-10-24	2582	NA	NA	NA	NA	NA	NA	NA	NA
1591	2017-09-20	0	2024-10-24	2591	NA	NA	NA	NA	NA	NA	NA	NA
1594	2017-09-28	0	2024-10-24	2583	NA	NA	NA	NA	NA	NA	NA	NA
1595	2017-09-18	0	2024-10-24	2593	NA	NA	NA	NA	NA	NA	NA	NA
1596	2017-09-22	0	2024-10-24	2589	NA	NA	NA	NA	NA	NA	NA	NA
1598	2017-09-22	0	2024-10-24	2589	NA	NA	NA	NA	NA	NA	NA	NA
1600	2017-09-30	0	2024-10-24	2581	NA	NA	NA	NA	NA	NA	NA	NA
1601	2017-10-03	0	2024-10-24	2578	NA	NA	NA	NA	NA	NA	NA	NA
1603	2017-09-26	0	2024-10-24	2585	NA	NA	NA	NA	NA	NA	NA	NA
1605	2017-10-13	1	2021-03-17	1251	NA	NA	NA	NA	NA	NA	NA	NA
1606	2017-09-27	0	2024-10-24	2584	NA	NA	NA	NA	NA	NA	NA	NA
1607	2017-09-30	0	2024-10-24	2581	NA	NA	NA	NA	NA	NA	NA	NA
1608	2017-09-27	0	2024-10-24	2584	NA	NA	NA	NA	NA	NA	NA	NA
1609	2017-10-02	0	2024-10-24	2579	NA	NA	NA	NA	NA	NA	NA	NA
1611	2017-10-03	0	2024-10-24	2578	NA	NA	NA	NA	NA	NA	NA	NA
1612	2017-10-03	0	2024-10-24	2578	NA	NA	NA	NA	NA	NA	NA	NA
1614	2017-12-03	0	2024-10-24	2517	NA	NA	NA	NA	NA	NA	NA	NA
1617	2017-10-10	0	2024-10-24	2571	NA	NA	NA	NA	NA	NA	NA	NA
1618	2017-10-03	0	2024-10-24	2578	NA	NA	NA	NA	NA	NA	NA	NA
1620	2017-10-02	0	2024-10-24	2579	NA	NA	NA	NA	NA	NA	NA	NA
1621	2017-10-05	0	2024-10-24	2576	NA	NA	NA	NA	NA	NA	NA	NA
1625	2017-11-01	0	2024-10-24	2549	NA	NA	NA	NA	NA	NA	NA	NA
1626	2017-10-20	0	2024-10-24	2561	NA	NA	NA	NA	NA	NA	NA	NA
1627	2017-10-21	0	2024-10-24	2560	NA	NA	NA	NA	NA	NA	NA	NA
1629	2017-10-17	0	2024-10-24	2564	NA	NA	NA	NA	NA	NA	NA	NA
1632	2017-10-14	0	2024-10-24	2567	NA	NA	NA	NA	NA	NA	NA	NA
1633	2017-10-26	0	2024-10-24	2555	NA	NA	NA	NA	NA	NA	NA	NA
1635	2017-10-25	0	2024-10-24	2556	NA	NA	NA	NA	NA	NA	NA	NA
1636	2017-10-18	0	2024-10-24	2563	NA	NA	NA	NA	NA	NA	NA	NA
1637	2017-10-20	0	2024-10-24	2561	NA	NA	NA	NA	NA	NA	NA	NA
1638	2017-10-18	0	2024-10-24	2563	NA	NA	NA	NA	NA	NA	NA	NA
1639	2017-10-27	0	2024-10-24	2554	NA	NA	NA	NA	NA	NA	NA	NA
1640	2017-10-26	0	2024-10-24	2555	NA	NA	NA	NA	NA	NA	NA	NA
1641	2017-10-16	0	2024-10-24	2565	NA	NA	NA	NA	NA	NA	NA	NA
1642	2017-10-16	0	2024-10-24	2565	NA	NA	NA	NA	NA	NA	NA	NA
1643	2017-10-24	2	2022-11-11	1844	2024-05-28	2408	NA	NA	NA	NA	NA	NA
1644	2017-10-22	0	2024-10-24	2559	NA	NA	NA	NA	NA	NA	NA	NA
1646	2017-10-19	0	2024-10-24	2562	NA	NA	NA	NA	NA	NA	NA	NA
1647	2017-10-24	0	2024-10-24	2557	NA	NA	NA	NA	NA	NA	NA	NA
1649	2017-10-31	0	2024-10-24	2550	NA	NA	NA	NA	NA	NA	NA	NA
1650	2017-10-25	0	2024-10-24	2556	NA	NA	NA	NA	NA	NA	NA	NA
1651	2017-10-27	0	2024-10-24	2554	NA	NA	NA	NA	NA	NA	NA	NA
1657	2017-10-25	0	2024-10-24	2556	NA	NA	NA	NA	NA	NA	NA	NA
1658	2017-11-02	0	2024-10-24	2548	NA	NA	NA	NA	NA	NA	NA	NA
1659	2017-10-28	0	2024-10-24	2553	NA	NA	NA	NA	NA	NA	NA	NA
1660	2017-10-31	0	2024-10-24	2550	NA	NA	NA	NA	NA	NA	NA	NA
1661	2017-11-02	0	2024-10-24	2548	NA	NA	NA	NA	NA	NA	NA	NA
1662	2017-11-07	0	2024-10-24	2543	NA	NA	NA	NA	NA	NA	NA	NA
1663	2017-11-06	0	2024-10-24	2544	NA	NA	NA	NA	NA	NA	NA	NA
1665	2017-11-10	0	2024-10-24	2540	NA	NA	NA	NA	NA	NA	NA	NA
1666	2017-10-28	0	2024-10-24	2553	NA	NA	NA	NA	NA	NA	NA	NA
1667	2017-11-04	0	2024-10-24	2546	NA	NA	NA	NA	NA	NA	NA	NA
1668	2017-11-13	0	2024-10-24	2537	NA	NA	NA	NA	NA	NA	NA	NA
1669	2017-11-04	2	2020-05-02	910	2023-06-02	2036	NA	NA	NA	NA	NA	NA
1670	2017-11-06	0	2024-10-24	2544	NA	NA	NA	NA	NA	NA	NA	NA
1676	2017-11-15	0	2024-10-24	2535	NA	NA	NA	NA	NA	NA	NA	NA
1680	2017-11-06	0	2024-10-24	2544	NA	NA	NA	NA	NA	NA	NA	NA
1681	2017-11-15	0	2024-10-24	2535	NA	NA	NA	NA	NA	NA	NA	NA
1683	2017-11-13	0	2024-10-24	2537	NA	NA	NA	NA	NA	NA	NA	NA
1684	2017-11-11	1	2020-12-11	1126	NA	NA	NA	NA	NA	NA	NA	NA
1685	2017-11-16	0	2024-10-24	2534	NA	NA	NA	NA	NA	NA	NA	NA
1687	2017-11-25	0	2024-10-24	2525	NA	NA	NA	NA	NA	NA	NA	NA
1688	2017-11-21	0	2024-10-24	2529	NA	NA	NA	NA	NA	NA	NA	NA
1689	2017-11-23	0	2024-10-24	2527	NA	NA	NA	NA	NA	NA	NA	NA
1690	2017-11-12	0	2024-10-24	2538	NA	NA	NA	NA	NA	NA	NA	NA
1693	2017-11-20	1	2021-05-06	1263	NA	NA	NA	NA	NA	NA	NA	NA
1694	2017-11-26	0	2024-10-24	2524	NA	NA	NA	NA	NA	NA	NA	NA
1699	2017-11-29	0	2024-10-24	2521	NA	NA	NA	NA	NA	NA	NA	NA
1700	2017-11-25	0	2024-10-24	2525	NA	NA	NA	NA	NA	NA	NA	NA
1701	2017-11-23	0	2024-10-24	2527	NA	NA	NA	NA	NA	NA	NA	NA
1704	2017-11-23	0	2024-10-24	2527	NA	NA	NA	NA	NA	NA	NA	NA
1706	2017-11-25	0	2024-10-24	2525	NA	NA	NA	NA	NA	NA	NA	NA
1710	2017-12-03	0	2024-10-24	2517	NA	NA	NA	NA	NA	NA	NA	NA
1711	2017-11-29	0	2024-10-24	2521	NA	NA	NA	NA	NA	NA	NA	NA
1712	2017-11-29	1	2020-03-28	850	NA	NA	NA	NA	NA	NA	NA	NA
1713	2017-12-05	0	2024-10-24	2515	NA	NA	NA	NA	NA	NA	NA	NA
1714	2017-12-07	0	2024-10-24	2513	NA	NA	NA	NA	NA	NA	NA	NA
1715	2017-12-07	1	2018-01-09	33	NA	NA	NA	NA	NA	NA	NA	NA
1717	2017-11-28	0	2024-10-24	2522	NA	NA	NA	NA	NA	NA	NA	NA
1719	2017-11-29	0	2024-10-24	2521	NA	NA	NA	NA	NA	NA	NA	NA
1721	2017-11-29	0	2024-10-24	2521	NA	NA	NA	NA	NA	NA	NA	NA
1724	2017-11-30	0	2024-10-24	2520	NA	NA	NA	NA	NA	NA	NA	NA
1726	2017-12-01	0	2024-10-24	2519	NA	NA	NA	NA	NA	NA	NA	NA
1727	2017-12-10	0	2024-10-24	2510	NA	NA	NA	NA	NA	NA	NA	NA
1729	2017-12-06	0	2024-10-24	2514	NA	NA	NA	NA	NA	NA	NA	NA
1730	2017-12-11	0	2024-10-24	2509	NA	NA	NA	NA	NA	NA	NA	NA
1731	2017-12-12	0	2024-10-24	2508	NA	NA	NA	NA	NA	NA	NA	NA
1733	2017-12-25	1	2021-05-07	1229	NA	NA	NA	NA	NA	NA	NA	NA
1734	2017-12-07	0	2024-10-24	2513	NA	NA	NA	NA	NA	NA	NA	NA
1735	2017-12-16	0	2024-10-24	2504	NA	NA	NA	NA	NA	NA	NA	NA
1737	2017-12-11	0	2024-10-24	2509	NA	NA	NA	NA	NA	NA	NA	NA
1738	2017-12-06	0	2024-10-24	2514	NA	NA	NA	NA	NA	NA	NA	NA
1741	2017-12-21	1	2024-10-18	2493	NA	NA	NA	NA	NA	NA	NA	NA
1742	2017-12-09	0	2024-10-24	2511	NA	NA	NA	NA	NA	NA	NA	NA
1747	2017-12-20	0	2024-10-24	2500	NA	NA	NA	NA	NA	NA	NA	NA
1748	2017-12-25	0	2024-10-24	2495	NA	NA	NA	NA	NA	NA	NA	NA
1750	2017-12-12	1	2024-06-30	2392	NA	NA	NA	NA	NA	NA	NA	NA
1751	2017-12-06	0	2024-10-24	2514	NA	NA	NA	NA	NA	NA	NA	NA
1752	2017-12-26	0	2024-10-24	2494	NA	NA	NA	NA	NA	NA	NA	NA
1753	2017-12-11	0	2024-10-24	2509	NA	NA	NA	NA	NA	NA	NA	NA
1754	2017-12-18	0	2024-10-24	2502	NA	NA	NA	NA	NA	NA	NA	NA
1756	2017-12-16	0	2024-10-24	2504	NA	NA	NA	NA	NA	NA	NA	NA
1757	2017-12-16	0	2024-10-24	2504	NA	NA	NA	NA	NA	NA	NA	NA
1758	2017-12-18	0	2024-10-24	2502	NA	NA	NA	NA	NA	NA	NA	NA
1759	2017-12-19	0	2024-10-24	2501	NA	NA	NA	NA	NA	NA	NA	NA
1762	2017-12-18	0	2024-10-24	2502	NA	NA	NA	NA	NA	NA	NA	NA
1765	2017-12-16	0	2024-10-24	2504	NA	NA	NA	NA	NA	NA	NA	NA
1766	2017-12-17	1	2021-06-13	1274	NA	NA	NA	NA	NA	NA	NA	NA
1767	2017-12-18	0	2024-10-24	2502	NA	NA	NA	NA	NA	NA	NA	NA
1768	2017-12-16	1	2022-10-13	1762	NA	NA	NA	NA	NA	NA	NA	NA
1769	2017-12-21	0	2024-10-24	2499	NA	NA	NA	NA	NA	NA	NA	NA
1770	2017-12-16	0	2024-10-24	2504	NA	NA	NA	NA	NA	NA	NA	NA
1771	2017-12-17	0	2024-10-24	2503	NA	NA	NA	NA	NA	NA	NA	NA
1772	2018-01-01	0	2024-10-24	2488	NA	NA	NA	NA	NA	NA	NA	NA
1774	2017-12-27	2	2019-04-12	471	2020-12-12	1081	NA	NA	NA	NA	NA	NA
1775	2017-12-28	0	2024-10-24	2492	NA	NA	NA	NA	NA	NA	NA	NA
1777	2017-12-22	0	2024-10-24	2498	NA	NA	NA	NA	NA	NA	NA	NA
1778	2017-12-26	0	2024-10-24	2494	NA	NA	NA	NA	NA	NA	NA	NA
1779	2017-12-27	0	2024-10-24	2493	NA	NA	NA	NA	NA	NA	NA	NA
1781	2018-01-08	0	2024-10-24	2481	NA	NA	NA	NA	NA	NA	NA	NA
1784	2017-12-28	0	2024-10-24	2492	NA	NA	NA	NA	NA	NA	NA	NA
1785	2017-12-24	0	2024-10-24	2496	NA	NA	NA	NA	NA	NA	NA	NA
1786	2018-01-03	0	2024-10-24	2486	NA	NA	NA	NA	NA	NA	NA	NA
1787	2017-12-24	0	2024-10-24	2496	NA	NA	NA	NA	NA	NA	NA	NA
1788	2018-01-06	0	2024-10-24	2483	NA	NA	NA	NA	NA	NA	NA	NA
1790	2018-01-08	1	2020-06-23	897	NA	NA	NA	NA	NA	NA	NA	NA
1791	2018-01-07	0	2024-10-24	2482	NA	NA	NA	NA	NA	NA	NA	NA
1792	2017-12-30	0	2024-10-24	2490	NA	NA	NA	NA	NA	NA	NA	NA
1793	2018-01-09	0	2024-10-24	2480	NA	NA	NA	NA	NA	NA	NA	NA
1794	2017-12-30	0	2024-10-24	2490	NA	NA	NA	NA	NA	NA	NA	NA
1795	2018-01-05	0	2024-10-24	2484	NA	NA	NA	NA	NA	NA	NA	NA
1796	2018-01-10	0	2024-10-24	2479	NA	NA	NA	NA	NA	NA	NA	NA
1797	2018-01-07	1	2020-07-24	929	NA	NA	NA	NA	NA	NA	NA	NA
1798	2017-12-30	0	2024-10-24	2490	NA	NA	NA	NA	NA	NA	NA	NA
1799	2018-01-10	0	2024-10-24	2479	NA	NA	NA	NA	NA	NA	NA	NA
1801	2018-01-11	0	2024-10-24	2478	NA	NA	NA	NA	NA	NA	NA	NA
1802	2018-01-14	0	2024-10-24	2475	NA	NA	NA	NA	NA	NA	NA	NA
1805	2018-01-11	2	2020-03-30	809	2022-06-02	1603	NA	NA	NA	NA	NA	NA
1809	2018-01-13	0	2024-10-24	2476	NA	NA	NA	NA	NA	NA	NA	NA
1810	2018-01-18	0	2024-10-24	2471	NA	NA	NA	NA	NA	NA	NA	NA
1811	2018-01-12	0	2024-10-24	2477	NA	NA	NA	NA	NA	NA	NA	NA
1812	2018-01-10	0	2024-10-24	2479	NA	NA	NA	NA	NA	NA	NA	NA
1814	2018-01-10	0	2024-10-24	2479	NA	NA	NA	NA	NA	NA	NA	NA
1818	2018-01-20	0	2024-10-24	2469	NA	NA	NA	NA	NA	NA	NA	NA
1820	2018-01-19	0	2024-10-24	2470	NA	NA	NA	NA	NA	NA	NA	NA
1821	2018-01-24	0	2024-10-24	2465	NA	NA	NA	NA	NA	NA	NA	NA
1822	2018-01-15	0	2024-10-24	2474	NA	NA	NA	NA	NA	NA	NA	NA
1824	2018-01-18	0	2024-10-24	2471	NA	NA	NA	NA	NA	NA	NA	NA
1827	2018-01-27	0	2024-10-24	2462	NA	NA	NA	NA	NA	NA	NA	NA
1828	2018-01-21	1	2020-10-25	1008	NA	NA	NA	NA	NA	NA	NA	NA
1829	2018-01-27	0	2024-10-24	2462	NA	NA	NA	NA	NA	NA	NA	NA
1830	2018-01-23	0	2024-10-24	2466	NA	NA	NA	NA	NA	NA	NA	NA
1831	2018-01-20	0	2024-10-24	2469	NA	NA	NA	NA	NA	NA	NA	NA
1832	2018-01-17	0	2024-10-24	2472	NA	NA	NA	NA	NA	NA	NA	NA
1833	2018-01-24	1	2022-12-26	1797	NA	NA	NA	NA	NA	NA	NA	NA
1834	2018-01-20	0	2024-10-24	2469	NA	NA	NA	NA	NA	NA	NA	NA
1836	2018-01-30	1	2019-04-27	452	NA	NA	NA	NA	NA	NA	NA	NA
1837	2018-02-05	0	2024-10-24	2453	NA	NA	NA	NA	NA	NA	NA	NA
1838	2018-01-23	1	2023-10-15	2091	NA	NA	NA	NA	NA	NA	NA	NA
1839	2018-01-31	0	2024-10-24	2458	NA	NA	NA	NA	NA	NA	NA	NA
1841	2018-01-29	0	2024-10-24	2460	NA	NA	NA	NA	NA	NA	NA	NA
1842	2018-02-05	0	2024-10-24	2453	NA	NA	NA	NA	NA	NA	NA	NA
1843	2018-02-03	0	2024-10-24	2455	NA	NA	NA	NA	NA	NA	NA	NA
1844	2018-01-28	0	2024-10-24	2461	NA	NA	NA	NA	NA	NA	NA	NA
1845	2018-01-31	0	2024-10-24	2458	NA	NA	NA	NA	NA	NA	NA	NA
1846	2018-02-09	0	2024-10-24	2449	NA	NA	NA	NA	NA	NA	NA	NA
1847	2018-02-03	1	2023-03-21	1872	NA	NA	NA	NA	NA	NA	NA	NA
1848	2018-01-29	1	2021-10-12	1352	NA	NA	NA	NA	NA	NA	NA	NA
1849	2018-02-07	0	2024-10-24	2451	NA	NA	NA	NA	NA	NA	NA	NA
1851	2018-02-08	0	2024-10-24	2450	NA	NA	NA	NA	NA	NA	NA	NA
1854	2018-02-05	1	2023-03-15	1864	NA	NA	NA	NA	NA	NA	NA	NA
1855	2018-02-14	0	2024-10-24	2444	NA	NA	NA	NA	NA	NA	NA	NA
1856	2018-01-31	0	2024-10-24	2458	NA	NA	NA	NA	NA	NA	NA	NA
1857	2018-02-12	0	2024-10-24	2446	NA	NA	NA	NA	NA	NA	NA	NA
1858	2018-02-11	0	2024-10-24	2447	NA	NA	NA	NA	NA	NA	NA	NA
1859	2018-02-14	0	2024-10-24	2444	NA	NA	NA	NA	NA	NA	NA	NA
1860	2018-02-11	1	2021-08-10	1276	NA	NA	NA	NA	NA	NA	NA	NA
1861	2018-02-07	0	2024-10-24	2451	NA	NA	NA	NA	NA	NA	NA	NA
1862	2018-02-11	0	2024-10-24	2447	NA	NA	NA	NA	NA	NA	NA	NA
1863	2018-02-10	0	2024-10-24	2448	NA	NA	NA	NA	NA	NA	NA	NA
1864	2018-02-02	0	2024-10-24	2456	NA	NA	NA	NA	NA	NA	NA	NA
1865	2018-02-08	0	2024-10-24	2450	NA	NA	NA	NA	NA	NA	NA	NA
1866	2018-02-05	0	2024-10-24	2453	NA	NA	NA	NA	NA	NA	NA	NA
1867	2018-02-03	0	2024-10-24	2455	NA	NA	NA	NA	NA	NA	NA	NA
1868	2018-02-14	0	2024-10-24	2444	NA	NA	NA	NA	NA	NA	NA	NA
1869	2018-02-10	0	2024-10-24	2448	NA	NA	NA	NA	NA	NA	NA	NA
1871	2018-02-14	0	2024-10-24	2444	NA	NA	NA	NA	NA	NA	NA	NA
1874	2018-02-13	0	2024-10-24	2445	NA	NA	NA	NA	NA	NA	NA	NA
1875	2018-02-08	0	2024-10-24	2450	NA	NA	NA	NA	NA	NA	NA	NA
1877	2018-02-13	0	2024-10-24	2445	NA	NA	NA	NA	NA	NA	NA	NA
1878	2018-02-14	0	2024-10-24	2444	NA	NA	NA	NA	NA	NA	NA	NA
1879	2018-02-12	1	2021-01-05	1058	NA	NA	NA	NA	NA	NA	NA	NA
1880	2018-02-12	0	2024-10-24	2446	NA	NA	NA	NA	NA	NA	NA	NA
1881	2018-02-12	0	2024-10-24	2446	NA	NA	NA	NA	NA	NA	NA	NA
1884	2018-02-15	0	2024-10-24	2443	NA	NA	NA	NA	NA	NA	NA	NA
1885	2018-02-13	1	2022-06-12	1580	NA	NA	NA	NA	NA	NA	NA	NA
1886	2018-02-24	0	2024-10-24	2434	NA	NA	NA	NA	NA	NA	NA	NA
1887	2018-02-24	0	2024-10-24	2434	NA	NA	NA	NA	NA	NA	NA	NA
1888	2018-02-14	0	2024-10-24	2444	NA	NA	NA	NA	NA	NA	NA	NA
1889	2018-02-16	0	2024-10-24	2442	NA	NA	NA	NA	NA	NA	NA	NA
1890	2018-02-20	0	2024-10-24	2438	NA	NA	NA	NA	NA	NA	NA	NA
1891	2018-02-24	0	2024-10-24	2434	NA	NA	NA	NA	NA	NA	NA	NA
1892	2018-02-26	0	2024-10-24	2432	NA	NA	NA	NA	NA	NA	NA	NA
1893	2018-02-28	0	2024-10-24	2430	NA	NA	NA	NA	NA	NA	NA	NA
1895	2018-03-13	0	2024-10-24	2417	NA	NA	NA	NA	NA	NA	NA	NA
1896	2018-02-27	0	2024-10-24	2431	NA	NA	NA	NA	NA	NA	NA	NA
1897	2018-03-04	0	2024-10-24	2426	NA	NA	NA	NA	NA	NA	NA	NA
1898	2018-03-05	0	2024-10-24	2425	NA	NA	NA	NA	NA	NA	NA	NA
1899	2018-03-09	0	2024-10-24	2421	NA	NA	NA	NA	NA	NA	NA	NA
1900	2018-03-08	0	2024-10-24	2422	NA	NA	NA	NA	NA	NA	NA	NA
1901	2018-02-23	0	2024-10-24	2435	NA	NA	NA	NA	NA	NA	NA	NA
1902	2018-03-06	0	2024-10-24	2424	NA	NA	NA	NA	NA	NA	NA	NA
1904	2018-03-08	1	2019-10-31	602	NA	NA	NA	NA	NA	NA	NA	NA
1905	2018-03-09	0	2024-10-24	2421	NA	NA	NA	NA	NA	NA	NA	NA
1907	2018-03-12	0	2024-10-24	2418	NA	NA	NA	NA	NA	NA	NA	NA
1908	2018-03-07	1	2018-07-24	139	NA	NA	NA	NA	NA	NA	NA	NA
1909	2018-03-03	1	2019-07-27	511	NA	NA	NA	NA	NA	NA	NA	NA
1910	2018-03-01	0	2024-10-24	2429	NA	NA	NA	NA	NA	NA	NA	NA
1911	2018-03-10	0	2024-10-24	2420	NA	NA	NA	NA	NA	NA	NA	NA
1914	2018-03-07	0	2024-10-24	2423	NA	NA	NA	NA	NA	NA	NA	NA
1916	2018-03-19	1	2021-03-06	1083	NA	NA	NA	NA	NA	NA	NA	NA
1917	2018-03-17	0	2024-10-24	2413	NA	NA	NA	NA	NA	NA	NA	NA
1918	2018-03-11	0	2024-10-24	2419	NA	NA	NA	NA	NA	NA	NA	NA
1919	2018-03-14	0	2024-10-24	2416	NA	NA	NA	NA	NA	NA	NA	NA
1920	2018-03-08	2	2023-03-22	1840	2024-05-15	2260	NA	NA	NA	NA	NA	NA
1924	2018-03-11	0	2024-10-24	2419	NA	NA	NA	NA	NA	NA	NA	NA
1925	2018-03-09	0	2024-10-24	2421	NA	NA	NA	NA	NA	NA	NA	NA
1926	2018-03-24	0	2024-10-24	2406	NA	NA	NA	NA	NA	NA	NA	NA
1927	2018-03-12	0	2024-10-24	2418	NA	NA	NA	NA	NA	NA	NA	NA
1928	2018-03-09	1	2021-06-09	1188	NA	NA	NA	NA	NA	NA	NA	NA
1930	2018-03-30	0	2024-10-24	2400	NA	NA	NA	NA	NA	NA	NA	NA
1931	2018-03-30	0	2024-10-24	2400	NA	NA	NA	NA	NA	NA	NA	NA
1933	2018-03-20	0	2024-10-24	2410	NA	NA	NA	NA	NA	NA	NA	NA
1934	2018-03-22	0	2024-10-24	2408	NA	NA	NA	NA	NA	NA	NA	NA
1936	2018-03-26	0	2024-10-24	2404	NA	NA	NA	NA	NA	NA	NA	NA
1937	2018-03-21	0	2024-10-24	2409	NA	NA	NA	NA	NA	NA	NA	NA
1940	2018-03-26	0	2024-10-24	2404	NA	NA	NA	NA	NA	NA	NA	NA
1941	2018-03-16	0	2024-10-24	2414	NA	NA	NA	NA	NA	NA	NA	NA
1942	2018-03-31	0	2024-10-24	2399	NA	NA	NA	NA	NA	NA	NA	NA
1943	2018-03-26	0	2024-10-24	2404	NA	NA	NA	NA	NA	NA	NA	NA
1945	2018-03-24	1	2018-09-13	173	NA	NA	NA	NA	NA	NA	NA	NA
1946	2018-03-22	0	2024-10-24	2408	NA	NA	NA	NA	NA	NA	NA	NA
1947	2018-03-26	0	2024-10-24	2404	NA	NA	NA	NA	NA	NA	NA	NA
1950	2018-03-24	0	2024-10-24	2406	NA	NA	NA	NA	NA	NA	NA	NA
1952	2018-03-23	1	2021-05-21	1155	NA	NA	NA	NA	NA	NA	NA	NA
1953	2018-03-22	0	2024-10-24	2408	NA	NA	NA	NA	NA	NA	NA	NA
1954	2018-03-24	0	2024-10-24	2406	NA	NA	NA	NA	NA	NA	NA	NA
1955	2018-03-30	0	2024-10-24	2400	NA	NA	NA	NA	NA	NA	NA	NA
1958	2018-03-27	0	2024-10-24	2403	NA	NA	NA	NA	NA	NA	NA	NA
1959	2018-03-27	0	2024-10-24	2403	NA	NA	NA	NA	NA	NA	NA	NA
1960	2018-03-31	0	2024-10-24	2399	NA	NA	NA	NA	NA	NA	NA	NA
1962	2018-03-31	0	2024-10-24	2399	NA	NA	NA	NA	NA	NA	NA	NA
1965	2018-04-03	0	2024-10-24	2396	NA	NA	NA	NA	NA	NA	NA	NA
1967	2018-04-02	0	2024-10-24	2397	NA	NA	NA	NA	NA	NA	NA	NA
1969	2018-04-06	0	2024-10-24	2393	NA	NA	NA	NA	NA	NA	NA	NA
1970	2018-04-08	0	2024-10-24	2391	NA	NA	NA	NA	NA	NA	NA	NA
1971	2018-04-09	0	2024-10-24	2390	NA	NA	NA	NA	NA	NA	NA	NA
1972	2018-04-07	0	2024-10-24	2392	NA	NA	NA	NA	NA	NA	NA	NA
1973	2018-04-01	0	2024-10-24	2398	NA	NA	NA	NA	NA	NA	NA	NA
1974	2018-04-07	0	2024-10-24	2392	NA	NA	NA	NA	NA	NA	NA	NA
1975	2018-04-02	2	2022-01-30	1399	2023-01-30	1764	NA	NA	NA	NA	NA	NA
1977	2018-04-16	0	2024-10-24	2383	NA	NA	NA	NA	NA	NA	NA	NA
1978	2018-04-09	0	2024-10-24	2390	NA	NA	NA	NA	NA	NA	NA	NA
1979	2018-04-09	0	2024-10-24	2390	NA	NA	NA	NA	NA	NA	NA	NA
1980	2018-04-22	0	2024-10-24	2377	NA	NA	NA	NA	NA	NA	NA	NA
1982	2018-04-13	0	2024-10-24	2386	NA	NA	NA	NA	NA	NA	NA	NA
1983	2018-04-16	0	2024-10-24	2383	NA	NA	NA	NA	NA	NA	NA	NA
1984	2018-04-19	0	2024-10-24	2380	NA	NA	NA	NA	NA	NA	NA	NA
1985	2018-04-13	1	2022-06-29	1538	NA	NA	NA	NA	NA	NA	NA	NA
1986	2018-04-16	0	2024-10-24	2383	NA	NA	NA	NA	NA	NA	NA	NA
1987	2018-04-15	0	2024-10-24	2384	NA	NA	NA	NA	NA	NA	NA	NA
1989	2018-04-11	2	2021-02-17	1043	2024-01-26	2116	NA	NA	NA	NA	NA	NA
1990	2018-04-18	0	2024-10-24	2381	NA	NA	NA	NA	NA	NA	NA	NA
1991	2018-04-15	0	2024-10-24	2384	NA	NA	NA	NA	NA	NA	NA	NA
1992	2018-04-13	0	2024-10-24	2386	NA	NA	NA	NA	NA	NA	NA	NA
1993	2018-04-21	0	2024-10-24	2378	NA	NA	NA	NA	NA	NA	NA	NA
1994	2018-04-18	0	2024-10-24	2381	NA	NA	NA	NA	NA	NA	NA	NA
1995	2018-04-12	0	2024-10-24	2387	NA	NA	NA	NA	NA	NA	NA	NA
1996	2018-04-17	0	2024-10-24	2382	NA	NA	NA	NA	NA	NA	NA	NA
2003	2018-04-25	2	2019-04-21	361	2021-04-16	1087	NA	NA	NA	NA	NA	NA
2004	2018-04-22	1	2021-03-19	1062	NA	NA	NA	NA	NA	NA	NA	NA
2007	2018-04-25	0	2024-10-24	2374	NA	NA	NA	NA	NA	NA	NA	NA
2008	2018-04-26	0	2024-10-24	2373	NA	NA	NA	NA	NA	NA	NA	NA
2011	2018-04-29	0	2024-10-24	2370	NA	NA	NA	NA	NA	NA	NA	NA
2016	2018-05-11	0	2024-10-24	2358	NA	NA	NA	NA	NA	NA	NA	NA
2017	2018-05-03	0	2024-10-24	2366	NA	NA	NA	NA	NA	NA	NA	NA
2018	2018-05-15	0	2024-10-24	2354	NA	NA	NA	NA	NA	NA	NA	NA
2020	2018-05-17	0	2024-10-24	2352	NA	NA	NA	NA	NA	NA	NA	NA
2021	2018-05-15	0	2024-10-24	2354	NA	NA	NA	NA	NA	NA	NA	NA
2022	2018-05-17	0	2024-10-24	2352	NA	NA	NA	NA	NA	NA	NA	NA
2024	2018-05-07	0	2024-10-24	2362	NA	NA	NA	NA	NA	NA	NA	NA
2026	2018-05-05	0	2024-10-24	2364	NA	NA	NA	NA	NA	NA	NA	NA
2027	2018-05-10	0	2024-10-24	2359	NA	NA	NA	NA	NA	NA	NA	NA
2029	2018-05-14	0	2024-10-24	2355	NA	NA	NA	NA	NA	NA	NA	NA
2031	2018-05-12	0	2024-10-24	2357	NA	NA	NA	NA	NA	NA	NA	NA
2032	2018-05-12	1	2019-10-07	513	NA	NA	NA	NA	NA	NA	NA	NA
2033	2018-05-25	0	2024-10-24	2344	NA	NA	NA	NA	NA	NA	NA	NA
2034	2018-05-14	0	2024-10-24	2355	NA	NA	NA	NA	NA	NA	NA	NA
2036	2018-05-26	2	2022-06-11	1477	2024-09-06	2295	NA	NA	NA	NA	NA	NA
2037	2018-05-18	1	2019-03-13	299	NA	NA	NA	NA	NA	NA	NA	NA
2039	2018-05-12	0	2024-10-24	2357	NA	NA	NA	NA	NA	NA	NA	NA
2040	2018-05-14	0	2024-10-24	2355	NA	NA	NA	NA	NA	NA	NA	NA
2041	2018-05-17	0	2024-10-24	2352	NA	NA	NA	NA	NA	NA	NA	NA
2043	2018-05-19	0	2024-10-24	2350	NA	NA	NA	NA	NA	NA	NA	NA
2045	2018-05-21	0	2024-10-24	2348	NA	NA	NA	NA	NA	NA	NA	NA
2047	2018-05-24	1	2023-06-06	1839	NA	NA	NA	NA	NA	NA	NA	NA
2048	2018-05-21	0	2024-10-24	2348	NA	NA	NA	NA	NA	NA	NA	NA
2049	2018-05-26	0	2024-10-24	2343	NA	NA	NA	NA	NA	NA	NA	NA
2051	2018-06-04	0	2024-10-24	2334	NA	NA	NA	NA	NA	NA	NA	NA
2052	2018-05-19	1	2022-10-16	1611	NA	NA	NA	NA	NA	NA	NA	NA
2053	2018-06-02	0	2024-10-24	2336	NA	NA	NA	NA	NA	NA	NA	NA
2054	2018-05-22	1	2020-06-21	761	NA	NA	NA	NA	NA	NA	NA	NA
2055	2018-05-29	0	2024-10-24	2340	NA	NA	NA	NA	NA	NA	NA	NA
2057	2018-06-07	0	2024-10-24	2331	NA	NA	NA	NA	NA	NA	NA	NA
2058	2018-05-29	0	2024-10-24	2340	NA	NA	NA	NA	NA	NA	NA	NA
2059	2018-05-26	0	2024-10-24	2343	NA	NA	NA	NA	NA	NA	NA	NA
2060	2018-05-26	0	2024-10-24	2343	NA	NA	NA	NA	NA	NA	NA	NA
2061	2018-06-13	0	2024-10-24	2325	NA	NA	NA	NA	NA	NA	NA	NA
2062	2018-05-30	0	2024-10-24	2339	NA	NA	NA	NA	NA	NA	NA	NA
2063	2018-05-30	1	2021-02-22	999	NA	NA	NA	NA	NA	NA	NA	NA
2064	2018-05-31	0	2024-10-24	2338	NA	NA	NA	NA	NA	NA	NA	NA
2070	2018-06-18	0	2024-10-24	2320	NA	NA	NA	NA	NA	NA	NA	NA
2071	2018-06-23	0	2024-10-24	2315	NA	NA	NA	NA	NA	NA	NA	NA
2072	2018-06-18	0	2024-10-24	2320	NA	NA	NA	NA	NA	NA	NA	NA
2075	2018-06-16	1	2022-02-25	1350	NA	NA	NA	NA	NA	NA	NA	NA
2076	2018-06-20	0	2024-10-24	2318	NA	NA	NA	NA	NA	NA	NA	NA
2077	2018-06-12	0	2024-10-24	2326	NA	NA	NA	NA	NA	NA	NA	NA
2079	2018-06-16	0	2024-10-24	2322	NA	NA	NA	NA	NA	NA	NA	NA
2080	2018-06-27	0	2024-10-24	2311	NA	NA	NA	NA	NA	NA	NA	NA
2081	2018-06-14	0	2024-10-24	2324	NA	NA	NA	NA	NA	NA	NA	NA
2082	2018-06-13	1	2023-02-16	1709	NA	NA	NA	NA	NA	NA	NA	NA
2083	2018-06-28	0	2024-10-24	2310	NA	NA	NA	NA	NA	NA	NA	NA
2084	2018-06-28	0	2024-10-24	2310	NA	NA	NA	NA	NA	NA	NA	NA
2085	2018-06-27	0	2024-10-24	2311	NA	NA	NA	NA	NA	NA	NA	NA
2086	2018-06-18	0	2024-10-24	2320	NA	NA	NA	NA	NA	NA	NA	NA
2088	2018-06-22	0	2024-10-24	2316	NA	NA	NA	NA	NA	NA	NA	NA
2089	2018-07-10	0	2024-10-24	2298	NA	NA	NA	NA	NA	NA	NA	NA
2090	2018-06-23	1	2018-12-31	191	NA	NA	NA	NA	NA	NA	NA	NA
2093	2018-07-02	0	2024-10-24	2306	NA	NA	NA	NA	NA	NA	NA	NA
2095	2018-06-29	0	2024-10-24	2309	NA	NA	NA	NA	NA	NA	NA	NA
2096	2018-06-24	0	2024-10-24	2314	NA	NA	NA	NA	NA	NA	NA	NA
2097	2018-06-27	0	2024-10-24	2311	NA	NA	NA	NA	NA	NA	NA	NA
2099	2018-07-18	0	2024-10-24	2290	NA	NA	NA	NA	NA	NA	NA	NA
2100	2018-07-07	0	2024-10-24	2301	NA	NA	NA	NA	NA	NA	NA	NA
2101	2018-06-26	1	2020-10-20	847	NA	NA	NA	NA	NA	NA	NA	NA
2103	2018-07-01	0	2024-10-24	2307	NA	NA	NA	NA	NA	NA	NA	NA
2105	2018-07-10	0	2024-10-24	2298	NA	NA	NA	NA	NA	NA	NA	NA
2106	2018-07-09	0	2024-10-24	2299	NA	NA	NA	NA	NA	NA	NA	NA
2107	2018-07-07	0	2024-10-24	2301	NA	NA	NA	NA	NA	NA	NA	NA
2108	2018-07-04	1	2018-12-18	167	NA	NA	NA	NA	NA	NA	NA	NA
2109	2018-07-03	0	2024-10-24	2305	NA	NA	NA	NA	NA	NA	NA	NA
2110	2018-07-12	0	2024-10-24	2296	NA	NA	NA	NA	NA	NA	NA	NA
2111	2018-07-12	0	2024-10-24	2296	NA	NA	NA	NA	NA	NA	NA	NA
2112	2018-07-04	0	2024-10-24	2304	NA	NA	NA	NA	NA	NA	NA	NA
2114	2018-07-05	0	2024-10-24	2303	NA	NA	NA	NA	NA	NA	NA	NA
2116	2018-07-15	0	2024-10-24	2293	NA	NA	NA	NA	NA	NA	NA	NA
2117	2018-07-14	0	2024-10-24	2294	NA	NA	NA	NA	NA	NA	NA	NA
2121	2018-07-16	1	2021-07-06	1086	NA	NA	NA	NA	NA	NA	NA	NA
2122	2018-07-16	0	2024-10-24	2292	NA	NA	NA	NA	NA	NA	NA	NA
2123	2018-07-23	0	2024-10-24	2285	NA	NA	NA	NA	NA	NA	NA	NA
2125	2018-07-24	0	2024-10-24	2284	NA	NA	NA	NA	NA	NA	NA	NA
2126	2018-07-22	0	2024-10-24	2286	NA	NA	NA	NA	NA	NA	NA	NA
2127	2018-07-14	0	2024-10-24	2294	NA	NA	NA	NA	NA	NA	NA	NA
2128	2018-07-18	0	2024-10-24	2290	NA	NA	NA	NA	NA	NA	NA	NA
2129	2018-07-15	0	2024-10-24	2293	NA	NA	NA	NA	NA	NA	NA	NA
2130	2018-07-21	0	2024-10-24	2287	NA	NA	NA	NA	NA	NA	NA	NA
2131	2018-07-28	1	2023-08-06	1835	NA	NA	NA	NA	NA	NA	NA	NA
2132	2018-07-25	0	2024-10-24	2283	NA	NA	NA	NA	NA	NA	NA	NA
2134	2018-07-23	0	2024-10-24	2285	NA	NA	NA	NA	NA	NA	NA	NA
2135	2018-07-19	0	2024-10-24	2289	NA	NA	NA	NA	NA	NA	NA	NA
2136	2018-07-22	0	2024-10-24	2286	NA	NA	NA	NA	NA	NA	NA	NA
2138	2018-07-13	0	2024-10-24	2295	NA	NA	NA	NA	NA	NA	NA	NA
2139	2018-07-20	0	2024-10-24	2288	NA	NA	NA	NA	NA	NA	NA	NA
2141	2018-07-26	0	2024-10-24	2282	NA	NA	NA	NA	NA	NA	NA	NA
2142	2018-07-19	0	2024-10-24	2289	NA	NA	NA	NA	NA	NA	NA	NA
2144	2018-07-17	2	2020-09-11	787	2021-08-23	1133	NA	NA	NA	NA	NA	NA
2145	2018-07-21	0	2024-10-24	2287	NA	NA	NA	NA	NA	NA	NA	NA
2147	2018-07-20	0	2024-10-24	2288	NA	NA	NA	NA	NA	NA	NA	NA
2148	2018-07-31	0	2024-10-24	2277	NA	NA	NA	NA	NA	NA	NA	NA
2150	2018-07-19	2	2019-02-11	207	2024-06-22	2165	NA	NA	NA	NA	NA	NA
2151	2018-07-30	1	2022-11-21	1575	NA	NA	NA	NA	NA	NA	NA	NA
2152	2018-07-31	0	2024-10-24	2277	NA	NA	NA	NA	NA	NA	NA	NA
2155	2018-07-31	0	2024-10-24	2277	NA	NA	NA	NA	NA	NA	NA	NA
2156	2018-07-30	0	2024-10-24	2278	NA	NA	NA	NA	NA	NA	NA	NA
2158	2018-07-28	0	2024-10-24	2280	NA	NA	NA	NA	NA	NA	NA	NA
2159	2018-07-24	0	2024-10-24	2284	NA	NA	NA	NA	NA	NA	NA	NA
2161	2018-08-01	0	2024-10-24	2276	NA	NA	NA	NA	NA	NA	NA	NA
2163	2018-08-06	0	2024-10-24	2271	NA	NA	NA	NA	NA	NA	NA	NA
2164	2018-07-27	0	2024-10-24	2281	NA	NA	NA	NA	NA	NA	NA	NA
2166	2018-07-28	1	2020-11-14	840	NA	NA	NA	NA	NA	NA	NA	NA
2168	2018-08-08	0	2024-10-24	2269	NA	NA	NA	NA	NA	NA	NA	NA
2169	2018-08-06	0	2024-10-24	2271	NA	NA	NA	NA	NA	NA	NA	NA
2171	2018-08-06	0	2024-10-24	2271	NA	NA	NA	NA	NA	NA	NA	NA
2174	2018-08-03	0	2024-10-24	2274	NA	NA	NA	NA	NA	NA	NA	NA
2175	2018-07-31	0	2024-10-24	2277	NA	NA	NA	NA	NA	NA	NA	NA
2176	2018-08-11	0	2024-10-24	2266	NA	NA	NA	NA	NA	NA	NA	NA
2177	2018-08-14	0	2024-10-24	2263	NA	NA	NA	NA	NA	NA	NA	NA
2178	2018-08-04	0	2024-10-24	2273	NA	NA	NA	NA	NA	NA	NA	NA
2179	2018-08-10	0	2024-10-24	2267	NA	NA	NA	NA	NA	NA	NA	NA
2184	2018-07-30	0	2024-10-24	2278	NA	NA	NA	NA	NA	NA	NA	NA
2185	2018-08-05	0	2024-10-24	2272	NA	NA	NA	NA	NA	NA	NA	NA
2186	2018-08-09	0	2024-10-24	2268	NA	NA	NA	NA	NA	NA	NA	NA
2188	2018-08-07	0	2024-10-24	2270	NA	NA	NA	NA	NA	NA	NA	NA
2189	2018-08-08	1	2023-03-10	1675	NA	NA	NA	NA	NA	NA	NA	NA
2190	2018-08-16	0	2024-10-24	2261	NA	NA	NA	NA	NA	NA	NA	NA
2191	2018-08-18	0	2024-10-24	2259	NA	NA	NA	NA	NA	NA	NA	NA
2192	2018-08-08	0	2024-10-24	2269	NA	NA	NA	NA	NA	NA	NA	NA
2193	2018-08-24	1	2019-11-18	451	NA	NA	NA	NA	NA	NA	NA	NA
2194	2018-08-09	1	2019-08-26	382	NA	NA	NA	NA	NA	NA	NA	NA
2195	2018-08-14	0	2024-10-24	2263	NA	NA	NA	NA	NA	NA	NA	NA
2196	2018-08-11	0	2024-10-24	2266	NA	NA	NA	NA	NA	NA	NA	NA
2197	2018-08-14	0	2024-10-24	2263	NA	NA	NA	NA	NA	NA	NA	NA
2198	2018-08-09	0	2024-10-24	2268	NA	NA	NA	NA	NA	NA	NA	NA
2199	2018-08-14	0	2024-10-24	2263	NA	NA	NA	NA	NA	NA	NA	NA
2200	2018-08-13	0	2024-10-24	2264	NA	NA	NA	NA	NA	NA	NA	NA
2201	2018-08-18	0	2024-10-24	2259	NA	NA	NA	NA	NA	NA	NA	NA
2202	2018-08-21	0	2024-10-24	2256	NA	NA	NA	NA	NA	NA	NA	NA
2205	2018-08-16	0	2024-10-24	2261	NA	NA	NA	NA	NA	NA	NA	NA
2207	2018-08-21	0	2024-10-24	2256	NA	NA	NA	NA	NA	NA	NA	NA
2208	2018-08-16	0	2024-10-24	2261	NA	NA	NA	NA	NA	NA	NA	NA
2210	2018-08-18	0	2024-10-24	2259	NA	NA	NA	NA	NA	NA	NA	NA
2212	2018-08-31	0	2024-10-24	2246	NA	NA	NA	NA	NA	NA	NA	NA
2214	2018-09-01	0	2024-10-24	2245	NA	NA	NA	NA	NA	NA	NA	NA
2215	2018-08-26	0	2024-10-24	2251	NA	NA	NA	NA	NA	NA	NA	NA
2217	2018-08-22	2	2020-04-02	589	2023-03-31	1682	NA	NA	NA	NA	NA	NA
2218	2018-08-31	0	2024-10-24	2246	NA	NA	NA	NA	NA	NA	NA	NA
2219	2018-08-27	0	2024-10-24	2250	NA	NA	NA	NA	NA	NA	NA	NA
2220	2018-08-27	0	2024-10-24	2250	NA	NA	NA	NA	NA	NA	NA	NA
2221	2018-08-30	0	2024-10-24	2247	NA	NA	NA	NA	NA	NA	NA	NA
2222	2018-08-29	0	2024-10-24	2248	NA	NA	NA	NA	NA	NA	NA	NA
2223	2018-08-28	0	2024-10-24	2249	NA	NA	NA	NA	NA	NA	NA	NA
2224	2018-08-26	0	2024-10-24	2251	NA	NA	NA	NA	NA	NA	NA	NA
2226	2018-08-31	0	2024-10-24	2246	NA	NA	NA	NA	NA	NA	NA	NA
2227	2018-08-25	2	2021-03-17	935	2021-04-19	968	NA	NA	NA	NA	NA	NA
2230	2018-08-27	0	2024-10-24	2250	NA	NA	NA	NA	NA	NA	NA	NA
2231	2018-08-31	0	2024-10-24	2246	NA	NA	NA	NA	NA	NA	NA	NA
2234	2018-09-05	0	2024-10-24	2241	NA	NA	NA	NA	NA	NA	NA	NA
2235	2018-09-05	0	2024-10-24	2241	NA	NA	NA	NA	NA	NA	NA	NA
2236	2018-09-06	0	2024-10-24	2240	NA	NA	NA	NA	NA	NA	NA	NA
2237	2018-09-02	1	2019-08-16	348	NA	NA	NA	NA	NA	NA	NA	NA
2238	2018-09-02	0	2024-10-24	2244	NA	NA	NA	NA	NA	NA	NA	NA
2239	2018-09-13	1	2021-03-27	926	NA	NA	NA	NA	NA	NA	NA	NA
2240	2018-08-29	0	2024-10-24	2248	NA	NA	NA	NA	NA	NA	NA	NA
2241	2018-08-31	0	2024-10-24	2246	NA	NA	NA	NA	NA	NA	NA	NA
2242	2018-09-09	0	2024-10-24	2237	NA	NA	NA	NA	NA	NA	NA	NA
2244	2018-09-06	0	2024-10-24	2240	NA	NA	NA	NA	NA	NA	NA	NA
2245	2018-09-01	1	2023-10-30	1885	NA	NA	NA	NA	NA	NA	NA	NA
2247	2018-09-02	0	2024-10-24	2244	NA	NA	NA	NA	NA	NA	NA	NA
2248	2018-09-11	0	2024-10-24	2235	NA	NA	NA	NA	NA	NA	NA	NA
2249	2018-09-05	0	2024-10-24	2241	NA	NA	NA	NA	NA	NA	NA	NA
2250	2018-09-07	0	2024-10-24	2239	NA	NA	NA	NA	NA	NA	NA	NA
2251	2018-09-18	0	2024-10-24	2228	NA	NA	NA	NA	NA	NA	NA	NA
2252	2018-09-18	0	2024-10-24	2228	NA	NA	NA	NA	NA	NA	NA	NA
2253	2018-09-08	0	2024-10-24	2238	NA	NA	NA	NA	NA	NA	NA	NA
2254	2018-09-13	0	2024-10-24	2233	NA	NA	NA	NA	NA	NA	NA	NA
2255	2018-09-20	0	2024-10-24	2226	NA	NA	NA	NA	NA	NA	NA	NA
2256	2018-09-13	0	2024-10-24	2233	NA	NA	NA	NA	NA	NA	NA	NA
2257	2018-09-10	1	2023-11-06	1883	NA	NA	NA	NA	NA	NA	NA	NA
2258	2018-09-06	0	2024-10-24	2240	NA	NA	NA	NA	NA	NA	NA	NA
2259	2018-09-13	0	2024-10-24	2233	NA	NA	NA	NA	NA	NA	NA	NA
2260	2018-09-13	0	2024-10-24	2233	NA	NA	NA	NA	NA	NA	NA	NA
2262	2018-09-13	0	2024-10-24	2233	NA	NA	NA	NA	NA	NA	NA	NA
2263	2018-09-14	0	2024-10-24	2232	NA	NA	NA	NA	NA	NA	NA	NA
2265	2018-09-24	0	2024-10-24	2222	NA	NA	NA	NA	NA	NA	NA	NA
2267	2018-09-24	0	2024-10-24	2222	NA	NA	NA	NA	NA	NA	NA	NA
2268	2018-09-23	2	2021-04-01	921	2022-12-17	1546	NA	NA	NA	NA	NA	NA
2269	2018-09-15	0	2024-10-24	2231	NA	NA	NA	NA	NA	NA	NA	NA
2270	2018-09-27	1	2019-07-25	301	NA	NA	NA	NA	NA	NA	NA	NA
2271	2018-09-18	0	2024-10-24	2228	NA	NA	NA	NA	NA	NA	NA	NA
2272	2018-09-18	0	2024-10-24	2228	NA	NA	NA	NA	NA	NA	NA	NA
2273	2018-09-15	0	2024-10-24	2231	NA	NA	NA	NA	NA	NA	NA	NA
2274	2018-09-16	0	2024-10-24	2230	NA	NA	NA	NA	NA	NA	NA	NA
2275	2018-10-03	0	2024-10-24	2213	NA	NA	NA	NA	NA	NA	NA	NA
2277	2018-09-20	0	2024-10-24	2226	NA	NA	NA	NA	NA	NA	NA	NA
2278	2018-10-05	2	2020-10-21	747	2024-02-17	1961	NA	NA	NA	NA	NA	NA
2279	2018-09-28	0	2024-10-24	2218	NA	NA	NA	NA	NA	NA	NA	NA
2280	2018-09-22	0	2024-10-24	2224	NA	NA	NA	NA	NA	NA	NA	NA
2281	2018-09-19	0	2024-10-24	2227	NA	NA	NA	NA	NA	NA	NA	NA
2282	2018-09-30	0	2024-10-24	2216	NA	NA	NA	NA	NA	NA	NA	NA
2283	2018-09-23	0	2024-10-24	2223	NA	NA	NA	NA	NA	NA	NA	NA
2284	2018-09-27	0	2024-10-24	2219	NA	NA	NA	NA	NA	NA	NA	NA
2285	2018-10-05	0	2024-10-24	2211	NA	NA	NA	NA	NA	NA	NA	NA
2286	2018-09-24	0	2024-10-24	2222	NA	NA	NA	NA	NA	NA	NA	NA
2288	2018-09-26	0	2024-10-24	2220	NA	NA	NA	NA	NA	NA	NA	NA
2289	2018-10-03	0	2024-10-24	2213	NA	NA	NA	NA	NA	NA	NA	NA
2292	2018-09-27	1	2023-08-14	1782	NA	NA	NA	NA	NA	NA	NA	NA
2293	2018-10-09	0	2024-10-24	2207	NA	NA	NA	NA	NA	NA	NA	NA
2294	2018-10-08	0	2024-10-24	2208	NA	NA	NA	NA	NA	NA	NA	NA
2295	2018-10-11	0	2024-10-24	2205	NA	NA	NA	NA	NA	NA	NA	NA
2296	2018-10-12	0	2024-10-24	2204	NA	NA	NA	NA	NA	NA	NA	NA
2297	2018-10-06	0	2024-10-24	2210	NA	NA	NA	NA	NA	NA	NA	NA
2298	2018-10-07	0	2024-10-24	2209	NA	NA	NA	NA	NA	NA	NA	NA
2301	2018-09-30	1	2021-10-05	1101	NA	NA	NA	NA	NA	NA	NA	NA
2302	2018-10-08	0	2024-10-24	2208	NA	NA	NA	NA	NA	NA	NA	NA
2303	2018-10-07	0	2024-10-24	2209	NA	NA	NA	NA	NA	NA	NA	NA
2304	2018-10-20	0	2024-10-24	2196	NA	NA	NA	NA	NA	NA	NA	NA
2305	2018-10-18	0	2024-10-24	2198	NA	NA	NA	NA	NA	NA	NA	NA
2306	2018-10-09	0	2024-10-24	2207	NA	NA	NA	NA	NA	NA	NA	NA
2307	2018-10-16	0	2024-10-24	2200	NA	NA	NA	NA	NA	NA	NA	NA
2310	2018-10-15	1	2021-12-04	1146	NA	NA	NA	NA	NA	NA	NA	NA
2311	2018-10-13	0	2024-10-24	2203	NA	NA	NA	NA	NA	NA	NA	NA
2312	2018-10-09	1	2023-02-19	1594	NA	NA	NA	NA	NA	NA	NA	NA
2313	2018-10-25	0	2024-10-24	2191	NA	NA	NA	NA	NA	NA	NA	NA
2314	2018-10-18	1	2020-03-26	525	NA	NA	NA	NA	NA	NA	NA	NA
2315	2018-10-11	1	2020-08-31	690	NA	NA	NA	NA	NA	NA	NA	NA
2319	2018-10-20	0	2024-10-24	2196	NA	NA	NA	NA	NA	NA	NA	NA
2320	2018-10-13	0	2024-10-24	2203	NA	NA	NA	NA	NA	NA	NA	NA
2321	2018-10-24	0	2024-10-24	2192	NA	NA	NA	NA	NA	NA	NA	NA
2323	2018-10-12	0	2024-10-24	2204	NA	NA	NA	NA	NA	NA	NA	NA
2325	2018-10-19	0	2024-10-24	2197	NA	NA	NA	NA	NA	NA	NA	NA
2326	2018-10-14	0	2024-10-24	2202	NA	NA	NA	NA	NA	NA	NA	NA
2327	2018-10-18	0	2024-10-24	2198	NA	NA	NA	NA	NA	NA	NA	NA
2328	2018-10-29	0	2024-10-24	2187	NA	NA	NA	NA	NA	NA	NA	NA
2329	2018-11-02	0	2024-10-24	2183	NA	NA	NA	NA	NA	NA	NA	NA
2330	2018-10-25	0	2024-10-24	2191	NA	NA	NA	NA	NA	NA	NA	NA
2331	2018-10-18	0	2024-10-24	2198	NA	NA	NA	NA	NA	NA	NA	NA
2332	2018-10-14	0	2024-10-24	2202	NA	NA	NA	NA	NA	NA	NA	NA
2334	2018-10-27	0	2024-10-24	2189	NA	NA	NA	NA	NA	NA	NA	NA
2337	2018-10-20	0	2024-10-24	2196	NA	NA	NA	NA	NA	NA	NA	NA
2338	2018-10-26	0	2024-10-24	2190	NA	NA	NA	NA	NA	NA	NA	NA
2339	2018-10-18	2	2020-02-29	499	2022-01-06	1176	NA	NA	NA	NA	NA	NA
2341	2018-10-25	0	2024-10-24	2191	NA	NA	NA	NA	NA	NA	NA	NA
2344	2018-10-22	0	2024-10-24	2194	NA	NA	NA	NA	NA	NA	NA	NA
2345	2018-10-24	0	2024-10-24	2192	NA	NA	NA	NA	NA	NA	NA	NA
2347	2018-10-31	0	2024-10-24	2185	NA	NA	NA	NA	NA	NA	NA	NA
2349	2018-11-04	0	2024-10-24	2181	NA	NA	NA	NA	NA	NA	NA	NA
2350	2018-10-23	0	2024-10-24	2193	NA	NA	NA	NA	NA	NA	NA	NA
2351	2018-11-11	1	2021-01-28	809	NA	NA	NA	NA	NA	NA	NA	NA
2352	2018-11-01	0	2024-10-24	2184	NA	NA	NA	NA	NA	NA	NA	NA
2353	2018-11-02	0	2024-10-24	2183	NA	NA	NA	NA	NA	NA	NA	NA
2354	2018-11-05	0	2024-10-24	2180	NA	NA	NA	NA	NA	NA	NA	NA
2356	2018-10-25	0	2024-10-24	2191	NA	NA	NA	NA	NA	NA	NA	NA
2357	2018-11-11	0	2024-10-24	2174	NA	NA	NA	NA	NA	NA	NA	NA
2358	2018-11-03	0	2024-10-24	2182	NA	NA	NA	NA	NA	NA	NA	NA
2360	2018-10-30	0	2024-10-24	2186	NA	NA	NA	NA	NA	NA	NA	NA
2364	2018-10-29	0	2024-10-24	2187	NA	NA	NA	NA	NA	NA	NA	NA
2366	2018-11-06	0	2024-10-24	2179	NA	NA	NA	NA	NA	NA	NA	NA
2367	2018-10-29	0	2024-10-24	2187	NA	NA	NA	NA	NA	NA	NA	NA
2368	2018-10-29	0	2024-10-24	2187	NA	NA	NA	NA	NA	NA	NA	NA
2371	2018-10-28	0	2024-10-24	2188	NA	NA	NA	NA	NA	NA	NA	NA
2373	2018-11-10	0	2024-10-24	2175	NA	NA	NA	NA	NA	NA	NA	NA
2375	2018-11-08	0	2024-10-24	2177	NA	NA	NA	NA	NA	NA	NA	NA
2376	2018-11-08	0	2024-10-24	2177	NA	NA	NA	NA	NA	NA	NA	NA
2377	2018-11-10	0	2024-10-24	2175	NA	NA	NA	NA	NA	NA	NA	NA
2378	2018-11-12	1	2019-07-23	253	NA	NA	NA	NA	NA	NA	NA	NA
2379	2018-11-03	1	2020-01-05	428	NA	NA	NA	NA	NA	NA	NA	NA
2380	2018-11-07	1	2019-12-30	418	NA	NA	NA	NA	NA	NA	NA	NA
2381	2018-11-09	0	2024-10-24	2176	NA	NA	NA	NA	NA	NA	NA	NA
2382	2018-11-13	0	2024-10-24	2172	NA	NA	NA	NA	NA	NA	NA	NA
2383	2018-11-08	0	2024-10-24	2177	NA	NA	NA	NA	NA	NA	NA	NA
2384	2018-11-08	1	2021-10-14	1071	NA	NA	NA	NA	NA	NA	NA	NA
2387	2018-11-10	0	2024-10-24	2175	NA	NA	NA	NA	NA	NA	NA	NA
2388	2018-11-18	0	2024-10-24	2167	NA	NA	NA	NA	NA	NA	NA	NA
2389	2018-11-23	0	2024-10-24	2162	NA	NA	NA	NA	NA	NA	NA	NA
2390	2018-11-22	0	2024-10-24	2163	NA	NA	NA	NA	NA	NA	NA	NA
2391	2018-11-22	0	2024-10-24	2163	NA	NA	NA	NA	NA	NA	NA	NA
2392	2018-12-01	1	2023-08-10	1713	NA	NA	NA	NA	NA	NA	NA	NA
2393	2018-11-27	0	2024-10-24	2158	NA	NA	NA	NA	NA	NA	NA	NA
2394	2018-11-25	0	2024-10-24	2160	NA	NA	NA	NA	NA	NA	NA	NA
2395	2018-11-22	0	2024-10-24	2163	NA	NA	NA	NA	NA	NA	NA	NA
2397	2018-11-16	1	2024-01-11	1882	NA	NA	NA	NA	NA	NA	NA	NA
2398	2018-11-16	0	2024-10-24	2169	NA	NA	NA	NA	NA	NA	NA	NA
2400	2018-11-25	0	2024-10-24	2160	NA	NA	NA	NA	NA	NA	NA	NA
2401	2018-12-01	0	2024-10-24	2154	NA	NA	NA	NA	NA	NA	NA	NA
2402	2018-11-25	0	2024-10-24	2160	NA	NA	NA	NA	NA	NA	NA	NA
2403	2018-11-21	0	2024-10-24	2164	NA	NA	NA	NA	NA	NA	NA	NA
2404	2018-11-28	0	2024-10-24	2157	NA	NA	NA	NA	NA	NA	NA	NA
2406	2018-11-28	0	2024-10-24	2157	NA	NA	NA	NA	NA	NA	NA	NA
2407	2018-11-27	0	2024-10-24	2158	NA	NA	NA	NA	NA	NA	NA	NA
2408	2018-11-28	0	2024-10-24	2157	NA	NA	NA	NA	NA	NA	NA	NA
2409	2018-11-17	0	2024-10-24	2168	NA	NA	NA	NA	NA	NA	NA	NA
2411	2018-11-20	0	2024-10-24	2165	NA	NA	NA	NA	NA	NA	NA	NA
2413	2018-11-30	0	2024-10-24	2155	NA	NA	NA	NA	NA	NA	NA	NA
2414	2018-12-18	0	2024-10-24	2137	NA	NA	NA	NA	NA	NA	NA	NA
2416	2018-11-28	2	2020-08-15	626	2023-04-06	1590	NA	NA	NA	NA	NA	NA
2417	2018-11-25	0	2024-10-24	2160	NA	NA	NA	NA	NA	NA	NA	NA
2418	2018-11-29	0	2024-10-24	2156	NA	NA	NA	NA	NA	NA	NA	NA
2419	2018-11-23	0	2024-10-24	2162	NA	NA	NA	NA	NA	NA	NA	NA
2420	2018-11-30	0	2024-10-24	2155	NA	NA	NA	NA	NA	NA	NA	NA
2421	2018-11-30	0	2024-10-24	2155	NA	NA	NA	NA	NA	NA	NA	NA
2422	2018-11-27	0	2024-10-24	2158	NA	NA	NA	NA	NA	NA	NA	NA
2423	2018-12-09	0	2024-10-24	2146	NA	NA	NA	NA	NA	NA	NA	NA
2424	2018-11-30	0	2024-10-24	2155	NA	NA	NA	NA	NA	NA	NA	NA
2425	2018-11-28	0	2024-10-24	2157	NA	NA	NA	NA	NA	NA	NA	NA
2426	2018-11-28	0	2024-10-24	2157	NA	NA	NA	NA	NA	NA	NA	NA
2427	2018-12-07	0	2024-10-24	2148	NA	NA	NA	NA	NA	NA	NA	NA
2428	2018-11-30	0	2024-10-24	2155	NA	NA	NA	NA	NA	NA	NA	NA
2429	2018-11-30	0	2024-10-24	2155	NA	NA	NA	NA	NA	NA	NA	NA
2430	2018-11-30	0	2024-10-24	2155	NA	NA	NA	NA	NA	NA	NA	NA
2432	2018-12-09	0	2024-10-24	2146	NA	NA	NA	NA	NA	NA	NA	NA
2433	2018-12-12	1	2022-02-28	1174	NA	NA	NA	NA	NA	NA	NA	NA
2434	2018-12-03	0	2024-10-24	2152	NA	NA	NA	NA	NA	NA	NA	NA
2435	2018-12-03	0	2024-10-24	2152	NA	NA	NA	NA	NA	NA	NA	NA
2436	2018-12-15	0	2024-10-24	2140	NA	NA	NA	NA	NA	NA	NA	NA
2437	2018-12-01	1	2022-07-06	1313	NA	NA	NA	NA	NA	NA	NA	NA
2438	2018-12-09	0	2024-10-24	2146	NA	NA	NA	NA	NA	NA	NA	NA
2439	2018-12-12	0	2024-10-24	2143	NA	NA	NA	NA	NA	NA	NA	NA
2440	2018-12-07	0	2024-10-24	2148	NA	NA	NA	NA	NA	NA	NA	NA
2441	2018-12-08	0	2024-10-24	2147	NA	NA	NA	NA	NA	NA	NA	NA
2442	2018-12-20	0	2024-10-24	2135	NA	NA	NA	NA	NA	NA	NA	NA
2443	2018-12-09	0	2024-10-24	2146	NA	NA	NA	NA	NA	NA	NA	NA
2445	2018-12-06	0	2024-10-24	2149	NA	NA	NA	NA	NA	NA	NA	NA
2446	2018-12-09	0	2024-10-24	2146	NA	NA	NA	NA	NA	NA	NA	NA
2447	2018-12-13	0	2024-10-24	2142	NA	NA	NA	NA	NA	NA	NA	NA
2449	2018-12-07	1	2019-01-17	41	NA	NA	NA	NA	NA	NA	NA	NA
2450	2018-12-07	0	2024-10-24	2148	NA	NA	NA	NA	NA	NA	NA	NA
2451	2018-12-15	0	2024-10-24	2140	NA	NA	NA	NA	NA	NA	NA	NA
2452	2018-12-12	0	2024-10-24	2143	NA	NA	NA	NA	NA	NA	NA	NA
2453	2018-12-12	1	2022-09-04	1362	NA	NA	NA	NA	NA	NA	NA	NA
2454	2018-12-16	0	2024-10-24	2139	NA	NA	NA	NA	NA	NA	NA	NA
2455	2018-12-11	2	2019-10-26	319	2024-07-14	2042	NA	NA	NA	NA	NA	NA
2456	2018-12-11	0	2024-10-24	2144	NA	NA	NA	NA	NA	NA	NA	NA
2460	2018-12-14	0	2024-10-24	2141	NA	NA	NA	NA	NA	NA	NA	NA
2461	2018-12-11	0	2024-10-24	2144	NA	NA	NA	NA	NA	NA	NA	NA
2462	2018-12-15	0	2024-10-24	2140	NA	NA	NA	NA	NA	NA	NA	NA
2463	2018-12-17	1	2020-08-22	614	NA	NA	NA	NA	NA	NA	NA	NA
2464	2018-12-21	1	2020-02-24	430	NA	NA	NA	NA	NA	NA	NA	NA
2466	2018-12-15	0	2024-10-24	2140	NA	NA	NA	NA	NA	NA	NA	NA
2467	2018-12-14	0	2024-10-24	2141	NA	NA	NA	NA	NA	NA	NA	NA
2468	2018-12-13	0	2024-10-24	2142	NA	NA	NA	NA	NA	NA	NA	NA
2469	2018-12-14	0	2024-10-24	2141	NA	NA	NA	NA	NA	NA	NA	NA
2470	2018-12-21	0	2024-10-24	2134	NA	NA	NA	NA	NA	NA	NA	NA
2471	2018-12-29	0	2024-10-24	2126	NA	NA	NA	NA	NA	NA	NA	NA
2474	2018-12-18	0	2024-10-24	2137	NA	NA	NA	NA	NA	NA	NA	NA
2475	2018-12-24	0	2024-10-24	2131	NA	NA	NA	NA	NA	NA	NA	NA
2477	2018-12-30	0	2024-10-24	2125	NA	NA	NA	NA	NA	NA	NA	NA
2478	2018-12-20	0	2024-10-24	2135	NA	NA	NA	NA	NA	NA	NA	NA
2479	2018-12-18	0	2024-10-24	2137	NA	NA	NA	NA	NA	NA	NA	NA
2480	2018-12-21	0	2024-10-24	2134	NA	NA	NA	NA	NA	NA	NA	NA
2481	2018-12-21	0	2024-10-24	2134	NA	NA	NA	NA	NA	NA	NA	NA
2482	2018-12-28	0	2024-10-24	2127	NA	NA	NA	NA	NA	NA	NA	NA
2483	2018-12-23	0	2024-10-24	2132	NA	NA	NA	NA	NA	NA	NA	NA
2484	2018-12-23	1	2024-08-13	2060	NA	NA	NA	NA	NA	NA	NA	NA
2485	2018-12-27	0	2024-10-24	2128	NA	NA	NA	NA	NA	NA	NA	NA
2487	2018-12-21	0	2024-10-24	2134	NA	NA	NA	NA	NA	NA	NA	NA
2488	2018-12-22	0	2024-10-24	2133	NA	NA	NA	NA	NA	NA	NA	NA
2489	2018-12-26	0	2024-10-24	2129	NA	NA	NA	NA	NA	NA	NA	NA
2490	2018-12-26	0	2024-10-24	2129	NA	NA	NA	NA	NA	NA	NA	NA
2491	2018-12-21	0	2024-10-24	2134	NA	NA	NA	NA	NA	NA	NA	NA
2492	2018-12-27	0	2024-10-24	2128	NA	NA	NA	NA	NA	NA	NA	NA
2493	2019-01-06	0	2024-10-24	2118	NA	NA	NA	NA	NA	NA	NA	NA
2494	2019-01-07	0	2024-10-24	2117	NA	NA	NA	NA	NA	NA	NA	NA
2497	2018-12-22	0	2024-10-24	2133	NA	NA	NA	NA	NA	NA	NA	NA
2499	2018-12-31	0	2024-10-24	2124	NA	NA	NA	NA	NA	NA	NA	NA
2500	2019-01-01	0	2024-10-24	2123	NA	NA	NA	NA	NA	NA	NA	NA
2503	2019-01-08	0	2024-10-24	2116	NA	NA	NA	NA	NA	NA	NA	NA
2504	2019-01-08	0	2024-10-24	2116	NA	NA	NA	NA	NA	NA	NA	NA
2505	2019-01-31	0	2024-10-24	2093	NA	NA	NA	NA	NA	NA	NA	NA
2507	2019-01-04	0	2024-10-24	2120	NA	NA	NA	NA	NA	NA	NA	NA
2509	2019-01-10	0	2024-10-24	2114	NA	NA	NA	NA	NA	NA	NA	NA
2510	2019-01-02	0	2024-10-24	2122	NA	NA	NA	NA	NA	NA	NA	NA
2512	2019-01-13	0	2024-10-24	2111	NA	NA	NA	NA	NA	NA	NA	NA
2513	2019-01-06	0	2024-10-24	2118	NA	NA	NA	NA	NA	NA	NA	NA
2514	2019-01-05	0	2024-10-24	2119	NA	NA	NA	NA	NA	NA	NA	NA
2515	2019-01-05	0	2024-10-24	2119	NA	NA	NA	NA	NA	NA	NA	NA
2516	2019-01-07	0	2024-10-24	2117	NA	NA	NA	NA	NA	NA	NA	NA
2517	2019-01-07	0	2024-10-24	2117	NA	NA	NA	NA	NA	NA	NA	NA
2518	2019-01-07	1	2021-11-28	1056	NA	NA	NA	NA	NA	NA	NA	NA
2519	2019-01-09	0	2024-10-24	2115	NA	NA	NA	NA	NA	NA	NA	NA
2520	2019-01-23	0	2024-10-24	2101	NA	NA	NA	NA	NA	NA	NA	NA
2521	2019-01-10	0	2024-10-24	2114	NA	NA	NA	NA	NA	NA	NA	NA
2522	2019-01-20	0	2024-10-24	2104	NA	NA	NA	NA	NA	NA	NA	NA
2523	2019-01-20	0	2024-10-24	2104	NA	NA	NA	NA	NA	NA	NA	NA
2525	2019-01-15	0	2024-10-24	2109	NA	NA	NA	NA	NA	NA	NA	NA
2526	2019-01-27	0	2024-10-24	2097	NA	NA	NA	NA	NA	NA	NA	NA
2527	2019-01-16	0	2024-10-24	2108	NA	NA	NA	NA	NA	NA	NA	NA
2528	2019-01-18	0	2024-10-24	2106	NA	NA	NA	NA	NA	NA	NA	NA
2529	2019-01-20	1	2023-07-04	1626	NA	NA	NA	NA	NA	NA	NA	NA
2530	2019-01-24	0	2024-10-24	2100	NA	NA	NA	NA	NA	NA	NA	NA
2531	2019-01-19	1	2021-09-23	978	NA	NA	NA	NA	NA	NA	NA	NA
2532	2019-01-18	0	2024-10-24	2106	NA	NA	NA	NA	NA	NA	NA	NA
2533	2019-01-30	0	2024-10-24	2094	NA	NA	NA	NA	NA	NA	NA	NA
2534	2019-01-25	0	2024-10-24	2099	NA	NA	NA	NA	NA	NA	NA	NA
2536	2019-01-19	0	2024-10-24	2105	NA	NA	NA	NA	NA	NA	NA	NA
2538	2019-01-19	0	2024-10-24	2105	NA	NA	NA	NA	NA	NA	NA	NA
2539	2019-01-18	0	2024-10-24	2106	NA	NA	NA	NA	NA	NA	NA	NA
2540	2019-01-19	0	2024-10-24	2105	NA	NA	NA	NA	NA	NA	NA	NA
2541	2019-01-25	0	2024-10-24	2099	NA	NA	NA	NA	NA	NA	NA	NA
2542	2019-01-19	1	2021-09-28	983	NA	NA	NA	NA	NA	NA	NA	NA
2543	2019-01-21	0	2024-10-24	2103	NA	NA	NA	NA	NA	NA	NA	NA
2544	2019-01-22	0	2024-10-24	2102	NA	NA	NA	NA	NA	NA	NA	NA
2545	2019-01-24	0	2024-10-24	2100	NA	NA	NA	NA	NA	NA	NA	NA
2546	2019-01-29	0	2024-10-24	2095	NA	NA	NA	NA	NA	NA	NA	NA
2548	2019-01-25	0	2024-10-24	2099	NA	NA	NA	NA	NA	NA	NA	NA
2549	2019-01-24	1	2021-03-01	767	NA	NA	NA	NA	NA	NA	NA	NA
2550	2019-01-24	0	2024-10-24	2100	NA	NA	NA	NA	NA	NA	NA	NA
2551	2019-01-25	0	2024-10-24	2099	NA	NA	NA	NA	NA	NA	NA	NA
2552	2019-01-30	0	2024-10-24	2094	NA	NA	NA	NA	NA	NA	NA	NA
2553	2019-01-25	0	2024-10-24	2099	NA	NA	NA	NA	NA	NA	NA	NA
2554	2019-01-29	0	2024-10-24	2095	NA	NA	NA	NA	NA	NA	NA	NA
2555	2019-01-30	0	2024-10-24	2094	NA	NA	NA	NA	NA	NA	NA	NA
2557	2019-01-28	1	2021-03-19	781	NA	NA	NA	NA	NA	NA	NA	NA
2558	2019-02-04	0	2024-10-24	2089	NA	NA	NA	NA	NA	NA	NA	NA
2559	2019-02-03	0	2024-10-24	2090	NA	NA	NA	NA	NA	NA	NA	NA
2560	2019-02-02	0	2024-10-24	2091	NA	NA	NA	NA	NA	NA	NA	NA
2561	2019-02-01	0	2024-10-24	2092	NA	NA	NA	NA	NA	NA	NA	NA
2562	2019-02-03	0	2024-10-24	2090	NA	NA	NA	NA	NA	NA	NA	NA
2563	2019-02-03	0	2024-10-24	2090	NA	NA	NA	NA	NA	NA	NA	NA
2564	2019-02-04	0	2024-10-24	2089	NA	NA	NA	NA	NA	NA	NA	NA
2565	2019-02-03	0	2024-10-24	2090	NA	NA	NA	NA	NA	NA	NA	NA
2566	2019-02-04	0	2024-10-24	2089	NA	NA	NA	NA	NA	NA	NA	NA
2567	2019-02-19	0	2024-10-24	2074	NA	NA	NA	NA	NA	NA	NA	NA
2568	2019-02-03	1	2023-12-23	1784	NA	NA	NA	NA	NA	NA	NA	NA
2570	2019-02-11	1	2019-12-08	300	NA	NA	NA	NA	NA	NA	NA	NA
2571	2019-02-19	0	2024-10-24	2074	NA	NA	NA	NA	NA	NA	NA	NA
2572	2019-02-22	0	2024-10-24	2071	NA	NA	NA	NA	NA	NA	NA	NA
2573	2019-02-17	0	2024-10-24	2076	NA	NA	NA	NA	NA	NA	NA	NA
2574	2019-03-05	0	2024-10-24	2060	NA	NA	NA	NA	NA	NA	NA	NA
2575	2019-02-27	0	2024-10-24	2066	NA	NA	NA	NA	NA	NA	NA	NA
2576	2019-02-25	0	2024-10-24	2068	NA	NA	NA	NA	NA	NA	NA	NA
2577	2019-02-20	0	2024-10-24	2073	NA	NA	NA	NA	NA	NA	NA	NA
2578	2019-02-14	1	2022-07-11	1243	NA	NA	NA	NA	NA	NA	NA	NA
2579	2019-02-19	0	2024-10-24	2074	NA	NA	NA	NA	NA	NA	NA	NA
2580	2019-02-28	0	2024-10-24	2065	NA	NA	NA	NA	NA	NA	NA	NA
2581	2019-03-07	0	2024-10-24	2058	NA	NA	NA	NA	NA	NA	NA	NA
2582	2019-02-19	0	2024-10-24	2074	NA	NA	NA	NA	NA	NA	NA	NA
2583	2019-02-28	1	2019-12-07	282	NA	NA	NA	NA	NA	NA	NA	NA
2584	2019-02-18	1	2023-01-14	1426	NA	NA	NA	NA	NA	NA	NA	NA
2585	2019-03-02	0	2024-10-24	2063	NA	NA	NA	NA	NA	NA	NA	NA
2586	2019-02-17	1	2019-07-28	161	NA	NA	NA	NA	NA	NA	NA	NA
2587	2019-02-17	0	2024-10-24	2076	NA	NA	NA	NA	NA	NA	NA	NA
2588	2019-02-19	0	2024-10-24	2074	NA	NA	NA	NA	NA	NA	NA	NA
2590	2019-02-27	0	2024-10-24	2066	NA	NA	NA	NA	NA	NA	NA	NA
2591	2019-02-23	0	2024-10-24	2070	NA	NA	NA	NA	NA	NA	NA	NA
2592	2019-03-03	0	2024-10-24	2062	NA	NA	NA	NA	NA	NA	NA	NA
2593	2019-02-26	0	2024-10-24	2067	NA	NA	NA	NA	NA	NA	NA	NA
2594	2019-02-24	0	2024-10-24	2069	NA	NA	NA	NA	NA	NA	NA	NA
2595	2019-02-23	1	2022-10-14	1329	NA	NA	NA	NA	NA	NA	NA	NA
2596	2019-03-06	1	2019-11-25	264	NA	NA	NA	NA	NA	NA	NA	NA
2597	2019-03-11	1	2023-06-18	1560	NA	NA	NA	NA	NA	NA	NA	NA
2598	2019-02-24	0	2024-10-24	2069	NA	NA	NA	NA	NA	NA	NA	NA
2600	2019-03-05	0	2024-10-24	2060	NA	NA	NA	NA	NA	NA	NA	NA
2601	2019-03-05	0	2024-10-24	2060	NA	NA	NA	NA	NA	NA	NA	NA
2602	2019-03-09	0	2024-10-24	2056	NA	NA	NA	NA	NA	NA	NA	NA
2603	2019-03-15	0	2024-10-24	2050	NA	NA	NA	NA	NA	NA	NA	NA
2604	2019-03-06	1	2020-12-16	651	NA	NA	NA	NA	NA	NA	NA	NA
2605	2019-03-05	0	2024-10-24	2060	NA	NA	NA	NA	NA	NA	NA	NA
2606	2019-03-02	0	2024-10-24	2063	NA	NA	NA	NA	NA	NA	NA	NA
2608	2019-03-04	0	2024-10-24	2061	NA	NA	NA	NA	NA	NA	NA	NA
2609	2019-03-03	0	2024-10-24	2062	NA	NA	NA	NA	NA	NA	NA	NA
2610	2019-03-07	0	2024-10-24	2058	NA	NA	NA	NA	NA	NA	NA	NA
2611	2019-03-03	0	2024-10-24	2062	NA	NA	NA	NA	NA	NA	NA	NA
2612	2019-03-02	0	2024-10-24	2063	NA	NA	NA	NA	NA	NA	NA	NA
2613	2019-03-05	0	2024-10-24	2060	NA	NA	NA	NA	NA	NA	NA	NA
2614	2019-03-19	0	2024-10-24	2046	NA	NA	NA	NA	NA	NA	NA	NA
2615	2019-03-16	0	2024-10-24	2049	NA	NA	NA	NA	NA	NA	NA	NA
2616	2019-03-03	0	2024-10-24	2062	NA	NA	NA	NA	NA	NA	NA	NA
2617	2019-03-07	0	2024-10-24	2058	NA	NA	NA	NA	NA	NA	NA	NA
2618	2019-03-05	0	2024-10-24	2060	NA	NA	NA	NA	NA	NA	NA	NA
2619	2019-03-04	1	2023-09-12	1653	NA	NA	NA	NA	NA	NA	NA	NA
2620	2019-03-09	0	2024-10-24	2056	NA	NA	NA	NA	NA	NA	NA	NA
2622	2019-03-12	0	2024-10-24	2053	NA	NA	NA	NA	NA	NA	NA	NA
2623	2019-03-11	1	2022-06-29	1206	NA	NA	NA	NA	NA	NA	NA	NA
2624	2019-03-16	0	2024-10-24	2049	NA	NA	NA	NA	NA	NA	NA	NA
2625	2019-03-09	0	2024-10-24	2056	NA	NA	NA	NA	NA	NA	NA	NA
2627	2019-03-20	0	2024-10-24	2045	NA	NA	NA	NA	NA	NA	NA	NA
2628	2019-03-10	0	2024-10-24	2055	NA	NA	NA	NA	NA	NA	NA	NA
2630	2019-03-15	0	2024-10-24	2050	NA	NA	NA	NA	NA	NA	NA	NA
2631	2019-03-15	0	2024-10-24	2050	NA	NA	NA	NA	NA	NA	NA	NA
2632	2019-03-20	0	2024-10-24	2045	NA	NA	NA	NA	NA	NA	NA	NA
2633	2019-03-09	0	2024-10-24	2056	NA	NA	NA	NA	NA	NA	NA	NA
2634	2019-03-22	0	2024-10-24	2043	NA	NA	NA	NA	NA	NA	NA	NA
2635	2019-03-27	0	2024-10-24	2038	NA	NA	NA	NA	NA	NA	NA	NA
2636	2019-03-14	0	2024-10-24	2051	NA	NA	NA	NA	NA	NA	NA	NA
2637	2019-03-25	1	2020-06-20	453	NA	NA	NA	NA	NA	NA	NA	NA
2638	2019-03-15	0	2024-10-24	2050	NA	NA	NA	NA	NA	NA	NA	NA
2639	2019-03-17	1	2020-12-15	639	NA	NA	NA	NA	NA	NA	NA	NA
2641	2019-03-24	0	2024-10-24	2041	NA	NA	NA	NA	NA	NA	NA	NA
2642	2019-03-18	2	2020-08-10	511	2022-09-10	1272	NA	NA	NA	NA	NA	NA
2643	2019-03-19	0	2024-10-24	2046	NA	NA	NA	NA	NA	NA	NA	NA
2644	2019-03-23	0	2024-10-24	2042	NA	NA	NA	NA	NA	NA	NA	NA
2645	2019-03-22	0	2024-10-24	2043	NA	NA	NA	NA	NA	NA	NA	NA
2647	2019-03-26	0	2024-10-24	2039	NA	NA	NA	NA	NA	NA	NA	NA
2648	2019-03-25	1	2024-01-09	1751	NA	NA	NA	NA	NA	NA	NA	NA
2649	2019-03-26	0	2024-10-24	2039	NA	NA	NA	NA	NA	NA	NA	NA
2650	2019-03-18	0	2024-10-24	2047	NA	NA	NA	NA	NA	NA	NA	NA
2651	2019-03-20	0	2024-10-24	2045	NA	NA	NA	NA	NA	NA	NA	NA
2652	2019-03-27	0	2024-10-24	2038	NA	NA	NA	NA	NA	NA	NA	NA
2653	2019-03-21	0	2024-10-24	2044	NA	NA	NA	NA	NA	NA	NA	NA
2654	2019-03-27	0	2024-10-24	2038	NA	NA	NA	NA	NA	NA	NA	NA
2655	2019-03-27	1	2022-07-03	1194	NA	NA	NA	NA	NA	NA	NA	NA
2657	2019-03-22	0	2024-10-24	2043	NA	NA	NA	NA	NA	NA	NA	NA
2658	2019-03-22	0	2024-10-24	2043	NA	NA	NA	NA	NA	NA	NA	NA
2659	2019-03-22	1	2023-12-14	1728	NA	NA	NA	NA	NA	NA	NA	NA
2660	2019-03-30	0	2024-10-24	2035	NA	NA	NA	NA	NA	NA	NA	NA
2661	2019-03-26	0	2024-10-24	2039	NA	NA	NA	NA	NA	NA	NA	NA
2662	2019-03-28	0	2024-10-24	2037	NA	NA	NA	NA	NA	NA	NA	NA
2663	2019-03-30	0	2024-10-24	2035	NA	NA	NA	NA	NA	NA	NA	NA
2664	2019-04-08	0	2024-10-24	2026	NA	NA	NA	NA	NA	NA	NA	NA
2666	2019-03-28	0	2024-10-24	2037	NA	NA	NA	NA	NA	NA	NA	NA
2668	2019-04-03	0	2024-10-24	2031	NA	NA	NA	NA	NA	NA	NA	NA
2670	2019-03-30	0	2024-10-24	2035	NA	NA	NA	NA	NA	NA	NA	NA
2673	2019-03-31	0	2024-10-24	2034	NA	NA	NA	NA	NA	NA	NA	NA
2674	2019-03-31	0	2024-10-24	2034	NA	NA	NA	NA	NA	NA	NA	NA
2675	2019-04-11	0	2024-10-24	2023	NA	NA	NA	NA	NA	NA	NA	NA
2676	2019-04-03	0	2024-10-24	2031	NA	NA	NA	NA	NA	NA	NA	NA
2678	2019-04-12	0	2024-10-24	2022	NA	NA	NA	NA	NA	NA	NA	NA
2680	2019-04-15	0	2024-10-24	2019	NA	NA	NA	NA	NA	NA	NA	NA
2681	2019-04-11	0	2024-10-24	2023	NA	NA	NA	NA	NA	NA	NA	NA
2682	2019-04-22	0	2024-10-24	2012	NA	NA	NA	NA	NA	NA	NA	NA
2684	2019-04-06	1	2023-07-25	1571	NA	NA	NA	NA	NA	NA	NA	NA
2685	2019-04-14	0	2024-10-24	2020	NA	NA	NA	NA	NA	NA	NA	NA
2686	2019-04-15	0	2024-10-24	2019	NA	NA	NA	NA	NA	NA	NA	NA
2688	2019-04-15	0	2024-10-24	2019	NA	NA	NA	NA	NA	NA	NA	NA
2689	2019-04-09	1	2023-12-07	1703	NA	NA	NA	NA	NA	NA	NA	NA
2690	2019-04-17	0	2024-10-24	2017	NA	NA	NA	NA	NA	NA	NA	NA
2691	2019-04-18	0	2024-10-24	2016	NA	NA	NA	NA	NA	NA	NA	NA
2692	2019-04-15	0	2024-10-24	2019	NA	NA	NA	NA	NA	NA	NA	NA
2693	2019-04-09	0	2024-10-24	2025	NA	NA	NA	NA	NA	NA	NA	NA
2694	2019-04-14	0	2024-10-24	2020	NA	NA	NA	NA	NA	NA	NA	NA
2696	2019-04-13	1	2020-08-20	495	NA	NA	NA	NA	NA	NA	NA	NA
2697	2019-04-23	0	2024-10-24	2011	NA	NA	NA	NA	NA	NA	NA	NA
2698	2019-04-19	0	2024-10-24	2015	NA	NA	NA	NA	NA	NA	NA	NA
[truncated: 3,700 more rows]

## Sheet: Sheet5
ID	Admissiondate	DateofOperation	DischargeDate	时间	结论			ID	ris_report_time	exam_item_name	ris_report_result
[truncated: 4,782 more rows]
